# Supplementary material for: Suvemcitug plus chemotherapy in women with platinum-resistant recurrent ovarian cancer: the SCORES randomized, double-blinded, phase 3 trial
Source: Nat Cancer. 2026 Jan 9;7(1):182–93. doi: 10.1038/s43018-025-01085-z (PMC12858396; doi:10.1038/s43018-025-01085-z)
Supplement: Supplementary file 3 — Supplementary Tables 1–4. [file 43018_2025_1085_MOESM3_ESM.xlsx]

## Sheet: Supplementary Table 1
Supplemntary Table 1: Treatment response and survival outcomes in the full analysis set
	Suvemcitug (n = 281)	Placebo (n = 140)	P
Duration of follow-up, median (range), months
First analysis	14.4 (1.1-27.4)	14.3 (0.9-26.3)
Final analysis	23.7 (1.1-37.1)	23.4 (0.9-35.1)
PFS assessed by BIRC a
Median (95% CI), months	5.5 (4.9-6.0)	2.7 (1.9-3.8)
Stratified HR (95% CI)	0.46 (0.35-0.60)		<0.001*
Unstratified HR (95% CI)	0.53 (0.42-0.67)		< 0.001†
6-month PFS rate, % (95% CI)	43.8 (37.5-50.0)	23.9 (16.7-31.9)
12-month PFS rate, % (95% CI)	18.0 (12.6-24.3)	4.7 (1.2-12.1)
OS, median (95% CI), months b	15.3 (13.7- 17.8)	14.0 (11.3-16.6)
Stratified HR (95% CI)	0.77 (0.60, 0.99)		0.030# 0.042*
Unstratified HR (95% CI)	0.80 (0.63, 1.02)		0.071†
12-month OS rate, % (95% CI)	64.0 (58.0-69.4)	54.5 (45.8-62.3)
24-month OS rate, % (95% CI)	33.0 (26.8-39.2)	22.3 (14.8-30.8)
ORR assessed by BIRC a
% (95% CI)‡	26.0 (21.0-31.5)	12.1 (7.2-18.7)
Treatment difference, % (95% CI)	13.4 (5.5-20.8)		0.001§
Best overall response, n(%)
Complete response	0	1 (0.7)
Partial response	73 (26.0)	16 (11.4)
Stable disease	142 (50.5)	52 (37.1)
Progressive disease	47 (16.7)	58 (41.4)
Not evaluable	7 (2.5)	0
Missing	12 (4.3)	13 (9.3)
Duration of response by BIRC, median (95% CI), months a	8.8 (6.1-10.9)	6.1 (4.2-NE)
DCR per BIRC a,
% (95% CI)	76.5 (71.1-81.3)	49.3(40.7-57.9)
Treatment difference (%)	26.6 (17.0-36.1)		<0.001§
Abbreviations: BIRC, blinded independent radiological committee; CI, confidence interval; DCR, disease control rate; HR, hazard ratio;
NE, not evaluable; ORR, objective response rate; OS, overall survival; PFS, progression-free survival.
a First analysis
b Final analysis
* log rank test (stratified).
#Re-randomized log rank test (stratified).
†log rank test (unstratified).
‡An objective response was defined as a complete response or a partial response and disease control was defined as a complete response, a partial response or a stable disease.
§ Cochran Mantel-Haenszel χ2 test.

## Sheet: Supplementary Table 2
Supplementary Table 2: Treatment characteristics of the patients in the safety set
	Suvemcitug	Placebo
Suvemcitug or placebo	n=281	n=139
Median exposure duration (range), week	18.9(0.1-153.3)	9.1(0.1-102.9)
Mean (SD) weekly exposure, mg/kg	0.7(0.2)	0.8(0.2)
Mean (SD) total exposure, mg	998.1(868.2)	698.2(731.7)
RDI
Mean (SD)	83.2(16.5)	91.1(12.3)
<80%	103(36.7)	27(19.4)
≥80% and <100%	114(40.6)	55(39.6)
≥100% and <120%	64(22.8)	57(41.0)
Paclitaxel	n=124	n=61
Median exposure duration (range), weeks	22.2(0.1-107.3)	14.6(1.3-71.9)
Mean (SD) weekly exposure, mg/m2	60.3(15.8)	68.3(10.7)
Mean (SD) total exposure, mg	2345.7(1466.3)	1908.9(1553.3)
RDI
Mean (SD)	69.1(24.0)	84.6(14.1)
<80%	83(66.9)	20(32.8)
≥80% and <100%	33(26.6)	29(47.5)
≥100% and <120%	1(0.8)	10
≥120	1(0.8)	0
Missing	1(0.8)	0
Pegylated liposomal doxorubicin	n=88	n=44
Median exposure duration (range), weeks	17.3(0.1-141.0)	8.3(0.1-59.3)
Mean (SD) weekly exposure, mg/m2	14.4(9.5)	17.0(10.4)
Mean (SD) total exposure, mg	321.2(225.1)	283.8(225.7)
RDI
Mean (SD)	88.5(16.0)	94.0(13.2)
<80%	24(27.3)	5(11.4)
≥80% and <100%	21(23.9)	10(22.7)
≥100% and <120%	42(47.7)	29(65.9)
≥120	1(1.1)	0
Topotecan	n=69	n=34
Median exposure duration (range), weeks	15.0(1.1-108.3)	6.7(0.1-45.3)
Mean (SD) weekly exposure, mg/m2	2.5(0.7)	3.0(0.6)
Mean (SD) total exposure, mg	82.0(80.6)	40.2(29.4)
RDI
Mean (SD)	77.6(18.7)	86.8(14.0)
<80%	31(44.9)	10(29.4)
≥80% and <100%	32(46.4)	15(44.1)
≥100% and <120%	6(8.7)	9(26.5)
≥120	0	0
Data are expressed as number (%) unless otherwise specified. RDI is defined as the actual dose received divided by the preset dose in a cohort.
Abbreviations: RDI, relative drug intensity; SD, standard deviation.

## Sheet: Supplementary Table 3
Supplementary Table 3: Incidence of suvemcitug or placebo-related adverse events occurring in at least 10% of the patients in either arm of the safety population at the final analysis
	Suvemcitug plus chemotherapy (n=281)		Placebo plus chemotherapy (n=139)		P value*
Preferred term	All grades	Grade≥3	All grades	Grade≥3	All grades	Grade≥3
At least one TEAE related to suvemcitug/placebo	267(95.0)	199(70.8)	124(89.2)	69(49.6)	0.0271	<0.0001/<0.0001
White blood cell count decreased	187(66.5)	85(30.2)	81(58.3)	30(21.6)	0.0968	0.0609
Neutrophil count decreased	186(66.2)	118(42.0)	73(52.5)	46(33.1)	0.0067	0.0786
Anemia	162(57.7)	41(14.6)	82(59.0)	17(12.2)	0.7932	0.5094
Platelet count decreased	113(40.2)	30(10.7)	36(25.9)	8(5.8)	0.0039	0.0981
Proteinuria	111(39.5)	11(3.9)	19(13.7)	0	<0.00011	0.0181
Hypertension	73(26.0)	48(17.1)	4(2.9)	1(0.7)	<0.0001	<0.0001
Asthenia	72(25.6)	2(0.7)	21(15.1)	1(0.7)	0.0146	0.993
Alanine aminotransferase increased	61(21.7)	0	18(12.9)	0	0.0307	-
Aspartate aminotransferase increased	61(21.7)	0	22(15.8)	1(0.7)	0.1544	0.1546
Weight decreased	47(16.7)	3(1.1)	12(8.6)	0	0.0247	0.2215
Epistaxis	41(14.6)	0	0	0	<0.0001	-
Decreased appetite	37(13.2)	0	12(8.6)	1(0.7)	0.1732	0.1546
Nausea	37(13.2)	1(0.4)	14(10.1)	1(0.7)	0.3608	0.6106
Lymphocyte count decreased	36(12.8)	12(4.3)	20(14.4)	4(2.9)	0.6546	0.4829
Blood creatinine increased	32(11.4)	0	6(4.3)	0	0.0174	-
Vomiting	32(11.4)	2(0.7)	11(7.9)	1(0.7)	0.2691	0.993
Hypertriglyceridemia	31(11.0)	0	4(2.9)	0	0.0044	-
Alopecia	30(10.7)	0	16(11.5)	0	0.7966	-
Diarrhea	28(10.0)	1(0.4)	10(7.2)	0	0.3517	0.4813
Data are expressed as number (%) and shown for treatment-related adverse events that occurred in at least 10% of the patients in either arm during the study intervention or up to 28 days after last dose of the intervention.
The adverse events were graded according to the National Cancer Institute Common Terminology Criteria for Adverse Events (NCI CTCAE), version 5.0.
*Chi-square test (2-sided), no adjustment for multiple comparisons.

## Sheet: Supplementary Table 4
Supplementary Table 4: Incidence of suvemcitug or placebo-related serious adverse events (SAEs) occurring in at least 1% of the patients in either arm of the safety population at the final analysis
Preferred term	Suvemcitug plus chemotherapy (n=281)	Placebo plus chemotherapy (n=139)	P value*
At least one SAE related to suvemcitug/placebo	63( 22.4)	22( 15.8)	0.1136
Neutrophil count decreased	19(6.8)	7(5.0)	0.4899
Platelet count decreased	15(5.3)	2(1.4)	0.0564
White blood cell count decreased	9(3.2)	5(3.6)	0.8323
Anemia	8(2.8)	1(0.7)	0.1565
Febrile neutropenia	5(1.8)	1(0.7)	0.389
Proteinuria	3(1.1)	0	0.2215
Intestinal obstruction	0	3(2.2)	0.0135
Data are expressed as number (%) and shown for serious adverse events that occurred in at least 1% of the patients in either arm during the study intervention or up to 28 days after last dose of the intervention.
The adverse events were graded according to the National Cancer Institute Common Terminology Criteria for Adverse Events (NCI CTCAE), version 5.0.
*Chi-square test (2-sided), no adjustment for multiple comparisons.
