# Supplementary material for: Suvemcitug plus chemotherapy in women with platinum-resistant recurrent ovarian cancer: the SCORES randomized, double-blinded, phase 3 trial
Source: Nat Cancer. 2026 Jan 9;7(1):182–93. doi: 10.1038/s43018-025-01085-z (PMC12858396; doi:10.1038/s43018-025-01085-z)
Supplement: Supplementary file 4 — Survival outcomes, as assessed by an independent review committee. [file 43018_2025_1085_MOESM4_ESM.xlsx]

## Sheet: figure2_PFS和OS拼图
Subject Identifier for the Study	Planned Treatment	Parameter Code	Analysis Value(Month)	Time-to-Event Origin Date for Subject	Analysis Date	Censor
100001	SV+CT	PFS	1.64271	2022-01-14	2022-03-04	0
100002	SV+CT	PFS	3.58111	2022-01-29	2022-05-17	1
100003	PBO+CT	PFS	1.87269	2022-03-14	2022-05-09	0
100004	SV+CT	PFS	14.7515	2022-03-16	2023-06-07	0
100005	SV+CT	PFS	13.8316	2022-08-16	2023-10-10	0
100006	SV+CT	PFS	4.86242	2022-09-13	2023-02-07	0
100007	SV+CT	PFS	9.3963	2022-09-30	2023-07-12	0
100008	SV+CT	PFS	1.21561	2022-12-29	2023-02-03	0
100009	SV+CT	PFS	9.00205	2023-02-20	2023-11-20	1
100010	SV+CT	PFS	1.70842	2023-03-27	2023-05-17	0
100011	SV+CT	PFS	7.16222	2023-04-28	2023-12-01	0
100012	SV+CT	PFS	5.42094	2023-06-16	2023-11-27	1
100013	SV+CT	PFS	4.6653	2023-06-20	2023-11-08	0
100014	SV+CT	PFS	1.90554	2021-09-28	2021-11-24	0
100015	SV+CT	PFS	0.0328542	2021-10-22	2021-10-22	1
100016	PBO+CT	PFS	1.83984	2021-10-29	2021-12-23	1
100017	SV+CT	PFS	16.9856	2021-11-17	2023-04-17	0
100018	PBO+CT	PFS	1.80698	2021-12-29	2022-02-21	0
100019	SV+CT	PFS	1.77413	2022-01-20	2022-03-14	0
100020	SV+CT	PFS	1.90554	2022-05-26	2022-07-22	0
100021	SV+CT	PFS	2.59548	2022-06-08	2022-08-25	0
100022	PBO+CT	PFS	0.919918	2022-07-20	2022-08-16	0
100023	SV+CT	PFS	13.9959	2022-09-07	2023-11-06	1
100024	SV+CT	PFS	5.32238	2022-09-16	2023-02-24	0
100025	SV+CT	PFS	1.80698	2022-09-22	2022-11-15	0
100026	SV+CT	PFS	10.8419	2022-11-30	2023-10-25	1
100027	PBO+CT	PFS	9.3963	2023-01-12	2023-10-24	1
100028	SV+CT	PFS	5.0924	2023-01-18	2023-06-21	0
100029	SV+CT	PFS	3.67967	2023-02-07	2023-05-29	0
100030	SV+CT	PFS	7.35934	2023-03-29	2023-11-07	0
100031	PBO+CT	PFS	1.80698	2023-06-02	2023-07-26	0
100032	SV+CT	PFS	3.81109	2021-08-09	2021-12-02	0
100033	SV+CT	PFS	3.48255	2021-09-02	2021-12-16	0
100034	SV+CT	PFS	1.87269	2021-10-21	2021-12-16	0
100035	PBO+CT	PFS	1.87269	2021-10-27	2021-12-22	0
100036	SV+CT	PFS	9.42916	2021-12-17	2022-09-29	1
100037	SV+CT	PFS	2.82546	2022-01-11	2022-04-06	0
100038	SV+CT	PFS	1.80698	2022-01-21	2022-03-16	1
100039	PBO+CT	PFS	3.61396	2022-03-11	2022-06-28	0
100040	SV+CT	PFS	5.42094	2022-04-08	2022-09-19	0
100041	SV+CT	PFS	1.64271	2022-03-30	2022-05-18	0
100042	PBO+CT	PFS	0.0328542	2022-06-21	2022-06-21	1
100043	PBO+CT	PFS	3.54825	2022-06-28	2022-10-13	0
100044	PBO+CT	PFS	3.77823	2022-08-31	2022-12-23	0
100045	SV+CT	PFS	1.31417	2022-09-07	2022-10-16	0
100046	SV+CT	PFS	9.16632	2022-09-28	2023-07-03	0
100047	SV+CT	PFS	13.8316	2022-09-19	2023-11-13	1
100048	SV+CT	PFS	9.19918	2022-09-23	2023-06-29	1
100049	PBO+CT	PFS	1.74127	2022-09-30	2022-11-21	0
100050	SV+CT	PFS	3.5154	2022-09-28	2023-01-12	0
100051	PBO+CT	PFS	8.47639	2022-11-16	2023-07-31	0
100052	SV+CT	PFS	11.3018	2022-12-07	2023-11-15	0
100053	SV+CT	PFS	10.8747	2023-01-11	2023-12-07	0
100054	PBO+CT	PFS	1.77413	2023-03-02	2023-04-24	0
100055	SV+CT	PFS	7.19507	2023-03-15	2023-10-19	1
100056	SV+CT	PFS	2.29979	2023-03-27	2023-06-04	0
100057	SV+CT	PFS	5.35524	2023-05-10	2023-10-19	1
100058	PBO+CT	PFS	1.90554	2023-05-10	2023-07-06	0
100059	SV+CT	PFS	5.42094	2023-05-09	2023-10-20	1
100060	SV+CT	PFS	2.92402	2023-05-30	2023-08-26	0
100061	SV+CT	PFS	2.79261	2021-09-14	2021-12-07	0
100062	SV+CT	PFS	1.74127	2022-06-17	2022-08-08	0
100063	SV+CT	PFS	16.6571	2022-06-20	2023-11-08	1
100064	SV+CT	PFS	9.69199	2022-06-21	2023-04-11	0
100065	SV+CT	PFS	1.64271	2022-07-20	2022-09-07	0
100066	SV+CT	PFS	3.58111	2022-08-29	2022-12-15	0
100067	PBO+CT	PFS	2.3655	2022-09-09	2022-11-19	0
100068	SV+CT	PFS	9.03491	2022-11-01	2023-08-02	0
100069	PBO+CT	PFS	5.25667	2023-01-20	2023-06-28	0
100070	SV+CT	PFS	3.58111	2023-02-10	2023-05-29	0
100071	SV+CT	PFS	0.0328542	2021-09-27	2021-09-27	1
100072	SV+CT	PFS	3.8768	2021-12-02	2022-03-29	0
100073	PBO+CT	PFS	1.67556	2021-12-22	2022-02-10	1
100074	SV+CT	PFS	7.3922	2022-05-18	2022-12-28	0
100075	SV+CT	PFS	9.29774	2022-05-31	2023-03-09	0
100076	SV+CT	PFS	4.23819	2022-06-15	2022-10-21	0
100077	SV+CT	PFS	3.64682	2022-06-09	2022-09-27	0
100078	SV+CT	PFS	0.0328542	2022-06-27	2022-06-27	1
100079	SV+CT	PFS	3.41684	2023-01-19	2023-05-02	0
100080	SV+CT	PFS	3.8768	2022-05-05	2022-08-30	0
100081	SV+CT	PFS	2.75975	2022-09-21	2022-12-13	0
100082	SV+CT	PFS	7.35934	2022-12-29	2023-08-09	0
100083	PBO+CT	PFS	1.74127	2023-05-26	2023-07-17	0
100084	SV+CT	PFS	1.74127	2022-11-25	2023-01-16	0
100085	SV+CT	PFS	3.5154	2021-08-11	2021-11-25	0
100086	SV+CT	PFS	13.8316	2021-08-25	2022-10-19	0
100087	SV+CT	PFS	13.2074	2021-08-31	2022-10-06	0
100088	SV+CT	PFS	10.2177	2021-11-18	2022-09-24	0
100089	SV+CT	PFS	3.58111	2021-12-10	2022-03-28	0
100090	PBO+CT	PFS	5.55236	2021-12-22	2022-06-08	0
100091	SV+CT	PFS	1.21561	2022-06-09	2022-07-15	1
100092	SV+CT	PFS	3.64682	2022-09-29	2023-01-17	1
100093	SV+CT	PFS	3.67967	2022-11-23	2023-03-14	0
100094	SV+CT	PFS	3.54825	2023-01-19	2023-05-06	1
100095	SV+CT	PFS	9.23203	2023-03-03	2023-12-08	1
100096	PBO+CT	PFS	5.58522	2023-03-20	2023-09-05	0
100097	PBO+CT	PFS	13.6016	2021-09-28	2022-11-15	0
100098	PBO+CT	PFS	1.83984	2021-10-14	2021-12-08	0
100099	PBO+CT	PFS	1.83984	2021-12-30	2022-02-23	0
100100	SV+CT	PFS	7.42505	2023-04-18	2023-11-29	1
100101	PBO+CT	PFS	3.67967	2023-05-17	2023-09-05	0
100102	SV+CT	PFS	15.8686	2021-07-27	2022-11-21	0
100103	SV+CT	PFS	4.63244	2021-08-04	2021-12-22	0
100104	PBO+CT	PFS	1.83984	2021-10-19	2021-12-13	1
100105	SV+CT	PFS	13.8973	2021-10-28	2022-12-24	1
100106	SV+CT	PFS	1.80698	2021-11-04	2021-12-28	0
100107	PBO+CT	PFS	1.77413	2021-11-19	2022-01-11	0
100108	SV+CT	PFS	1.31417	2021-12-30	2022-02-07	0
100109	SV+CT	PFS	5.48665	2021-12-31	2022-06-15	0
100110	PBO+CT	PFS	2.00411	2022-01-27	2022-03-28	0
100111	PBO+CT	PFS	1.80698	2022-01-19	2022-03-14	0
100112	PBO+CT	PFS	3.74538	2022-03-08	2022-06-29	0
100113	SV+CT	PFS	5.0924	2022-04-27	2022-09-28	1
100114	SV+CT	PFS	5.58522	2022-06-01	2022-11-17	0
100115	SV+CT	PFS	11.9918	2022-07-13	2023-07-12	0
100116	SV+CT	PFS	0.0328542	2022-07-27	2022-07-27	1
100117	PBO+CT	PFS	5.58522	2022-08-18	2023-02-03	0
100118	SV+CT	PFS	12.0575	2022-08-24	2023-08-25	0
100119	SV+CT	PFS	1.80698	2022-09-22	2022-11-15	0
100120	PBO+CT	PFS	4.89528	2022-10-31	2023-03-28	0
100121	SV+CT	PFS	4.59959	2023-01-18	2023-06-06	0
100122	SV+CT	PFS	2.89117	2023-04-11	2023-07-07	1
100123	SV+CT	PFS	5.51951	2023-05-16	2023-10-30	1
100124	PBO+CT	PFS	1.83984	2023-05-31	2023-07-25	0
100125	SV+CT	PFS	4.79671	2021-07-29	2021-12-21	0
100126	SV+CT	PFS	3.67967	2021-07-22	2021-11-10	0
100127	SV+CT	PFS	3.67967	2021-11-19	2022-03-10	0
100128	PBO+CT	PFS	1.34702	2021-08-13	2021-09-22	0
100129	SV+CT	PFS	7.3922	2021-11-12	2022-06-24	0
100130	SV+CT	PFS	3.64682	2021-11-17	2022-03-07	0
100131	SV+CT	PFS	6.83368	2022-07-31	2023-02-23	0
100132	PBO+CT	PFS	3.94251	2022-08-11	2022-12-08	0
100133	SV+CT	PFS	5.91376	2022-08-29	2023-02-24	0
100134	SV+CT	PFS	5.0924	2022-09-08	2023-02-09	0
100135	SV+CT	PFS	7.35934	2023-04-18	2023-11-27	1
100136	SV+CT	PFS	3.54825	2021-11-01	2022-02-16	0
100137	PBO+CT	PFS	1.87269	2021-11-16	2022-01-11	0
100138	SV+CT	PFS	9.06776	2021-11-30	2022-09-01	1
100139	SV+CT	PFS	0.0328542	2022-01-18	2022-01-18	1
100140	PBO+CT	PFS	1.9384	2022-03-15	2022-05-12	0
100141	SV+CT	PFS	19.3183	2022-04-27	2023-12-05	1
100142	SV+CT	PFS	5.42094	2022-07-05	2022-12-16	0
100143	PBO+CT	PFS	1.83984	2022-12-28	2023-02-21	0
100144	SV+CT	PFS	2.10267	2021-10-20	2021-12-22	0
100145	SV+CT	PFS	11.0719	2022-01-06	2022-12-08	0
100146	SV+CT	PFS	1.1499	2022-08-18	2022-09-21	0
100147	PBO+CT	PFS	5.4538	2021-06-11	2021-11-23	0
100148	SV+CT	PFS	9.23203	2021-09-13	2022-06-20	0
100149	SV+CT	PFS	4.43532	2021-09-30	2022-02-11	1
100150	SV+CT	PFS	5.32238	2021-12-30	2022-06-09	0
100151	SV+CT	PFS	1.9384	2022-03-02	2022-04-29	0
100152	SV+CT	PFS	2.75975	2022-06-29	2022-09-20	0
100153	SV+CT	PFS	0.722793	2022-07-14	2022-08-04	0
100154	SV+CT	PFS	4.99384	2022-08-19	2023-01-17	0
100155	PBO+CT	PFS	5.35524	2023-02-07	2023-07-19	1
100156	SV+CT	PFS	9.03491	2023-02-14	2023-11-15	0
100157	SV+CT	PFS	0.0328542	2023-05-04	2023-05-04	1
100158	PBO+CT	PFS	1.41273	2021-08-05	2021-09-16	0
100159	SV+CT	PFS	25.0021	2021-09-09	2023-10-09	1
100160	PBO+CT	PFS	1.74127	2021-09-18	2021-11-09	1
100161	SV+CT	PFS	3.74538	2021-09-30	2022-01-21	0
100162	SV+CT	PFS	7.55647	2021-10-20	2022-06-06	1
100163	SV+CT	PFS	1.83984	2021-12-15	2022-02-08	1
100164	PBO+CT	PFS	2.7269	2022-01-12	2022-04-04	0
100165	SV+CT	PFS	1.51129	2022-05-30	2022-07-14	0
100166	PBO+CT	PFS	1.9384	2022-07-04	2022-08-31	0
100167	PBO+CT	PFS	5.25667	2022-09-16	2023-02-22	0
100168	PBO+CT	PFS	1.9384	2023-02-14	2023-04-13	0
100169	PBO+CT	PFS	9.3306	2023-02-10	2023-11-20	0
100170	PBO+CT	PFS	2.16838	2023-02-23	2023-04-29	0
100171	SV+CT	PFS	5.48665	2023-06-08	2023-11-21	0
100172	SV+CT	PFS	5.35524	2022-07-07	2022-12-16	0
100173	SV+CT	PFS	7.35934	2022-12-08	2023-07-19	0
100174	PBO+CT	PFS	11.0062	2022-12-21	2023-11-20	1
100175	SV+CT	PFS	1.01848	2023-03-28	2023-04-27	0
100176	PBO+CT	PFS	7.88501	2022-08-30	2023-04-26	0
100177	SV+CT	PFS	1.80698	2021-11-03	2021-12-27	1
100178	SV+CT	PFS	1.67556	2021-11-17	2022-01-06	0
100179	PBO+CT	PFS	23.5236	2021-12-01	2023-11-16	0
100180	PBO+CT	PFS	1.74127	2021-12-14	2022-02-04	0
100181	PBO+CT	PFS	0.591376	2021-12-14	2021-12-31	0
100182	SV+CT	PFS	5.35524	2022-02-09	2022-07-21	1
100183	SV+CT	PFS	2.95688	2022-04-27	2022-07-25	0
100184	SV+CT	PFS	1.87269	2022-05-09	2022-07-04	0
100185	PBO+CT	PFS	0.0328542	2022-05-24	2022-05-24	1
100186	PBO+CT	PFS	5.48665	2022-06-01	2022-11-14	0
100187	PBO+CT	PFS	0.0328542	2022-06-21	2022-06-21	1
100188	PBO+CT	PFS	1.80698	2022-06-29	2022-08-22	0
100189	SV+CT	PFS	1.83984	2022-07-27	2022-09-20	0
100190	SV+CT	PFS	1.74127	2022-08-17	2022-10-08	0
100191	SV+CT	PFS	1.77413	2022-11-24	2023-01-16	1
100192	SV+CT	PFS	3.64682	2023-02-23	2023-06-13	0
100193	PBO+CT	PFS	9.19918	2023-02-28	2023-12-04	1
100194	PBO+CT	PFS	1.77413	2023-04-06	2023-05-29	0
100195	PBO+CT	PFS	1.87269	2021-08-05	2021-09-30	0
100196	PBO+CT	PFS	5.48665	2021-09-09	2022-02-22	1
100197	SV+CT	PFS	4.82957	2023-05-14	2023-10-07	0
100198	SV+CT	PFS	0.821355	2023-06-26	2023-07-20	0
100199	SV+CT	PFS	13.8645	2021-12-23	2023-02-17	0
100200	PBO+CT	PFS	1.83984	2022-06-16	2022-08-10	0
100201	SV+CT	PFS	5.94661	2022-06-09	2022-12-06	0
100202	SV+CT	PFS	9.42916	2022-11-02	2023-08-15	0
100203	PBO+CT	PFS	3.74538	2023-03-20	2023-07-11	0
100204	PBO+CT	PFS	4.07392	2023-03-20	2023-07-21	0
100205	SV+CT	PFS	7.35934	2023-03-31	2023-11-09	1
100206	PBO+CT	PFS	1.18275	2023-05-31	2023-07-05	0
100207	PBO+CT	PFS	7.52361	2021-07-29	2022-03-14	1
100208	SV+CT	PFS	4.92813	2021-07-28	2021-12-24	0
100209	SV+CT	PFS	4.79671	2021-09-18	2022-02-10	0
100210	PBO+CT	PFS	7.49076	2021-09-27	2022-05-12	0
100211	PBO+CT	PFS	1.9384	2021-10-12	2021-12-09	0
100212	SV+CT	PFS	8.54209	2021-10-21	2022-07-07	1
100213	SV+CT	PFS	7.3922	2021-11-01	2022-06-13	0
100214	SV+CT	PFS	5.65092	2021-12-24	2022-06-13	1
100215	SV+CT	PFS	0.821355	2022-02-08	2022-03-04	1
100216	PBO+CT	PFS	2.10267	2022-02-22	2022-04-26	0
100217	SV+CT	PFS	5.8152	2022-05-24	2022-11-16	0
100218	SV+CT	PFS	1.83984	2022-06-23	2022-08-17	0
100219	PBO+CT	PFS	3.5154	2022-06-23	2022-10-07	0
100220	SV+CT	PFS	4.79671	2022-07-06	2022-11-28	1
100221	SV+CT	PFS	3.94251	2022-07-07	2022-11-03	0
100222	SV+CT	PFS	1.54415	2022-07-18	2022-09-02	0
100223	SV+CT	PFS	12.7474	2022-07-31	2023-08-22	0
100224	PBO+CT	PFS	1.70842	2022-08-10	2022-09-30	0
100225	PBO+CT	PFS	1.74127	2022-09-19	2022-11-10	0
100226	SV+CT	PFS	3.77823	2022-10-05	2023-01-27	1
100227	PBO+CT	PFS	2.20123	2022-10-08	2022-12-13	0
100228	SV+CT	PFS	2.69405	2022-10-10	2022-12-30	0
100229	SV+CT	PFS	4.27105	2022-10-17	2023-02-23	1
100230	SV+CT	PFS	2.62834	2022-11-11	2023-01-29	0
100231	SV+CT	PFS	7.22793	2023-01-16	2023-08-23	0
100232	SV+CT	PFS	6.63655	2023-01-19	2023-08-08	0
100233	PBO+CT	PFS	0.919918	2023-02-22	2023-03-21	0
100234	SV+CT	PFS	9.46201	2023-02-20	2023-12-04	1
100235	SV+CT	PFS	1.90554	2023-03-09	2023-05-05	0
100236	SV+CT	PFS	4.63244	2023-03-29	2023-08-16	1
100237	PBO+CT	PFS	1.47844	2023-05-24	2023-07-07	1
100238	SV+CT	PFS	5.05955	2023-06-01	2023-11-01	0
100239	SV+CT	PFS	9.3306	2021-11-01	2022-08-11	0
100240	PBO+CT	PFS	1.37988	2022-04-21	2022-06-01	0
100241	PBO+CT	PFS	2.00411	2022-06-09	2022-08-08	0
100242	SV+CT	PFS	1.64271	2022-07-22	2022-09-09	0
100243	PBO+CT	PFS	3.71253	2023-03-16	2023-07-06	0
100244	SV+CT	PFS	3.64682	2023-03-29	2023-07-17	0
100245	PBO+CT	PFS	1.87269	2023-06-20	2023-08-15	0
100246	SV+CT	PFS	2.06982	2022-06-29	2022-08-30	1
100247	PBO+CT	PFS	3.58111	2022-07-29	2022-11-14	0
100248	PBO+CT	PFS	10.3162	2022-08-26	2023-07-05	0
100249	SV+CT	PFS	1.64271	2022-12-02	2023-01-20	0
100250	PBO+CT	PFS	3.5154	2023-01-10	2023-04-26	0
100251	SV+CT	PFS	5.68378	2023-04-28	2023-10-17	0
100252	SV+CT	PFS	2.29979	2021-12-08	2022-02-15	0
100253	PBO+CT	PFS	11.5318	2021-12-22	2022-12-07	0
100254	SV+CT	PFS	1.80698	2022-04-20	2022-06-13	0
100255	PBO+CT	PFS	1.64271	2022-05-11	2022-06-29	1
100256	SV+CT	PFS	2.10267	2022-08-31	2022-11-02	0
100257	PBO+CT	PFS	2.33265	2022-09-28	2022-12-07	0
100258	PBO+CT	PFS	3.90965	2022-10-21	2023-02-16	0
100259	PBO+CT	PFS	3.8768	2022-11-02	2023-02-27	0
100260	PBO+CT	PFS	1.83984	2023-04-19	2023-06-13	0
100261	SV+CT	PFS	1.80698	2023-05-31	2023-07-24	1
100262	SV+CT	PFS	19.614	2022-03-07	2023-10-24	0
100263	PBO+CT	PFS	5.61807	2022-05-18	2022-11-04	1
100264	SV+CT	PFS	1.05133	2022-10-18	2022-11-18	0
100265	SV+CT	PFS	3.81109	2021-11-06	2022-03-01	0
100266	SV+CT	PFS	2.10267	2021-12-30	2022-03-03	0
100267	PBO+CT	PFS	6.27515	2022-01-09	2022-07-18	0
100268	SV+CT	PFS	10.809	2022-03-16	2023-02-07	0
100269	SV+CT	PFS	8.9692	2022-05-12	2023-02-08	0
100270	PBO+CT	PFS	3.64682	2022-07-28	2022-11-15	0
100271	SV+CT	PFS	7.22793	2023-04-18	2023-11-23	1
100272	PBO+CT	PFS	5.71663	2022-05-31	2022-11-20	0
100273	SV+CT	PFS	7.65503	2022-06-28	2023-02-15	1
100274	PBO+CT	PFS	0.0328542	2022-07-15	2022-07-15	1
100275	SV+CT	PFS	7.68789	2022-11-16	2023-07-07	0
100276	SV+CT	PFS	3.67967	2023-03-07	2023-06-26	0
100277	SV+CT	PFS	4.79671	2023-03-08	2023-07-31	0
100278	SV+CT	PFS	2.79261	2023-05-31	2023-08-23	0
100279	PBO+CT	PFS	5.51951	2023-05-30	2023-11-13	1
100280	SV+CT	PFS	5.91376	2021-09-06	2022-03-04	1
100281	SV+CT	PFS	7.42505	2021-12-27	2022-08-09	0
100282	SV+CT	PFS	1.97125	2022-01-28	2022-03-28	0
100283	SV+CT	PFS	9.3963	2023-01-12	2023-10-24	1
100284	SV+CT	PFS	9.26489	2023-02-02	2023-11-10	1
100285	SV+CT	PFS	5.4538	2023-02-23	2023-08-07	0
100286	SV+CT	PFS	3.31828	2023-05-10	2023-08-18	0
100287	PBO+CT	PFS	3.90965	2021-12-09	2022-04-06	0
100288	SV+CT	PFS	1.87269	2021-12-20	2022-02-14	1
100289	SV+CT	PFS	2.03696	2021-12-30	2022-03-01	1
100290	SV+CT	PFS	8.80493	2022-04-02	2022-12-25	0
100291	SV+CT	PFS	8.80493	2022-04-06	2022-12-29	0
100292	SV+CT	PFS	3.77823	2022-04-24	2022-08-16	1
100293	PBO+CT	PFS	0.0328542	2022-05-13	2022-05-13	1
100294	SV+CT	PFS	1.08419	2022-05-27	2022-06-28	0
100295	PBO+CT	PFS	2.00411	2022-05-30	2022-07-29	0
100296	SV+CT	PFS	3.67967	2022-08-03	2022-11-22	0
100297	PBO+CT	PFS	1.74127	2022-08-09	2022-09-30	0
100298	SV+CT	PFS	7.65503	2023-02-07	2023-09-27	0
100299	SV+CT	PFS	9.16632	2023-02-20	2023-11-25	1
100300	SV+CT	PFS	7.58932	2023-02-22	2023-10-10	0
100301	SV+CT	PFS	1.87269	2023-06-26	2023-08-21	0
100302	SV+CT	PFS	7.42505	2021-07-20	2022-03-02	0
100303	PBO+CT	PFS	3.77823	2021-07-16	2021-11-07	0
100304	PBO+CT	PFS	1.9384	2021-10-22	2021-12-19	0
100305	SV+CT	PFS	5.74949	2021-12-09	2022-06-01	1
100306	PBO+CT	PFS	1.70842	2021-12-28	2022-02-17	1
100307	SV+CT	PFS	1.90554	2022-05-09	2022-07-05	0
100308	SV+CT	PFS	7.22793	2022-06-07	2023-01-12	0
100309	SV+CT	PFS	9.23203	2022-09-21	2023-06-28	1
100310	PBO+CT	PFS	0.887064	2022-09-28	2022-10-24	0
100311	SV+CT	PFS	3.67967	2022-11-10	2023-03-01	0
100312	SV+CT	PFS	3.67967	2022-11-24	2023-03-15	0
100313	SV+CT	PFS	5.65092	2022-12-03	2023-05-23	0
100314	PBO+CT	PFS	7.32649	2023-01-19	2023-08-29	0
100315	PBO+CT	PFS	0.0328542	2022-12-30	2022-12-30	1
100316	SV+CT	PFS	2.00411	2023-03-09	2023-05-08	0
100317	SV+CT	PFS	2.85832	2023-04-18	2023-07-13	0
100318	PBO+CT	PFS	4.6653	2023-04-10	2023-08-29	1
100319	SV+CT	PFS	5.32238	2023-05-16	2023-10-24	1
100320	SV+CT	PFS	4.92813	2023-06-27	2023-11-23	0
100321	SV+CT	PFS	0.919918	2023-06-21	2023-07-18	1
100322	SV+CT	PFS	21.8809	2021-09-30	2023-07-27	0
100323	PBO+CT	PFS	5.65092	2022-02-12	2022-08-02	1
100324	SV+CT	PFS	19.384	2022-02-14	2023-09-26	1
100325	SV+CT	PFS	7.26078	2022-02-16	2022-09-24	0
100326	SV+CT	PFS	6.14374	2022-03-31	2022-10-03	0
100327	SV+CT	PFS	2.26694	2022-05-11	2022-07-18	1
100328	PBO+CT	PFS	1.97125	2022-05-13	2022-07-11	0
100329	SV+CT	PFS	5.78234	2022-05-18	2022-11-09	0
100330	SV+CT	PFS	13.6345	2022-05-30	2023-07-18	0
100331	SV+CT	PFS	16.6242	2022-06-06	2023-10-24	1
100332	SV+CT	PFS	2.82546	2022-07-13	2022-10-06	0
100333	SV+CT	PFS	2.95688	2022-08-09	2022-11-06	0
100334	PBO+CT	PFS	1.67556	2022-08-12	2022-10-01	0
100335	SV+CT	PFS	1.90554	2022-08-17	2022-10-13	0
100336	SV+CT	PFS	1.90554	2022-12-18	2023-02-13	0
100337	SV+CT	PFS	9.3306	2023-01-28	2023-11-07	1
100338	SV+CT	PFS	9.19918	2023-03-03	2023-12-07	1
100339	PBO+CT	PFS	5.74949	2023-05-11	2023-11-01	1
100340	PBO+CT	PFS	4.73101	2023-06-02	2023-10-23	0
100341	SV+CT	PFS	4.27105	2021-12-16	2022-04-24	0
100342	PBO+CT	PFS	1.83984	2022-02-22	2022-04-18	0
100343	PBO+CT	PFS	1.77413	2022-06-06	2022-07-29	0
100344	SV+CT	PFS	4.69815	2023-05-31	2023-10-20	0
100345	PBO+CT	PFS	1.60986	2023-06-13	2023-07-31	0
100346	PBO+CT	PFS	9.29774	2021-11-08	2022-08-17	0
100347	SV+CT	PFS	2.46407	2021-12-16	2022-02-28	1
100348	PBO+CT	PFS	5.55236	2022-04-27	2022-10-12	1
100349	SV+CT	PFS	3.21971	2022-09-28	2023-01-03	0
100350	SV+CT	PFS	3.8768	2023-05-31	2023-09-25	0
100351	PBO+CT	PFS	1.28131	2023-02-21	2023-03-31	0
100352	SV+CT	PFS	5.38809	2023-04-03	2023-09-13	0
100353	SV+CT	PFS	5.55236	2023-05-24	2023-11-08	1
100354	SV+CT	PFS	3.84394	2022-01-14	2022-05-10	0
100355	PBO+CT	PFS	6.96509	2022-04-11	2022-11-08	0
100356	PBO+CT	PFS	1.87269	2022-09-14	2022-11-09	0
100357	PBO+CT	PFS	1.80698	2022-10-20	2022-12-13	0
100358	PBO+CT	PFS	9.29774	2022-11-28	2023-09-06	0
100359	SV+CT	PFS	4.79671	2023-01-04	2023-05-29	1
100360	PBO+CT	PFS	1.83984	2023-05-05	2023-06-29	0
100361	SV+CT	PFS	5.4538	2023-05-25	2023-11-06	1
100362	SV+CT	PFS	5.22382	2023-05-29	2023-11-03	1
100363	SV+CT	PFS	0.952772	2022-05-06	2022-06-03	1
100364	SV+CT	PFS	5.48665	2022-12-07	2023-05-22	0
100365	SV+CT	PFS	9.3306	2023-01-29	2023-11-08	1
100366	SV+CT	PFS	3.94251	2023-02-03	2023-06-02	1
100367	SV+CT	PFS	3.74538	2022-03-06	2022-06-27	0
100368	PBO+CT	PFS	0.788501	2022-06-13	2022-07-06	0
100369	SV+CT	PFS	5.48665	2022-06-22	2022-12-05	0
100370	SV+CT	PFS	5.35524	2022-10-10	2023-03-21	0
100371	SV+CT	PFS	16.3943	2022-06-13	2023-10-24	0
100372	PBO+CT	PFS	0.0328542	2023-03-17	2023-03-17	1
100373	SV+CT	PFS	13.8973	2022-08-29	2023-10-25	0
100374	PBO+CT	PFS	9.19918	2022-09-28	2023-07-04	0
100375	SV+CT	PFS	5.48665	2022-10-26	2023-04-10	0
100376	PBO+CT	PFS	1.60986	2023-02-20	2023-04-09	0
100377	SV+CT	PFS	1.577	2023-05-23	2023-07-09	0
100378	SV+CT	PFS	5.58522	2023-05-24	2023-11-09	1
100379	PBO+CT	PFS	2.52977	2022-07-07	2022-09-21	0
100380	SV+CT	PFS	5.68378	2022-08-26	2023-02-14	0
100381	SV+CT	PFS	11.039	2023-01-06	2023-12-07	0
100382	SV+CT	PFS	1.83984	2022-07-27	2022-09-20	0
100383	SV+CT	PFS	5.51951	2022-09-29	2023-03-15	0
100384	SV+CT	PFS	1.64271	2022-09-29	2022-11-17	0
100385	PBO+CT	PFS	3.58111	2022-10-28	2023-02-13	0
100386	PBO+CT	PFS	3.77823	2022-11-16	2023-03-10	0
100387	PBO+CT	PFS	7.35934	2022-12-06	2023-07-17	0
100388	SV+CT	PFS	4.07392	2022-11-25	2023-03-28	0
100389	SV+CT	PFS	3.67967	2023-02-16	2023-06-07	0
100390	SV+CT	PFS	7.58932	2023-02-28	2023-10-16	0
100391	SV+CT	PFS	7.35934	2023-02-28	2023-10-09	0
100392	SV+CT	PFS	0.591376	2023-03-07	2023-03-24	0
100393	PBO+CT	PFS	7.49076	2023-03-07	2023-10-20	1
100394	SV+CT	PFS	2.3655	2023-04-27	2023-07-07	0
100395	SV+CT	PFS	5.51951	2023-05-25	2023-11-08	1
100396	SV+CT	PFS	3.74538	2023-06-14	2023-10-05	0
100397	SV+CT	PFS	11.7618	2022-11-01	2023-10-24	0
100398	PBO+CT	PFS	1.77413	2022-11-14	2023-01-06	0
100399	SV+CT	PFS	2.59548	2023-03-13	2023-05-30	0
100400	SV+CT	PFS	5.48665	2023-05-08	2023-10-21	1
100401	SV+CT	PFS	10.9405	2022-07-29	2023-06-26	0
100402	SV+CT	PFS	11.039	2022-08-10	2023-07-11	0
100403	PBO+CT	PFS	2.85832	2022-08-31	2022-11-25	0
100404	SV+CT	PFS	5.32238	2022-10-19	2023-03-29	0
100405	SV+CT	PFS	11.1376	2023-01-03	2023-12-07	1
100406	SV+CT	PFS	7.65503	2023-03-08	2023-10-26	1
100407	PBO+CT	PFS	1.70842	2023-04-17	2023-06-07	0
100408	PBO+CT	PFS	7.19507	2023-04-26	2023-11-30	1
100409	PBO+CT	PFS	9.10062	2023-01-03	2023-10-06	0
100410	PBO+CT	PFS	1.77413	2023-01-05	2023-02-27	0
100411	PBO+CT	PFS	4.13963	2023-02-22	2023-06-27	1
100412	SV+CT	PFS	6.53799	2023-02-28	2023-09-14	1
100413	SV+CT	PFS	0.0328542	2023-04-19	2023-04-19	1
100414	PBO+CT	PFS	0.952772	2023-05-30	2023-06-27	0
100415	SV+CT	PFS	4.43532	2022-09-05	2023-01-17	0
100416	PBO+CT	PFS	1.64271	2023-01-30	2023-03-20	0
100417	PBO+CT	PFS	3.84394	2023-04-27	2023-08-21	0
100418	SV+CT	PFS	5.4538	2023-05-11	2023-10-23	1
100419	SV+CT	PFS	7.42505	2023-03-30	2023-11-10	1
100420	SV+CT	PFS	3.61396	2023-06-09	2023-09-26	0
100421	SV+CT	PFS	1.80698	2023-05-31	2023-07-24	0
200422	SV+CT	OS	9.92197	2023-05-31	2024-03-27	0
200423	SV+CT	OS	16.0657	2023-06-09	2024-10-09	1
200424	SV+CT	OS	18.3984	2023-03-30	2024-10-09	1
200425	SV+CT	OS	16.3614	2023-05-11	2024-09-19	1
200426	PBO+CT	OS	11.2361	2023-04-27	2024-04-02	0
200427	PBO+CT	OS	4.63244	2023-01-30	2023-06-19	0
200428	SV+CT	OS	15.3101	2022-09-05	2023-12-14	0
200429	PBO+CT	OS	9.52772	2023-05-30	2024-03-14	0
200430	SV+CT	OS	6.04517	2023-04-19	2023-10-19	1
200431	SV+CT	OS	19.0554	2023-02-28	2024-09-29	1
200432	PBO+CT	OS	18.2341	2023-02-22	2024-08-29	1
200433	PBO+CT	OS	20.4682	2023-01-05	2024-09-18	1
200434	PBO+CT	OS	20.4025	2023-01-03	2024-09-14	1
200435	PBO+CT	OS	16.8214	2023-04-26	2024-09-18	1
200436	PBO+CT	OS	8.34497	2023-04-17	2023-12-26	0
200437	SV+CT	OS	17.7741	2023-03-08	2024-08-29	1
200438	SV+CT	OS	20.3696	2023-01-03	2024-09-13	1
200439	SV+CT	OS	14.7844	2022-10-19	2024-01-11	0
200440	PBO+CT	OS	4.53388	2022-08-31	2023-01-15	0
200441	SV+CT	OS	19.614	2022-08-10	2024-03-28	0
200442	SV+CT	OS	20.8296	2022-07-29	2024-04-22	0
200443	SV+CT	OS	16.4928	2023-05-08	2024-09-20	1
200444	SV+CT	OS	6.11088	2023-03-13	2023-09-14	0
200445	PBO+CT	OS	3.0883	2022-11-14	2023-02-15	0
200446	SV+CT	OS	18.924	2022-11-01	2024-05-29	0
200447	SV+CT	OS	6.43943	2023-06-14	2023-12-26	0
200448	SV+CT	OS	10.0862	2023-05-25	2024-03-26	0
200449	SV+CT	OS	2.3655	2023-04-27	2023-07-07	0
200450	PBO+CT	OS	18.037	2023-03-07	2024-09-05	1
200451	SV+CT	OS	1.87269	2023-03-07	2023-05-02	0
200452	SV+CT	OS	11.6632	2023-02-28	2024-02-17	0
200453	SV+CT	OS	18.8583	2023-02-28	2024-09-23	1
200454	SV+CT	OS	4.43532	2023-02-16	2023-06-30	1
200455	SV+CT	OS	4.07392	2022-11-25	2023-03-28	0
200456	PBO+CT	OS	10.4148	2022-12-06	2023-10-18	0
200457	PBO+CT	OS	6.11088	2022-11-16	2023-05-20	0
200458	PBO+CT	OS	11.9918	2022-10-28	2023-10-27	1
200459	SV+CT	OS	4.04107	2022-09-29	2023-01-29	0
200460	SV+CT	OS	21.191	2022-09-29	2024-07-04	0
200461	SV+CT	OS	2.49692	2022-07-27	2022-10-10	0
200462	SV+CT	OS	20.4353	2023-01-06	2024-09-18	1
200463	SV+CT	OS	7.52361	2022-08-26	2023-04-11	0
200464	PBO+CT	OS	5.42094	2022-07-07	2022-12-18	0
200465	SV+CT	OS	15.9343	2023-05-24	2024-09-19	1
200466	SV+CT	OS	1.577	2023-05-23	2023-07-09	0
200467	PBO+CT	OS	2.26694	2023-02-20	2023-04-29	0
200468	SV+CT	OS	6.47228	2022-10-26	2023-05-10	0
200469	PBO+CT	OS	21.4867	2022-09-28	2024-07-12	0
200470	SV+CT	OS	24.7392	2022-08-29	2024-09-19	1
200471	PBO+CT	OS	6.53799	2023-03-17	2023-10-01	0
200472	SV+CT	OS	24.3778	2022-06-13	2024-06-23	0
200473	SV+CT	OS	15.6715	2022-10-10	2024-01-29	0
200474	SV+CT	OS	16.0986	2022-06-22	2023-10-24	0
200475	PBO+CT	OS	25.5606	2022-06-13	2024-07-29	1
200476	SV+CT	OS	31.1786	2022-03-06	2024-10-09	1
200477	SV+CT	OS	20.271	2023-02-03	2024-10-11	1
200478	SV+CT	OS	20.4353	2023-01-29	2024-10-11	1
200479	SV+CT	OS	9.03491	2022-12-07	2023-09-07	0
200480	SV+CT	OS	2.29979	2022-05-06	2022-07-14	1
200481	SV+CT	OS	15.77	2023-05-29	2024-09-19	1
200482	SV+CT	OS	15.9014	2023-05-25	2024-09-19	1
200483	PBO+CT	OS	16.5585	2023-05-05	2024-09-19	1
200484	SV+CT	OS	14.7187	2023-01-04	2024-03-26	0
200485	PBO+CT	OS	21.7495	2022-11-28	2024-09-19	1
200486	PBO+CT	OS	4.46817	2022-10-20	2023-03-04	0
200487	PBO+CT	OS	9.3306	2022-09-14	2023-06-24	0
200488	PBO+CT	OS	14.883	2022-04-11	2023-07-07	0
200489	SV+CT	OS	32.8214	2022-01-14	2024-10-08	1
200490	SV+CT	OS	7.98357	2023-05-24	2024-01-21	0
200491	SV+CT	OS	12.7146	2023-04-03	2024-04-23	0
200492	PBO+CT	OS	18.0698	2023-02-21	2024-08-23	0
200493	SV+CT	OS	15.0472	2023-05-31	2024-08-30	1
200494	SV+CT	OS	20.6982	2022-09-28	2024-06-18	1
200495	PBO+CT	OS	20.9938	2022-04-27	2024-01-25	0
200496	SV+CT	OS	30.0945	2021-12-16	2024-06-18	1
200497	PBO+CT	OS	11.5647	2021-11-08	2022-10-25	0
200498	PBO+CT	OS	4.59959	2023-06-13	2023-10-30	0
200499	SV+CT	OS	13.0431	2023-05-31	2024-06-30	0
200500	PBO+CT	OS	1.77413	2022-06-06	2022-07-29	0
200501	PBO+CT	OS	15.1458	2022-02-22	2023-05-28	0
200502	SV+CT	OS	5.51951	2021-12-16	2022-06-01	0
200503	PBO+CT	OS	15.6386	2023-06-02	2024-09-19	1
200504	PBO+CT	OS	16.3614	2023-05-11	2024-09-19	1
200505	SV+CT	OS	18.6283	2023-03-03	2024-09-19	1
200506	SV+CT	OS	20.4025	2023-01-28	2024-10-09	1
200507	SV+CT	OS	18.4969	2022-12-18	2024-07-02	0
200508	SV+CT	OS	25.7906	2022-08-17	2024-10-09	1
200509	PBO+CT	OS	11.269	2022-08-12	2023-07-20	0
200510	SV+CT	OS	24.9363	2022-08-09	2024-09-05	1
200511	SV+CT	OS	4.50103	2022-07-13	2022-11-26	0
200512	SV+CT	OS	27.8604	2022-06-06	2024-09-30	1
200513	SV+CT	OS	16.4928	2022-05-30	2023-10-13	0
200514	SV+CT	OS	11.2033	2022-05-18	2023-04-23	1
200515	PBO+CT	OS	9.98768	2022-05-13	2023-03-12	0
200516	SV+CT	OS	7.42505	2022-05-11	2022-12-22	0
200517	SV+CT	OS	15.0472	2022-03-31	2023-07-01	0
200518	SV+CT	OS	18.5626	2022-02-16	2023-09-03	0
200519	SV+CT	OS	31.1786	2022-02-14	2024-09-19	1
200520	PBO+CT	OS	24.6078	2022-02-12	2024-03-01	0
200521	SV+CT	OS	36.0411	2021-09-30	2024-09-30	1
200522	SV+CT	OS	12.8131	2023-06-21	2024-07-14	0
200523	SV+CT	OS	13.6016	2023-06-27	2024-08-13	1
200524	SV+CT	OS	16.6242	2023-05-16	2024-10-02	1
200525	PBO+CT	OS	13.9959	2023-04-10	2024-06-08	0
200526	SV+CT	OS	3.25257	2023-04-18	2023-07-25	0
200527	SV+CT	OS	2.00411	2023-03-09	2023-05-08	0
200528	PBO+CT	OS	4.69815	2022-12-30	2023-05-21	0
200529	PBO+CT	OS	20.0082	2023-01-19	2024-09-18	1
200530	SV+CT	OS	18.694	2022-12-03	2024-06-23	0
200531	SV+CT	OS	21.7166	2022-11-24	2024-09-14	1
200532	SV+CT	OS	11.2361	2022-11-10	2023-10-17	0
200533	PBO+CT	OS	0.887064	2022-09-28	2022-10-24	0
200534	SV+CT	OS	20.3039	2022-09-21	2024-05-30	1
200535	SV+CT	OS	25.9877	2022-06-07	2024-08-05	1
200536	SV+CT	OS	5.68378	2022-05-09	2022-10-28	0
200537	PBO+CT	OS	3.81109	2021-12-28	2022-04-22	0
200538	SV+CT	OS	13.6674	2021-12-09	2023-01-28	0
200539	PBO+CT	OS	34.7926	2021-10-22	2024-09-14	1
200540	PBO+CT	OS	12.3532	2021-07-16	2022-07-26	0
200541	SV+CT	OS	14.193	2021-07-20	2022-09-24	0
200542	SV+CT	OS	8.64066	2023-06-26	2024-03-14	0
200543	SV+CT	OS	18.8912	2023-02-22	2024-09-18	1
200544	SV+CT	OS	14.6858	2023-02-20	2024-05-11	0
200545	SV+CT	OS	9.7577	2023-02-07	2023-11-30	0
200546	PBO+CT	OS	9.69199	2022-08-09	2023-05-30	0
200547	SV+CT	OS	10.4148	2022-08-03	2023-06-15	0
200548	PBO+CT	OS	12.3532	2022-05-30	2023-06-09	0
200549	SV+CT	OS	1.08419	2022-05-27	2022-06-28	0
200550	PBO+CT	OS	3.05544	2022-05-13	2022-08-13	0
200551	SV+CT	OS	13.2402	2022-04-24	2023-05-31	0
200552	SV+CT	OS	30.1273	2022-04-06	2024-10-08	1
200553	SV+CT	OS	8.80493	2022-04-02	2022-12-25	0
200554	SV+CT	OS	19.2197	2021-12-30	2023-08-06	0
200555	SV+CT	OS	9.36345	2021-12-20	2022-09-30	1
200556	PBO+CT	OS	18.7269	2021-12-09	2023-07-01	0
200557	SV+CT	OS	14.5873	2023-05-10	2024-07-26	0
200558	SV+CT	OS	13.7331	2023-02-23	2024-04-15	1
200559	SV+CT	OS	19.2854	2023-02-02	2024-09-10	1
200560	SV+CT	OS	14.3244	2023-01-12	2024-03-22	0
200561	SV+CT	OS	13.8973	2022-01-28	2023-03-26	0
200562	SV+CT	OS	32.7556	2021-12-27	2024-09-18	1
200563	SV+CT	OS	16.23	2021-09-06	2023-01-12	0
200564	PBO+CT	OS	16.3943	2023-05-30	2024-10-09	1
200565	SV+CT	OS	3.21971	2023-05-31	2023-09-05	0
200566	SV+CT	OS	16.4271	2023-03-08	2024-07-19	0
200567	SV+CT	OS	6.43943	2023-03-07	2023-09-18	0
200568	SV+CT	OS	20.3039	2022-11-16	2024-07-25	0
200569	PBO+CT	OS	4.82957	2022-07-15	2022-12-08	0
200570	SV+CT	OS	13.3717	2022-06-28	2023-08-08	0
200571	PBO+CT	OS	5.71663	2022-05-31	2022-11-20	0
200572	SV+CT	OS	17.7741	2023-04-18	2024-10-09	1
200573	PBO+CT	OS	16.5585	2022-07-28	2023-12-13	0
200574	SV+CT	OS	16.6571	2022-05-12	2023-09-30	0
200575	SV+CT	OS	17.0185	2022-03-16	2023-08-15	0
200576	PBO+CT	OS	31.1458	2022-01-09	2024-08-13	1
200577	SV+CT	OS	4.43532	2021-12-30	2022-05-13	0
200578	SV+CT	OS	23.7536	2021-11-06	2023-10-29	0
200579	SV+CT	OS	5.55236	2022-10-18	2023-04-04	0
200580	PBO+CT	OS	22.3737	2022-05-18	2024-03-28	0
200581	SV+CT	OS	30.4887	2022-03-07	2024-09-19	1
200582	SV+CT	OS	10.1191	2023-05-31	2024-04-02	0
200583	PBO+CT	OS	14.0616	2023-04-19	2024-06-19	0
200584	PBO+CT	OS	11.8932	2022-11-02	2023-10-29	0
200585	PBO+CT	OS	16.46	2022-10-21	2024-03-04	0
200586	PBO+CT	OS	9.46201	2022-09-28	2023-07-12	0
200587	SV+CT	OS	22.2423	2022-08-31	2024-07-07	0
200588	PBO+CT	OS	19.0883	2022-05-11	2023-12-12	0
200589	SV+CT	OS	29.076	2022-04-20	2024-09-20	1
200590	PBO+CT	OS	22.8994	2021-12-22	2023-11-18	0
200591	SV+CT	OS	2.29979	2021-12-08	2022-02-15	0
200592	SV+CT	OS	9.52772	2023-04-28	2024-02-11	0
200593	PBO+CT	OS	10.2177	2023-01-10	2023-11-16	0
200594	SV+CT	OS	21.7495	2022-12-02	2024-09-23	1
200595	PBO+CT	OS	24.8378	2022-08-26	2024-09-19	1
200596	PBO+CT	OS	25.7577	2022-07-29	2024-09-19	1
200597	SV+CT	OS	2.16838	2022-06-29	2022-09-02	1
200598	PBO+CT	OS	8.93634	2023-06-20	2024-03-17	0
200599	SV+CT	OS	11.039	2023-03-29	2024-02-27	0
200600	PBO+CT	OS	14.0287	2023-03-16	2024-05-15	0
200601	SV+CT	OS	4.23819	2022-07-22	2022-11-27	0
200602	PBO+CT	OS	11.4661	2022-06-09	2023-05-23	0
200603	PBO+CT	OS	5.28953	2022-04-21	2022-09-28	0
200604	SV+CT	OS	32.7228	2021-11-01	2024-07-23	0
200605	SV+CT	OS	5.97947	2023-06-01	2023-11-29	0
200606	PBO+CT	OS	15.6057	2023-05-24	2024-09-09	1
200607	SV+CT	OS	6.99795	2023-03-29	2023-10-27	0
200608	SV+CT	OS	4.20534	2023-03-09	2023-07-14	0
200609	SV+CT	OS	16.4928	2023-02-20	2024-07-05	1
200610	PBO+CT	OS	12.616	2023-02-22	2024-03-11	0
200611	SV+CT	OS	20.6653	2023-01-19	2024-10-08	1
200612	SV+CT	OS	15.7372	2023-01-16	2024-05-08	0
200613	SV+CT	OS	2.62834	2022-11-11	2023-01-29	0
200614	SV+CT	OS	23.7536	2022-10-17	2024-10-08	1
200615	SV+CT	OS	2.69405	2022-10-10	2022-12-30	0
200616	PBO+CT	OS	23.3922	2022-10-08	2024-09-18	1
200617	SV+CT	OS	23.3265	2022-10-05	2024-09-13	1
200618	PBO+CT	OS	11.4333	2022-09-19	2023-09-01	0
200619	PBO+CT	OS	21.3552	2022-08-10	2024-05-20	0
200620	SV+CT	OS	25.232	2022-07-31	2024-09-05	1
200621	SV+CT	OS	3.25257	2022-07-18	2022-10-24	0
200622	SV+CT	OS	15.4743	2022-07-07	2023-10-20	0
200623	SV+CT	OS	12.5832	2022-07-06	2023-07-23	0
200624	PBO+CT	OS	10.0534	2022-06-23	2023-04-24	0
200625	SV+CT	OS	23.9507	2022-06-23	2024-06-20	1
200626	SV+CT	OS	20.8296	2022-05-24	2024-02-16	0
200627	PBO+CT	OS	14.7844	2022-02-22	2023-05-17	0
200628	SV+CT	OS	12.9774	2022-02-08	2023-03-09	0
200629	SV+CT	OS	16.6242	2021-12-24	2023-05-13	0
200630	SV+CT	OS	10.4148	2021-11-01	2022-09-13	0
200631	SV+CT	OS	14.0287	2021-10-21	2022-12-21	0
200632	PBO+CT	OS	35.0883	2021-10-12	2024-09-13	1
200633	PBO+CT	OS	20.6653	2021-09-27	2023-06-17	0
200634	SV+CT	OS	20.0082	2021-09-18	2023-05-19	0
200635	SV+CT	OS	11.6304	2021-07-28	2022-07-16	0
200636	PBO+CT	OS	19.5811	2021-07-29	2023-03-16	0
200637	PBO+CT	OS	1.18275	2023-05-31	2023-07-05	0
200638	SV+CT	OS	17.7084	2023-03-31	2024-09-19	1
200639	PBO+CT	OS	5.19097	2023-03-20	2023-08-24	0
200640	PBO+CT	OS	13.306	2023-03-20	2024-04-27	0
200641	SV+CT	OS	10.6119	2022-11-02	2023-09-20	0
200642	SV+CT	OS	19.9754	2022-06-09	2024-02-06	1
200643	PBO+CT	OS	12.8789	2022-06-16	2023-07-12	1
200644	SV+CT	OS	26.152	2021-12-23	2024-02-26	0
200645	SV+CT	OS	8.77207	2023-06-26	2024-03-18	1
200646	SV+CT	OS	14.5544	2023-05-14	2024-07-29	1
200647	PBO+CT	OS	9.95483	2021-09-09	2022-07-08	0
200648	PBO+CT	OS	12.1232	2021-08-05	2022-08-08	0
200649	PBO+CT	OS	17.4784	2023-04-06	2024-09-18	1
200650	PBO+CT	OS	19.3511	2023-02-28	2024-10-08	1
200651	SV+CT	OS	4.73101	2023-02-23	2023-07-16	0
200652	SV+CT	OS	21.848	2022-11-24	2024-09-18	1
200653	SV+CT	OS	4.76386	2022-08-17	2023-01-08	0
200654	SV+CT	OS	23.7536	2022-07-27	2024-07-18	0
200655	PBO+CT	OS	9.06776	2022-06-29	2023-03-31	0
200656	PBO+CT	OS	4.00821	2022-06-21	2022-10-20	1
200657	PBO+CT	OS	27.6304	2022-06-01	2024-09-18	1
200658	PBO+CT	OS	2.95688	2022-05-24	2022-08-21	0
200659	SV+CT	OS	8.08214	2022-05-09	2023-01-09	0
200660	SV+CT	OS	2.95688	2022-04-27	2022-07-25	0
200661	SV+CT	OS	24.1807	2022-02-09	2024-02-14	0
200662	PBO+CT	OS	0.985626	2021-12-14	2022-01-12	0
200663	PBO+CT	OS	1.74127	2021-12-14	2022-02-04	0
200664	PBO+CT	OS	33.6099	2021-12-01	2024-09-18	1
200665	SV+CT	OS	3.31828	2021-11-17	2022-02-25	0
200666	SV+CT	OS	10.5791	2021-11-03	2022-09-20	0
200667	PBO+CT	OS	9.16632	2022-08-30	2023-06-04	0
200668	SV+CT	OS	14.4559	2023-03-28	2024-06-09	0
200669	PBO+CT	OS	21.6838	2022-12-21	2024-10-10	1
200670	SV+CT	OS	12.9446	2022-12-08	2024-01-05	0
200671	SV+CT	OS	15.9343	2022-07-07	2023-11-03	0
200672	SV+CT	OS	13.7331	2023-06-08	2024-07-29	0
200673	PBO+CT	OS	2.16838	2023-02-23	2023-04-29	0
200674	PBO+CT	OS	19.3183	2023-02-10	2024-09-19	1
200675	PBO+CT	OS	16.1971	2023-02-14	2024-06-20	0
200676	PBO+CT	OS	6.6694	2022-09-16	2023-04-06	0
200677	PBO+CT	OS	4.86242	2022-07-04	2022-11-28	0
200678	SV+CT	OS	6.14374	2022-05-30	2022-12-02	0
200679	PBO+CT	OS	2.7269	2022-01-12	2022-04-04	0
200680	SV+CT	OS	27.7618	2021-12-15	2024-04-07	0
200681	SV+CT	OS	34.9897	2021-10-20	2024-09-18	1
200682	SV+CT	OS	11.1376	2021-09-30	2022-09-03	0
200683	PBO+CT	OS	15.3429	2021-09-18	2022-12-28	0
200684	SV+CT	OS	37.0595	2021-09-09	2024-10-10	1
200685	PBO+CT	OS	5.51951	2021-08-05	2022-01-19	0
200686	SV+CT	OS	3.61396	2023-05-04	2023-08-21	1
200687	SV+CT	OS	19.0226	2023-02-14	2024-09-14	1
200688	PBO+CT	OS	19.0554	2023-02-07	2024-09-08	0
200689	SV+CT	OS	8.64066	2022-08-19	2023-05-08	0
200690	SV+CT	OS	1.60986	2022-07-14	2022-08-31	0
200691	SV+CT	OS	6.20945	2022-06-29	2023-01-03	0
200692	SV+CT	OS	4.6653	2022-03-02	2022-07-21	0
200693	SV+CT	OS	32.5257	2021-12-30	2024-09-14	1
200694	SV+CT	OS	12.1889	2021-09-30	2022-10-05	0
200695	SV+CT	OS	9.23203	2021-09-13	2022-06-20	0
200696	PBO+CT	OS	5.4538	2021-06-11	2021-11-23	0
200697	SV+CT	OS	5.51951	2022-08-18	2023-02-01	0
200698	SV+CT	OS	33.0842	2022-01-06	2024-10-08	1
200699	SV+CT	OS	2.26694	2021-10-20	2021-12-27	1
200700	PBO+CT	OS	20.7639	2022-12-28	2024-09-19	1
200701	SV+CT	OS	6.2423	2022-07-05	2023-01-10	0
200702	SV+CT	OS	28.8131	2022-04-27	2024-09-19	1
200703	PBO+CT	OS	13.0103	2022-03-15	2023-04-14	1
200704	SV+CT	OS	32.2957	2022-01-18	2024-09-26	1
200705	SV+CT	OS	33.6756	2021-11-30	2024-09-19	1
200706	PBO+CT	OS	3.41684	2021-11-16	2022-02-27	0
200707	SV+CT	OS	9.3963	2021-11-01	2022-08-13	0
200708	SV+CT	OS	17.7741	2023-04-18	2024-10-09	1
200709	SV+CT	OS	5.0924	2022-09-08	2023-02-09	0
200710	SV+CT	OS	17.807	2022-08-29	2024-02-21	0
200711	PBO+CT	OS	25.2977	2022-08-11	2024-09-18	1
200712	SV+CT	OS	9.72485	2022-07-31	2023-05-22	0
200713	SV+CT	OS	26.9076	2021-11-17	2024-02-13	0
200714	SV+CT	OS	10.0862	2021-11-12	2022-09-14	0
200715	PBO+CT	OS	2.56263	2021-08-13	2021-10-29	0
200716	SV+CT	OS	6.83368	2021-11-19	2022-06-14	0
200717	SV+CT	OS	3.67967	2021-07-22	2021-11-10	0
200718	SV+CT	OS	8.08214	2021-07-29	2022-03-31	0
200719	PBO+CT	OS	10.0534	2023-05-31	2024-03-31	0
200720	SV+CT	OS	16.0329	2023-05-16	2024-09-14	1
200721	SV+CT	OS	13.5359	2023-04-11	2024-05-26	0
200722	SV+CT	OS	10.3162	2023-01-18	2023-11-27	1
200723	PBO+CT	OS	19.1869	2022-10-31	2024-06-05	0
200724	SV+CT	OS	7.22793	2022-09-22	2023-04-29	0
200725	SV+CT	OS	12.5503	2022-08-24	2023-09-09	0
200726	PBO+CT	OS	25.1006	2022-08-18	2024-09-19	1
200727	SV+CT	OS	26.4805	2022-07-27	2024-10-09	1
200728	SV+CT	OS	26.9405	2022-07-13	2024-10-09	1
200729	SV+CT	OS	5.58522	2022-06-01	2022-11-17	0
200730	SV+CT	OS	12.4517	2022-04-27	2023-05-10	0
200731	PBO+CT	OS	30.4559	2022-03-08	2024-09-19	1
200732	PBO+CT	OS	3.74538	2022-01-19	2022-05-12	0
200733	PBO+CT	OS	11.8932	2022-01-27	2023-01-23	0
200734	SV+CT	OS	16.9199	2021-12-31	2023-05-29	1
200735	SV+CT	OS	1.31417	2021-12-30	2022-02-07	0
200736	PBO+CT	OS	17.6099	2021-11-19	2023-05-08	0
200737	SV+CT	OS	4.86242	2021-11-04	2022-03-31	0
200738	SV+CT	OS	34.7598	2021-10-28	2024-09-19	1
200739	PBO+CT	OS	15.3758	2021-10-19	2023-01-29	0
200740	SV+CT	OS	4.63244	2021-08-04	2021-12-22	0
200741	SV+CT	OS	15.8686	2021-07-27	2022-11-21	0
200742	PBO+CT	OS	5.68378	2023-05-17	2023-11-05	0
200743	SV+CT	OS	14.4559	2023-04-18	2024-06-30	0
200744	PBO+CT	OS	15.2444	2021-12-30	2023-04-07	0
200745	PBO+CT	OS	5.78234	2021-10-14	2022-04-07	0
200746	PBO+CT	OS	29.1088	2021-09-28	2024-03-01	0
200747	PBO+CT	OS	10.8419	2023-03-20	2024-02-12	0
200748	SV+CT	OS	18.8583	2023-03-03	2024-09-26	1
200749	SV+CT	OS	20.1725	2023-01-19	2024-09-23	1
200750	SV+CT	OS	12.6489	2022-11-23	2023-12-12	0
200751	SV+CT	OS	10.1191	2022-09-29	2023-08-02	0
200752	SV+CT	OS	14.7844	2022-06-09	2023-09-01	0
200753	PBO+CT	OS	32.7228	2021-12-22	2024-09-12	0
200754	SV+CT	OS	12.7474	2021-12-10	2023-01-01	0
200755	SV+CT	OS	14.3573	2021-11-18	2023-01-28	0
200756	SV+CT	OS	13.2074	2021-08-31	2022-10-06	0
200757	SV+CT	OS	36.9938	2021-08-25	2024-09-23	1
200758	SV+CT	OS	4.00821	2021-08-11	2021-12-10	0
200759	SV+CT	OS	22.538	2022-11-25	2024-10-10	1
200760	PBO+CT	OS	15.5729	2023-05-26	2024-09-10	1
200761	SV+CT	OS	20.9938	2022-12-29	2024-09-27	1
200762	SV+CT	OS	19.5811	2022-09-21	2024-05-08	0
200763	SV+CT	OS	9.92197	2022-05-05	2023-03-02	0
200764	SV+CT	OS	3.41684	2023-01-19	2023-05-02	0
200765	SV+CT	OS	1.51129	2022-06-27	2022-08-11	1
200766	SV+CT	OS	6.6037	2022-06-09	2022-12-26	1
200767	SV+CT	OS	8.83778	2022-06-15	2023-03-10	0
200768	SV+CT	OS	22.2752	2022-05-31	2024-04-07	0
200769	SV+CT	OS	26.1848	2022-05-18	2024-07-22	0
200770	PBO+CT	OS	5.94661	2021-12-22	2022-06-20	0
200771	SV+CT	OS	11.3676	2021-12-02	2022-11-12	0
200772	SV+CT	OS	6.86653	2021-09-27	2022-04-23	0
200773	SV+CT	OS	9.95483	2023-02-10	2023-12-09	0
200774	PBO+CT	OS	5.25667	2023-01-20	2023-06-28	0
200775	SV+CT	OS	22.9651	2022-11-01	2024-09-29	1
200776	PBO+CT	OS	3.54825	2022-09-09	2022-12-25	0
200777	SV+CT	OS	22.2094	2022-08-29	2024-07-04	0
200778	SV+CT	OS	5.28953	2022-07-20	2022-12-27	0
200779	SV+CT	OS	14.2259	2022-06-21	2023-08-27	0
200780	SV+CT	OS	27.3676	2022-06-20	2024-09-29	1
200781	SV+CT	OS	13.6674	2022-06-17	2023-08-06	0
200782	SV+CT	OS	2.79261	2021-09-14	2021-12-07	0
200783	SV+CT	OS	10.7433	2023-05-30	2024-04-20	0
200784	SV+CT	OS	17.1499	2023-05-09	2024-10-11	1
200785	PBO+CT	OS	3.18686	2023-05-10	2023-08-14	0
200786	SV+CT	OS	14.3901	2023-05-10	2024-07-20	0
200787	SV+CT	OS	2.29979	2023-03-27	2023-06-04	0
200788	SV+CT	OS	18.9569	2023-03-15	2024-10-11	1
200789	PBO+CT	OS	18.6283	2023-03-02	2024-09-18	1
200790	SV+CT	OS	20.3039	2023-01-11	2024-09-19	1
200791	SV+CT	OS	21.4209	2022-12-07	2024-09-18	1
200792	PBO+CT	OS	22.1109	2022-11-16	2024-09-18	1
200793	SV+CT	OS	9.46201	2022-09-28	2023-07-12	0
200794	PBO+CT	OS	18.6612	2022-09-30	2024-04-19	0
200795	SV+CT	OS	23.655	2022-09-23	2024-09-11	1
200796	SV+CT	OS	24.7064	2022-09-19	2024-10-09	1
200797	SV+CT	OS	20.5996	2022-09-28	2024-06-15	0
200798	SV+CT	OS	1.31417	2022-09-07	2022-10-16	0
200799	PBO+CT	OS	18.924	2022-08-31	2024-03-28	0
200800	PBO+CT	OS	21.5524	2022-06-28	2024-04-13	0
200801	PBO+CT	OS	3.97536	2022-06-21	2022-10-19	1
200802	SV+CT	OS	3.31828	2022-03-30	2022-07-08	0
200803	SV+CT	OS	29.4374	2022-04-08	2024-09-19	1
200804	PBO+CT	OS	30.3244	2022-03-11	2024-09-18	1
200805	SV+CT	OS	6.83368	2022-01-21	2022-08-16	0
200806	SV+CT	OS	2.82546	2022-01-11	2022-04-06	0
200807	SV+CT	OS	33.0842	2021-12-17	2024-09-18	1
200808	PBO+CT	OS	20.501	2021-10-27	2023-07-12	0
200809	SV+CT	OS	12.2546	2021-10-21	2022-10-28	0
200810	SV+CT	OS	9.46201	2021-09-02	2022-06-16	0
200811	SV+CT	OS	24.7064	2021-08-09	2023-08-30	0
200812	PBO+CT	OS	3.0883	2023-06-02	2023-09-03	0
200813	SV+CT	OS	15.9343	2023-03-29	2024-07-25	1
200814	SV+CT	OS	7.0308	2023-02-07	2023-09-08	0
200815	SV+CT	OS	13.8645	2023-01-18	2024-03-14	1
200816	PBO+CT	OS	20.961	2023-01-12	2024-10-10	1
200817	SV+CT	OS	18.7598	2022-11-30	2024-06-22	0
200818	SV+CT	OS	8.77207	2022-09-22	2023-06-15	0
200819	SV+CT	OS	24.8378	2022-09-16	2024-10-10	1
200820	SV+CT	OS	25.1335	2022-09-07	2024-10-10	1
200821	PBO+CT	OS	2.69405	2022-07-20	2022-10-09	0
200822	SV+CT	OS	2.59548	2022-06-08	2022-08-25	0
200823	SV+CT	OS	8.73922	2022-05-26	2023-02-15	0
200824	SV+CT	OS	12.9774	2022-01-20	2023-02-18	0
200825	PBO+CT	OS	9.49487	2021-12-29	2022-10-13	0
200826	SV+CT	OS	34.7926	2021-11-17	2024-10-10	1
200827	PBO+CT	OS	19.1869	2021-10-29	2023-06-04	0
200828	SV+CT	OS	1.34702	2021-10-22	2021-12-01	1
200829	SV+CT	OS	33.7413	2021-09-28	2024-07-20	0
200830	SV+CT	OS	6.53799	2023-06-20	2024-01-04	0
200831	SV+CT	OS	15.5072	2023-06-16	2024-09-29	1
200832	SV+CT	OS	12.8789	2023-04-28	2024-05-23	0
200833	SV+CT	OS	11.3018	2023-03-27	2024-03-04	0
200834	SV+CT	OS	19.1211	2023-02-20	2024-09-23	1
200835	SV+CT	OS	1.28131	2022-12-29	2023-02-05	0
200836	SV+CT	OS	20.501	2022-09-30	2024-06-14	1
200837	SV+CT	OS	17.4127	2022-09-13	2024-02-24	0
200838	SV+CT	OS	24.8378	2022-08-16	2024-09-09	1
200839	SV+CT	OS	28.8131	2022-03-16	2024-08-08	1
200840	PBO+CT	OS	8.93634	2022-03-14	2022-12-10	0
200841	SV+CT	OS	16.0657	2022-01-29	2023-06-01	0
200842	SV+CT	OS	3.44969	2022-01-14	2022-04-28	0
