# Supplementary material for: Suvemcitug plus chemotherapy in women with platinum-resistant recurrent ovarian cancer: the SCORES randomized, double-blinded, phase 3 trial
Source: Nat Cancer. 2026 Jan 9;7(1):182–93. doi: 10.1038/s43018-025-01085-z (PMC12858396; doi:10.1038/s43018-025-01085-z)
Supplement: Supplementary file 5 — Forest plot showing the results of subgroup analyses. [file 43018_2025_1085_MOESM5_ESM.xlsx]

## Sheet: Age Group
Subject Identifier for the Study	Planned Treatment	Pooled Age Group 1	Analysis Value(Month)	Censor
100001	SV+CT	≤65	1.64271	0
100002	SV+CT	≤65	3.58111	1
100003	PBO+CT	≤65	1.87269	0
100004	SV+CT	>65	14.7515	0
100005	SV+CT	≤65	13.8316	0
100006	SV+CT	≤65	4.86242	0
100007	SV+CT	≤65	9.3963	0
100008	SV+CT	≤65	1.21561	0
100009	SV+CT	≤65	9.00205	1
100010	SV+CT	≤65	1.70842	0
100011	SV+CT	≤65	7.16222	0
100012	SV+CT	>65	5.42094	1
100013	SV+CT	≤65	4.6653	0
100014	SV+CT	≤65	1.90554	0
100015	SV+CT	≤65	0.0328542	1
100016	PBO+CT	>65	1.83984	1
100017	SV+CT	≤65	16.9856	0
100018	PBO+CT	>65	1.80698	0
100019	SV+CT	≤65	1.77413	0
100020	SV+CT	≤65	1.90554	0
100021	SV+CT	≤65	2.59548	0
100022	PBO+CT	≤65	0.919918	0
100023	SV+CT	≤65	13.9959	1
100024	SV+CT	≤65	5.32238	0
100025	SV+CT	≤65	1.80698	0
100026	SV+CT	≤65	10.8419	1
100027	PBO+CT	≤65	9.3963	1
100028	SV+CT	≤65	5.0924	0
100029	SV+CT	≤65	3.67967	0
100030	SV+CT	≤65	7.35934	0
100031	PBO+CT	≤65	1.80698	0
100032	SV+CT	≤65	3.81109	0
100033	SV+CT	≤65	3.48255	0
100034	SV+CT	≤65	1.87269	0
100035	PBO+CT	≤65	1.87269	0
100036	SV+CT	≤65	9.42916	1
100037	SV+CT	≤65	2.82546	0
100038	SV+CT	≤65	1.80698	1
100039	PBO+CT	≤65	3.61396	0
100040	SV+CT	≤65	5.42094	0
100041	SV+CT	≤65	1.64271	0
100042	PBO+CT	≤65	0.0328542	1
100043	PBO+CT	>65	3.54825	0
100044	PBO+CT	≤65	3.77823	0
100045	SV+CT	≤65	1.31417	0
100046	SV+CT	≤65	9.16632	0
100047	SV+CT	≤65	13.8316	1
100048	SV+CT	≤65	9.19918	1
100049	PBO+CT	≤65	1.74127	0
100050	SV+CT	≤65	3.5154	0
100051	PBO+CT	≤65	8.47639	0
100052	SV+CT	≤65	11.3018	0
100053	SV+CT	≤65	10.8747	0
100054	PBO+CT	>65	1.77413	0
100055	SV+CT	≤65	7.19507	1
100056	SV+CT	≤65	2.29979	0
100057	SV+CT	≤65	5.35524	1
100058	PBO+CT	≤65	1.90554	0
100059	SV+CT	≤65	5.42094	1
100060	SV+CT	≤65	2.92402	0
100061	SV+CT	≤65	2.79261	0
100062	SV+CT	≤65	1.74127	0
100063	SV+CT	≤65	16.6571	1
100064	SV+CT	≤65	9.69199	0
100065	SV+CT	≤65	1.64271	0
100066	SV+CT	≤65	3.58111	0
100067	PBO+CT	>65	2.3655	0
100068	SV+CT	≤65	9.03491	0
100069	PBO+CT	≤65	5.25667	0
100070	SV+CT	≤65	3.58111	0
100071	SV+CT	≤65	0.0328542	1
100072	SV+CT	>65	3.8768	0
100073	PBO+CT	≤65	1.67556	1
100074	SV+CT	≤65	7.3922	0
100075	SV+CT	≤65	9.29774	0
100076	SV+CT	≤65	4.23819	0
100077	SV+CT	≤65	3.64682	0
100078	SV+CT	≤65	0.0328542	1
100079	SV+CT	>65	3.41684	0
100080	SV+CT	≤65	3.8768	0
100081	SV+CT	>65	2.75975	0
100082	SV+CT	≤65	7.35934	0
100083	PBO+CT	≤65	1.74127	0
100084	SV+CT	≤65	1.74127	0
100085	SV+CT	≤65	3.5154	0
100086	SV+CT	≤65	13.8316	0
100087	SV+CT	≤65	13.2074	0
100088	SV+CT	≤65	10.2177	0
100089	SV+CT	≤65	3.58111	0
100090	PBO+CT	≤65	5.55236	0
100091	SV+CT	≤65	1.21561	1
100092	SV+CT	≤65	3.64682	1
100093	SV+CT	≤65	3.67967	0
100094	SV+CT	>65	3.54825	1
100095	SV+CT	>65	9.23203	1
100096	PBO+CT	≤65	5.58522	0
100097	PBO+CT	≤65	13.6016	0
100098	PBO+CT	≤65	1.83984	0
100099	PBO+CT	≤65	1.83984	0
100100	SV+CT	>65	7.42505	1
100101	PBO+CT	≤65	3.67967	0
100102	SV+CT	>65	15.8686	0
100103	SV+CT	≤65	4.63244	0
100104	PBO+CT	≤65	1.83984	1
100105	SV+CT	≤65	13.8973	1
100106	SV+CT	≤65	1.80698	0
100107	PBO+CT	≤65	1.77413	0
100108	SV+CT	≤65	1.31417	0
100109	SV+CT	>65	5.48665	0
100110	PBO+CT	≤65	2.00411	0
100111	PBO+CT	≤65	1.80698	0
100112	PBO+CT	≤65	3.74538	0
100113	SV+CT	≤65	5.0924	1
100114	SV+CT	≤65	5.58522	0
100115	SV+CT	≤65	11.9918	0
100116	SV+CT	≤65	0.0328542	1
100117	PBO+CT	>65	5.58522	0
100118	SV+CT	>65	12.0575	0
100119	SV+CT	≤65	1.80698	0
100120	PBO+CT	≤65	4.89528	0
100121	SV+CT	≤65	4.59959	0
100122	SV+CT	≤65	2.89117	1
100123	SV+CT	≤65	5.51951	1
100124	PBO+CT	≤65	1.83984	0
100125	SV+CT	≤65	4.79671	0
100126	SV+CT	≤65	3.67967	0
100127	SV+CT	>65	3.67967	0
100128	PBO+CT	≤65	1.34702	0
100129	SV+CT	≤65	7.3922	0
100130	SV+CT	≤65	3.64682	0
100131	SV+CT	≤65	6.83368	0
100132	PBO+CT	≤65	3.94251	0
100133	SV+CT	≤65	5.91376	0
100134	SV+CT	≤65	5.0924	0
100135	SV+CT	≤65	7.35934	1
100136	SV+CT	≤65	3.54825	0
100137	PBO+CT	≤65	1.87269	0
100138	SV+CT	≤65	9.06776	1
100139	SV+CT	≤65	0.0328542	1
100140	PBO+CT	≤65	1.9384	0
100141	SV+CT	≤65	19.3183	1
100142	SV+CT	≤65	5.42094	0
100143	PBO+CT	≤65	1.83984	0
100144	SV+CT	≤65	2.10267	0
100145	SV+CT	>65	11.0719	0
100146	SV+CT	≤65	1.1499	0
100147	PBO+CT	≤65	5.4538	0
100148	SV+CT	≤65	9.23203	0
100149	SV+CT	>65	4.43532	1
100150	SV+CT	≤65	5.32238	0
100151	SV+CT	≤65	1.9384	0
100152	SV+CT	≤65	2.75975	0
100153	SV+CT	≤65	0.722793	0
100154	SV+CT	>65	4.99384	0
100155	PBO+CT	≤65	5.35524	1
100156	SV+CT	≤65	9.03491	0
100157	SV+CT	≤65	0.0328542	1
100158	PBO+CT	≤65	1.41273	0
100159	SV+CT	≤65	25.0021	1
100160	PBO+CT	≤65	1.74127	1
100161	SV+CT	>65	3.74538	0
100162	SV+CT	≤65	7.55647	1
100163	SV+CT	≤65	1.83984	1
100164	PBO+CT	≤65	2.7269	0
100165	SV+CT	≤65	1.51129	0
100166	PBO+CT	≤65	1.9384	0
100167	PBO+CT	≤65	5.25667	0
100168	PBO+CT	>65	1.9384	0
100169	PBO+CT	≤65	9.3306	0
100170	PBO+CT	≤65	2.16838	0
100171	SV+CT	≤65	5.48665	0
100172	SV+CT	≤65	5.35524	0
100173	SV+CT	≤65	7.35934	0
100174	PBO+CT	≤65	11.0062	1
100175	SV+CT	≤65	1.01848	0
100176	PBO+CT	≤65	7.88501	0
100177	SV+CT	≤65	1.80698	1
100178	SV+CT	≤65	1.67556	0
100179	PBO+CT	>65	23.5236	0
100180	PBO+CT	≤65	1.74127	0
100181	PBO+CT	≤65	0.591376	0
100182	SV+CT	≤65	5.35524	1
100183	SV+CT	≤65	2.95688	0
100184	SV+CT	≤65	1.87269	0
100185	PBO+CT	≤65	0.0328542	1
100186	PBO+CT	≤65	5.48665	0
100187	PBO+CT	≤65	0.0328542	1
100188	PBO+CT	≤65	1.80698	0
100189	SV+CT	≤65	1.83984	0
100190	SV+CT	≤65	1.74127	0
100191	SV+CT	≤65	1.77413	1
100192	SV+CT	≤65	3.64682	0
100193	PBO+CT	≤65	9.19918	1
100194	PBO+CT	≤65	1.77413	0
100195	PBO+CT	≤65	1.87269	0
100196	PBO+CT	≤65	5.48665	1
100197	SV+CT	≤65	4.82957	0
100198	SV+CT	≤65	0.821355	0
100199	SV+CT	≤65	13.8645	0
100200	PBO+CT	≤65	1.83984	0
100201	SV+CT	≤65	5.94661	0
100202	SV+CT	≤65	9.42916	0
100203	PBO+CT	≤65	3.74538	0
100204	PBO+CT	≤65	4.07392	0
100205	SV+CT	≤65	7.35934	1
100206	PBO+CT	≤65	1.18275	0
100207	PBO+CT	≤65	7.52361	1
100208	SV+CT	>65	4.92813	0
100209	SV+CT	≤65	4.79671	0
100210	PBO+CT	≤65	7.49076	0
100211	PBO+CT	≤65	1.9384	0
100212	SV+CT	≤65	8.54209	1
100213	SV+CT	≤65	7.3922	0
100214	SV+CT	>65	5.65092	1
100215	SV+CT	≤65	0.821355	1
100216	PBO+CT	≤65	2.10267	0
100217	SV+CT	≤65	5.8152	0
100218	SV+CT	>65	1.83984	0
100219	PBO+CT	≤65	3.5154	0
100220	SV+CT	≤65	4.79671	1
100221	SV+CT	≤65	3.94251	0
100222	SV+CT	≤65	1.54415	0
100223	SV+CT	>65	12.7474	0
100224	PBO+CT	≤65	1.70842	0
100225	PBO+CT	≤65	1.74127	0
100226	SV+CT	≤65	3.77823	1
100227	PBO+CT	≤65	2.20123	0
100228	SV+CT	≤65	2.69405	0
100229	SV+CT	>65	4.27105	1
100230	SV+CT	≤65	2.62834	0
100231	SV+CT	≤65	7.22793	0
100232	SV+CT	>65	6.63655	0
100233	PBO+CT	≤65	0.919918	0
100234	SV+CT	≤65	9.46201	1
100235	SV+CT	>65	1.90554	0
100236	SV+CT	≤65	4.63244	1
100237	PBO+CT	≤65	1.47844	1
100238	SV+CT	≤65	5.05955	0
100239	SV+CT	>65	9.3306	0
100240	PBO+CT	≤65	1.37988	0
100241	PBO+CT	≤65	2.00411	0
100242	SV+CT	≤65	1.64271	0
100243	PBO+CT	≤65	3.71253	0
100244	SV+CT	>65	3.64682	0
100245	PBO+CT	>65	1.87269	0
100246	SV+CT	≤65	2.06982	1
100247	PBO+CT	≤65	3.58111	0
100248	PBO+CT	≤65	10.3162	0
100249	SV+CT	≤65	1.64271	0
100250	PBO+CT	≤65	3.5154	0
100251	SV+CT	≤65	5.68378	0
100252	SV+CT	>65	2.29979	0
100253	PBO+CT	≤65	11.5318	0
100254	SV+CT	≤65	1.80698	0
100255	PBO+CT	≤65	1.64271	1
100256	SV+CT	≤65	2.10267	0
100257	PBO+CT	>65	2.33265	0
100258	PBO+CT	≤65	3.90965	0
100259	PBO+CT	>65	3.8768	0
100260	PBO+CT	≤65	1.83984	0
100261	SV+CT	≤65	1.80698	1
100262	SV+CT	≤65	19.614	0
100263	PBO+CT	≤65	5.61807	1
100264	SV+CT	≤65	1.05133	0
100265	SV+CT	≤65	3.81109	0
100266	SV+CT	≤65	2.10267	0
100267	PBO+CT	≤65	6.27515	0
100268	SV+CT	≤65	10.809	0
100269	SV+CT	>65	8.9692	0
100270	PBO+CT	≤65	3.64682	0
100271	SV+CT	≤65	7.22793	1
100272	PBO+CT	≤65	5.71663	0
100273	SV+CT	≤65	7.65503	1
100274	PBO+CT	≤65	0.0328542	1
100275	SV+CT	≤65	7.68789	0
100276	SV+CT	≤65	3.67967	0
100277	SV+CT	≤65	4.79671	0
100278	SV+CT	≤65	2.79261	0
100279	PBO+CT	≤65	5.51951	1
100280	SV+CT	>65	5.91376	1
100281	SV+CT	≤65	7.42505	0
100282	SV+CT	>65	1.97125	0
100283	SV+CT	≤65	9.3963	1
100284	SV+CT	≤65	9.26489	1
100285	SV+CT	≤65	5.4538	0
100286	SV+CT	≤65	3.31828	0
100287	PBO+CT	>65	3.90965	0
100288	SV+CT	≤65	1.87269	1
100289	SV+CT	≤65	2.03696	1
100290	SV+CT	≤65	8.80493	0
100291	SV+CT	≤65	8.80493	0
100292	SV+CT	≤65	3.77823	1
100293	PBO+CT	≤65	0.0328542	1
100294	SV+CT	≤65	1.08419	0
100295	PBO+CT	≤65	2.00411	0
100296	SV+CT	≤65	3.67967	0
100297	PBO+CT	≤65	1.74127	0
100298	SV+CT	≤65	7.65503	0
100299	SV+CT	≤65	9.16632	1
100300	SV+CT	≤65	7.58932	0
100301	SV+CT	≤65	1.87269	0
100302	SV+CT	≤65	7.42505	0
100303	PBO+CT	>65	3.77823	0
100304	PBO+CT	≤65	1.9384	0
100305	SV+CT	≤65	5.74949	1
100306	PBO+CT	>65	1.70842	1
100307	SV+CT	≤65	1.90554	0
100308	SV+CT	≤65	7.22793	0
100309	SV+CT	>65	9.23203	1
100310	PBO+CT	>65	0.887064	0
100311	SV+CT	≤65	3.67967	0
100312	SV+CT	≤65	3.67967	0
100313	SV+CT	>65	5.65092	0
100314	PBO+CT	≤65	7.32649	0
100315	PBO+CT	≤65	0.0328542	1
100316	SV+CT	≤65	2.00411	0
100317	SV+CT	≤65	2.85832	0
100318	PBO+CT	>65	4.6653	1
100319	SV+CT	≤65	5.32238	1
100320	SV+CT	≤65	4.92813	0
100321	SV+CT	≤65	0.919918	1
100322	SV+CT	≤65	21.8809	0
100323	PBO+CT	≤65	5.65092	1
100324	SV+CT	≤65	19.384	1
100325	SV+CT	>65	7.26078	0
100326	SV+CT	≤65	6.14374	0
100327	SV+CT	≤65	2.26694	1
100328	PBO+CT	≤65	1.97125	0
100329	SV+CT	≤65	5.78234	0
100330	SV+CT	≤65	13.6345	0
100331	SV+CT	≤65	16.6242	1
100332	SV+CT	≤65	2.82546	0
100333	SV+CT	≤65	2.95688	0
100334	PBO+CT	≤65	1.67556	0
100335	SV+CT	≤65	1.90554	0
100336	SV+CT	≤65	1.90554	0
100337	SV+CT	≤65	9.3306	1
100338	SV+CT	≤65	9.19918	1
100339	PBO+CT	>65	5.74949	1
100340	PBO+CT	≤65	4.73101	0
100341	SV+CT	≤65	4.27105	0
100342	PBO+CT	≤65	1.83984	0
100343	PBO+CT	≤65	1.77413	0
100344	SV+CT	≤65	4.69815	0
100345	PBO+CT	≤65	1.60986	0
100346	PBO+CT	≤65	9.29774	0
100347	SV+CT	≤65	2.46407	1
100348	PBO+CT	≤65	5.55236	1
100349	SV+CT	≤65	3.21971	0
100350	SV+CT	≤65	3.8768	0
100351	PBO+CT	≤65	1.28131	0
100352	SV+CT	≤65	5.38809	0
100353	SV+CT	>65	5.55236	1
100354	SV+CT	≤65	3.84394	0
100355	PBO+CT	≤65	6.96509	0
100356	PBO+CT	≤65	1.87269	0
100357	PBO+CT	≤65	1.80698	0
100358	PBO+CT	>65	9.29774	0
100359	SV+CT	≤65	4.79671	1
100360	PBO+CT	≤65	1.83984	0
100361	SV+CT	≤65	5.4538	1
100362	SV+CT	≤65	5.22382	1
100363	SV+CT	≤65	0.952772	1
100364	SV+CT	≤65	5.48665	0
100365	SV+CT	≤65	9.3306	1
100366	SV+CT	≤65	3.94251	1
100367	SV+CT	≤65	3.74538	0
100368	PBO+CT	≤65	0.788501	0
100369	SV+CT	>65	5.48665	0
100370	SV+CT	≤65	5.35524	0
100371	SV+CT	≤65	16.3943	0
100372	PBO+CT	≤65	0.0328542	1
100373	SV+CT	≤65	13.8973	0
100374	PBO+CT	≤65	9.19918	0
100375	SV+CT	≤65	5.48665	0
100376	PBO+CT	≤65	1.60986	0
100377	SV+CT	>65	1.577	0
100378	SV+CT	≤65	5.58522	1
100379	PBO+CT	≤65	2.52977	0
100380	SV+CT	≤65	5.68378	0
100381	SV+CT	≤65	11.039	0
100382	SV+CT	≤65	1.83984	0
100383	SV+CT	>65	5.51951	0
100384	SV+CT	≤65	1.64271	0
100385	PBO+CT	≤65	3.58111	0
100386	PBO+CT	≤65	3.77823	0
100387	PBO+CT	≤65	7.35934	0
100388	SV+CT	≤65	4.07392	0
100389	SV+CT	≤65	3.67967	0
100390	SV+CT	≤65	7.58932	0
100391	SV+CT	≤65	7.35934	0
100392	SV+CT	≤65	0.591376	0
100393	PBO+CT	≤65	7.49076	1
100394	SV+CT	≤65	2.3655	0
100395	SV+CT	≤65	5.51951	1
100396	SV+CT	≤65	3.74538	0
100397	SV+CT	≤65	11.7618	0
100398	PBO+CT	≤65	1.77413	0
100399	SV+CT	≤65	2.59548	0
100400	SV+CT	≤65	5.48665	1
100401	SV+CT	>65	10.9405	0
100402	SV+CT	≤65	11.039	0
100403	PBO+CT	≤65	2.85832	0
100404	SV+CT	≤65	5.32238	0
100405	SV+CT	≤65	11.1376	1
100406	SV+CT	≤65	7.65503	1
100407	PBO+CT	≤65	1.70842	0
100408	PBO+CT	≤65	7.19507	1
100409	PBO+CT	>65	9.10062	0
100410	PBO+CT	≤65	1.77413	0
100411	PBO+CT	≤65	4.13963	1
100412	SV+CT	≤65	6.53799	1
100413	SV+CT	≤65	0.0328542	1
100414	PBO+CT	≤65	0.952772	0
100415	SV+CT	≤65	4.43532	0
100416	PBO+CT	>65	1.64271	0
100417	PBO+CT	≤65	3.84394	0
100418	SV+CT	≤65	5.4538	1
100419	SV+CT	≤65	7.42505	1
100420	SV+CT	≤65	3.61396	0
100421	SV+CT	>65	1.80698	0

## Sheet: ECOG
Subject Identifier for the Study	Planned Treatment	Baseline ECOG	Analysis Value(Month)	Censor
100001	SV+CT	1	1.64271	0
100002	SV+CT	1	3.58111	1
100003	PBO+CT	1	1.87269	0
100004	SV+CT	1	14.7515	0
100005	SV+CT	1	13.8316	0
100006	SV+CT	1	4.86242	0
100007	SV+CT	1	9.3963	0
100008	SV+CT	1	1.21561	0
100009	SV+CT	1	9.00205	1
100010	SV+CT	1	1.70842	0
100011	SV+CT	1	7.16222	0
100012	SV+CT	1	5.42094	1
100013	SV+CT	1	4.6653	0
100014	SV+CT	0	1.90554	0
100015	SV+CT	1	0.0328542	1
100016	PBO+CT	0	1.83984	1
100017	SV+CT	0	16.9856	0
100018	PBO+CT	1	1.80698	0
100019	SV+CT	0	1.77413	0
100020	SV+CT	0	1.90554	0
100021	SV+CT	1	2.59548	0
100022	PBO+CT	0	0.919918	0
100023	SV+CT	0	13.9959	1
100024	SV+CT	0	5.32238	0
100025	SV+CT	0	1.80698	0
100026	SV+CT	0	10.8419	1
100027	PBO+CT	1	9.3963	1
100028	SV+CT	0	5.0924	0
100029	SV+CT	0	3.67967	0
100030	SV+CT	0	7.35934	0
100031	PBO+CT	1	1.80698	0
100032	SV+CT	0	3.81109	0
100033	SV+CT	0	3.48255	0
100034	SV+CT	0	1.87269	0
100035	PBO+CT	0	1.87269	0
100036	SV+CT	0	9.42916	1
100037	SV+CT	0	2.82546	0
100038	SV+CT	0	1.80698	1
100039	PBO+CT	0	3.61396	0
100040	SV+CT	0	5.42094	0
100041	SV+CT	0	1.64271	0
100042	PBO+CT	1	0.0328542	1
100043	PBO+CT	0	3.54825	0
100044	PBO+CT	0	3.77823	0
100045	SV+CT	0	1.31417	0
100046	SV+CT	0	9.16632	0
100047	SV+CT	0	13.8316	1
100048	SV+CT	0	9.19918	1
100049	PBO+CT	0	1.74127	0
100050	SV+CT	0	3.5154	0
100051	PBO+CT	0	8.47639	0
100052	SV+CT	0	11.3018	0
100053	SV+CT	0	10.8747	0
100054	PBO+CT	0	1.77413	0
100055	SV+CT	0	7.19507	1
100056	SV+CT	0	2.29979	0
100057	SV+CT	0	5.35524	1
100058	PBO+CT	0	1.90554	0
100059	SV+CT	0	5.42094	1
100060	SV+CT	0	2.92402	0
100061	SV+CT	0	2.79261	0
100062	SV+CT	1	1.74127	0
100063	SV+CT	1	16.6571	1
100064	SV+CT	1	9.69199	0
100065	SV+CT	1	1.64271	0
100066	SV+CT	1	3.58111	0
100067	PBO+CT	1	2.3655	0
100068	SV+CT	0	9.03491	0
100069	PBO+CT	1	5.25667	0
100070	SV+CT	0	3.58111	0
100071	SV+CT	0	0.0328542	1
100072	SV+CT	0	3.8768	0
100073	PBO+CT	0	1.67556	1
100074	SV+CT	0	7.3922	0
100075	SV+CT	0	9.29774	0
100076	SV+CT	0	4.23819	0
100077	SV+CT	0	3.64682	0
100078	SV+CT	0	0.0328542	1
100079	SV+CT	0	3.41684	0
100080	SV+CT	1	3.8768	0
100081	SV+CT	1	2.75975	0
100082	SV+CT	1	7.35934	0
100083	PBO+CT	0	1.74127	0
100084	SV+CT	0	1.74127	0
100085	SV+CT	0	3.5154	0
100086	SV+CT	0	13.8316	0
100087	SV+CT	0	13.2074	0
100088	SV+CT	0	10.2177	0
100089	SV+CT	0	3.58111	0
100090	PBO+CT	0	5.55236	0
100091	SV+CT	0	1.21561	1
100092	SV+CT	0	3.64682	1
100093	SV+CT	0	3.67967	0
100094	SV+CT	0	3.54825	1
100095	SV+CT	0	9.23203	1
100096	PBO+CT	0	5.58522	0
100097	PBO+CT	1	13.6016	0
100098	PBO+CT	1	1.83984	0
100099	PBO+CT	1	1.83984	0
100100	SV+CT	1	7.42505	1
100101	PBO+CT	1	3.67967	0
100102	SV+CT	1	15.8686	0
100103	SV+CT	1	4.63244	0
100104	PBO+CT	1	1.83984	1
100105	SV+CT	1	13.8973	1
100106	SV+CT	1	1.80698	0
100107	PBO+CT	1	1.77413	0
100108	SV+CT	1	1.31417	0
100109	SV+CT	1	5.48665	0
100110	PBO+CT	1	2.00411	0
100111	PBO+CT	1	1.80698	0
100112	PBO+CT	1	3.74538	0
100113	SV+CT	1	5.0924	1
100114	SV+CT	1	5.58522	0
100115	SV+CT	1	11.9918	0
100116	SV+CT	1	0.0328542	1
100117	PBO+CT	1	5.58522	0
100118	SV+CT	1	12.0575	0
100119	SV+CT	1	1.80698	0
100120	PBO+CT	1	4.89528	0
100121	SV+CT	1	4.59959	0
100122	SV+CT	1	2.89117	1
100123	SV+CT	1	5.51951	1
100124	PBO+CT	1	1.83984	0
100125	SV+CT	1	4.79671	0
100126	SV+CT	1	3.67967	0
100127	SV+CT	1	3.67967	0
100128	PBO+CT	1	1.34702	0
100129	SV+CT	0	7.3922	0
100130	SV+CT	1	3.64682	0
100131	SV+CT	1	6.83368	0
100132	PBO+CT	1	3.94251	0
100133	SV+CT	1	5.91376	0
100134	SV+CT	1	5.0924	0
100135	SV+CT	1	7.35934	1
100136	SV+CT	1	3.54825	0
100137	PBO+CT	1	1.87269	0
100138	SV+CT	1	9.06776	1
100139	SV+CT	1	0.0328542	1
100140	PBO+CT	1	1.9384	0
100141	SV+CT	1	19.3183	1
100142	SV+CT	1	5.42094	0
100143	PBO+CT	1	1.83984	0
100144	SV+CT	0	2.10267	0
100145	SV+CT	1	11.0719	0
100146	SV+CT	1	1.1499	0
100147	PBO+CT	1	5.4538	0
100148	SV+CT	1	9.23203	0
100149	SV+CT	1	4.43532	1
100150	SV+CT	1	5.32238	0
100151	SV+CT	1	1.9384	0
100152	SV+CT	1	2.75975	0
100153	SV+CT	1	0.722793	0
100154	SV+CT	1	4.99384	0
100155	PBO+CT	1	5.35524	1
100156	SV+CT	1	9.03491	0
100157	SV+CT	1	0.0328542	1
100158	PBO+CT	1	1.41273	0
100159	SV+CT	0	25.0021	1
100160	PBO+CT	0	1.74127	1
100161	SV+CT	0	3.74538	0
100162	SV+CT	0	7.55647	1
100163	SV+CT	0	1.83984	1
100164	PBO+CT	0	2.7269	0
100165	SV+CT	0	1.51129	0
100166	PBO+CT	0	1.9384	0
100167	PBO+CT	0	5.25667	0
100168	PBO+CT	1	1.9384	0
100169	PBO+CT	0	9.3306	0
100170	PBO+CT	1	2.16838	0
100171	SV+CT	0	5.48665	0
100172	SV+CT	0	5.35524	0
100173	SV+CT	1	7.35934	0
100174	PBO+CT	1	11.0062	1
100175	SV+CT	1	1.01848	0
100176	PBO+CT	1	7.88501	0
100177	SV+CT	0	1.80698	1
100178	SV+CT	1	1.67556	0
100179	PBO+CT	1	23.5236	0
100180	PBO+CT	1	1.74127	0
100181	PBO+CT	1	0.591376	0
100182	SV+CT	1	5.35524	1
100183	SV+CT	1	2.95688	0
100184	SV+CT	0	1.87269	0
100185	PBO+CT	1	0.0328542	1
100186	PBO+CT	0	5.48665	0
100187	PBO+CT	1	0.0328542	1
100188	PBO+CT	1	1.80698	0
100189	SV+CT	1	1.83984	0
100190	SV+CT	1	1.74127	0
100191	SV+CT	0	1.77413	1
100192	SV+CT	0	3.64682	0
100193	PBO+CT	0	9.19918	1
100194	PBO+CT	1	1.77413	0
100195	PBO+CT	1	1.87269	0
100196	PBO+CT	1	5.48665	1
100197	SV+CT	1	4.82957	0
100198	SV+CT	1	0.821355	0
100199	SV+CT	1	13.8645	0
100200	PBO+CT	1	1.83984	0
100201	SV+CT	1	5.94661	0
100202	SV+CT	1	9.42916	0
100203	PBO+CT	1	3.74538	0
100204	PBO+CT	1	4.07392	0
100205	SV+CT	1	7.35934	1
100206	PBO+CT	1	1.18275	0
100207	PBO+CT	0	7.52361	1
100208	SV+CT	0	4.92813	0
100209	SV+CT	1	4.79671	0
100210	PBO+CT	1	7.49076	0
100211	PBO+CT	0	1.9384	0
100212	SV+CT	0	8.54209	1
100213	SV+CT	0	7.3922	0
100214	SV+CT	1	5.65092	1
100215	SV+CT	0	0.821355	1
100216	PBO+CT	1	2.10267	0
100217	SV+CT	0	5.8152	0
100218	SV+CT	0	1.83984	0
100219	PBO+CT	1	3.5154	0
100220	SV+CT	0	4.79671	1
100221	SV+CT	1	3.94251	0
100222	SV+CT	1	1.54415	0
100223	SV+CT	1	12.7474	0
100224	PBO+CT	1	1.70842	0
100225	PBO+CT	1	1.74127	0
100226	SV+CT	1	3.77823	1
100227	PBO+CT	0	2.20123	0
100228	SV+CT	1	2.69405	0
100229	SV+CT	1	4.27105	1
100230	SV+CT	1	2.62834	0
100231	SV+CT	0	7.22793	0
100232	SV+CT	1	6.63655	0
100233	PBO+CT	1	0.919918	0
100234	SV+CT	0	9.46201	1
100235	SV+CT	1	1.90554	0
100236	SV+CT	1	4.63244	1
100237	PBO+CT	1	1.47844	1
100238	SV+CT	1	5.05955	0
100239	SV+CT	1	9.3306	0
100240	PBO+CT	1	1.37988	0
100241	PBO+CT	1	2.00411	0
100242	SV+CT	1	1.64271	0
100243	PBO+CT	0	3.71253	0
100244	SV+CT	1	3.64682	0
100245	PBO+CT	0	1.87269	0
100246	SV+CT	1	2.06982	1
100247	PBO+CT	1	3.58111	0
100248	PBO+CT	1	10.3162	0
100249	SV+CT	0	1.64271	0
100250	PBO+CT	1	3.5154	0
100251	SV+CT	1	5.68378	0
100252	SV+CT	1	2.29979	0
100253	PBO+CT	1	11.5318	0
100254	SV+CT	1	1.80698	0
100255	PBO+CT	1	1.64271	1
100256	SV+CT	1	2.10267	0
100257	PBO+CT	1	2.33265	0
100258	PBO+CT	1	3.90965	0
100259	PBO+CT	1	3.8768	0
100260	PBO+CT	1	1.83984	0
100261	SV+CT	1	1.80698	1
100262	SV+CT	1	19.614	0
100263	PBO+CT	1	5.61807	1
100264	SV+CT	1	1.05133	0
100265	SV+CT	0	3.81109	0
100266	SV+CT	0	2.10267	0
100267	PBO+CT	1	6.27515	0
100268	SV+CT	1	10.809	0
100269	SV+CT	1	8.9692	0
100270	PBO+CT	1	3.64682	0
100271	SV+CT	1	7.22793	1
100272	PBO+CT	0	5.71663	0
100273	SV+CT	1	7.65503	1
100274	PBO+CT	1	0.0328542	1
100275	SV+CT	0	7.68789	0
100276	SV+CT	0	3.67967	0
100277	SV+CT	0	4.79671	0
100278	SV+CT	0	2.79261	0
100279	PBO+CT	0	5.51951	1
100280	SV+CT	1	5.91376	1
100281	SV+CT	0	7.42505	0
100282	SV+CT	0	1.97125	0
100283	SV+CT	1	9.3963	1
100284	SV+CT	0	9.26489	1
100285	SV+CT	0	5.4538	0
100286	SV+CT	1	3.31828	0
100287	PBO+CT	1	3.90965	0
100288	SV+CT	1	1.87269	1
100289	SV+CT	1	2.03696	1
100290	SV+CT	1	8.80493	0
100291	SV+CT	1	8.80493	0
100292	SV+CT	1	3.77823	1
100293	PBO+CT	1	0.0328542	1
100294	SV+CT	1	1.08419	0
100295	PBO+CT	1	2.00411	0
100296	SV+CT	1	3.67967	0
100297	PBO+CT	1	1.74127	0
100298	SV+CT	1	7.65503	0
100299	SV+CT	1	9.16632	1
100300	SV+CT	1	7.58932	0
100301	SV+CT	1	1.87269	0
100302	SV+CT	1	7.42505	0
100303	PBO+CT	1	3.77823	0
100304	PBO+CT	0	1.9384	0
100305	SV+CT	1	5.74949	1
100306	PBO+CT	1	1.70842	1
100307	SV+CT	1	1.90554	0
100308	SV+CT	1	7.22793	0
100309	SV+CT	1	9.23203	1
100310	PBO+CT	1	0.887064	0
100311	SV+CT	1	3.67967	0
100312	SV+CT	1	3.67967	0
100313	SV+CT	1	5.65092	0
100314	PBO+CT	1	7.32649	0
100315	PBO+CT	1	0.0328542	1
100316	SV+CT	1	2.00411	0
100317	SV+CT	1	2.85832	0
100318	PBO+CT	1	4.6653	1
100319	SV+CT	1	5.32238	1
100320	SV+CT	1	4.92813	0
100321	SV+CT	1	0.919918	1
100322	SV+CT	0	21.8809	0
100323	PBO+CT	1	5.65092	1
100324	SV+CT	1	19.384	1
100325	SV+CT	1	7.26078	0
100326	SV+CT	1	6.14374	0
100327	SV+CT	1	2.26694	1
100328	PBO+CT	0	1.97125	0
100329	SV+CT	0	5.78234	0
100330	SV+CT	1	13.6345	0
100331	SV+CT	1	16.6242	1
100332	SV+CT	1	2.82546	0
100333	SV+CT	1	2.95688	0
100334	PBO+CT	0	1.67556	0
100335	SV+CT	0	1.90554	0
100336	SV+CT	1	1.90554	0
100337	SV+CT	1	9.3306	1
100338	SV+CT	0	9.19918	1
100339	PBO+CT	1	5.74949	1
100340	PBO+CT	0	4.73101	0
100341	SV+CT	1	4.27105	0
100342	PBO+CT	1	1.83984	0
100343	PBO+CT	1	1.77413	0
100344	SV+CT	1	4.69815	0
100345	PBO+CT	1	1.60986	0
100346	PBO+CT	1	9.29774	0
100347	SV+CT	1	2.46407	1
100348	PBO+CT	1	5.55236	1
100349	SV+CT	1	3.21971	0
100350	SV+CT	1	3.8768	0
100351	PBO+CT	0	1.28131	0
100352	SV+CT	0	5.38809	0
100353	SV+CT	0	5.55236	1
100354	SV+CT	1	3.84394	0
100355	PBO+CT	1	6.96509	0
100356	PBO+CT	1	1.87269	0
100357	PBO+CT	1	1.80698	0
100358	PBO+CT	1	9.29774	0
100359	SV+CT	1	4.79671	1
100360	PBO+CT	1	1.83984	0
100361	SV+CT	1	5.4538	1
100362	SV+CT	1	5.22382	1
100363	SV+CT	1	0.952772	1
100364	SV+CT	0	5.48665	0
100365	SV+CT	0	9.3306	1
100366	SV+CT	0	3.94251	1
100367	SV+CT	0	3.74538	0
100368	PBO+CT	0	0.788501	0
100369	SV+CT	1	5.48665	0
100370	SV+CT	1	5.35524	0
100371	SV+CT	1	16.3943	0
100372	PBO+CT	1	0.0328542	1
100373	SV+CT	1	13.8973	0
100374	PBO+CT	1	9.19918	0
100375	SV+CT	1	5.48665	0
100376	PBO+CT	1	1.60986	0
100377	SV+CT	1	1.577	0
100378	SV+CT	1	5.58522	1
100379	PBO+CT	1	2.52977	0
100380	SV+CT	1	5.68378	0
100381	SV+CT	1	11.039	0
100382	SV+CT	1	1.83984	0
100383	SV+CT	1	5.51951	0
100384	SV+CT	1	1.64271	0
100385	PBO+CT	1	3.58111	0
100386	PBO+CT	1	3.77823	0
100387	PBO+CT	1	7.35934	0
100388	SV+CT	1	4.07392	0
100389	SV+CT	1	3.67967	0
100390	SV+CT	1	7.58932	0
100391	SV+CT	1	7.35934	0
100392	SV+CT	1	0.591376	0
100393	PBO+CT	1	7.49076	1
100394	SV+CT	1	2.3655	0
100395	SV+CT	1	5.51951	1
100396	SV+CT	1	3.74538	0
100397	SV+CT	1	11.7618	0
100398	PBO+CT	0	1.77413	0
100399	SV+CT	1	2.59548	0
100400	SV+CT	1	5.48665	1
100401	SV+CT	0	10.9405	0
100402	SV+CT	0	11.039	0
100403	PBO+CT	0	2.85832	0
100404	SV+CT	0	5.32238	0
100405	SV+CT	0	11.1376	1
100406	SV+CT	0	7.65503	1
100407	PBO+CT	1	1.70842	0
100408	PBO+CT	1	7.19507	1
100409	PBO+CT	0	9.10062	0
100410	PBO+CT	0	1.77413	0
100411	PBO+CT	0	4.13963	1
100412	SV+CT	0	6.53799	1
100413	SV+CT	0	0.0328542	1
100414	PBO+CT	0	0.952772	0
100415	SV+CT	1	4.43532	0
100416	PBO+CT	1	1.64271	0
100417	PBO+CT	1	3.84394	0
100418	SV+CT	1	5.4538	1
100419	SV+CT	0	7.42505	1
100420	SV+CT	0	3.61396	0
100421	SV+CT	0	1.80698	0

## Sheet: Ascties
Subject Identifier for the Study	Planned Treatment	Ascites	Analysis Value(Month)	Censor
100001	SV+CT	Y	1.64271	0
100002	SV+CT	N	3.58111	1
100003	PBO+CT	N	1.87269	0
100004	SV+CT	Y	14.7515	0
100005	SV+CT	N	13.8316	0
100006	SV+CT	N	4.86242	0
100007	SV+CT	Y	9.3963	0
100008	SV+CT	Y	1.21561	0
100009	SV+CT	N	9.00205	1
100010	SV+CT	N	1.70842	0
100011	SV+CT	Y	7.16222	0
100012	SV+CT	N	5.42094	1
100013	SV+CT	Y	4.6653	0
100014	SV+CT	N	1.90554	0
100015	SV+CT	N	0.0328542	1
100016	PBO+CT	N	1.83984	1
100017	SV+CT	N	16.9856	0
100018	PBO+CT	N	1.80698	0
100019	SV+CT	N	1.77413	0
100020	SV+CT	N	1.90554	0
100021	SV+CT	Y	2.59548	0
100022	PBO+CT	N	0.919918	0
100023	SV+CT	N	13.9959	1
100024	SV+CT	N	5.32238	0
100025	SV+CT	Y	1.80698	0
100026	SV+CT	N	10.8419	1
100027	PBO+CT	Y	9.3963	1
100028	SV+CT	N	5.0924	0
100029	SV+CT	N	3.67967	0
100030	SV+CT	N	7.35934	0
100031	PBO+CT	N	1.80698	0
100032	SV+CT	N	3.81109	0
100033	SV+CT	N	3.48255	0
100034	SV+CT	Y	1.87269	0
100035	PBO+CT	N	1.87269	0
100036	SV+CT	N	9.42916	1
100037	SV+CT	Y	2.82546	0
100038	SV+CT	N	1.80698	1
100039	PBO+CT	N	3.61396	0
100040	SV+CT	N	5.42094	0
100041	SV+CT	Y	1.64271	0
100042	PBO+CT	Y	0.0328542	1
100043	PBO+CT	N	3.54825	0
100044	PBO+CT	N	3.77823	0
100045	SV+CT	Y	1.31417	0
100046	SV+CT	Y	9.16632	0
100047	SV+CT	N	13.8316	1
100048	SV+CT	Y	9.19918	1
100049	PBO+CT	N	1.74127	0
100050	SV+CT	Y	3.5154	0
100051	PBO+CT	N	8.47639	0
100052	SV+CT	N	11.3018	0
100053	SV+CT	N	10.8747	0
100054	PBO+CT	N	1.77413	0
100055	SV+CT	N	7.19507	1
100056	SV+CT	Y	2.29979	0
100057	SV+CT	Y	5.35524	1
100058	PBO+CT	Y	1.90554	0
100059	SV+CT	N	5.42094	1
100060	SV+CT	N	2.92402	0
100061	SV+CT	N	2.79261	0
100062	SV+CT	N	1.74127	0
100063	SV+CT	N	16.6571	1
100064	SV+CT	Y	9.69199	0
100065	SV+CT	Y	1.64271	0
100066	SV+CT	N	3.58111	0
100067	PBO+CT	N	2.3655	0
100068	SV+CT	N	9.03491	0
100069	PBO+CT	Y	5.25667	0
100070	SV+CT	N	3.58111	0
100071	SV+CT	Y	0.0328542	1
100072	SV+CT	Y	3.8768	0
100073	PBO+CT	N	1.67556	1
100074	SV+CT	N	7.3922	0
100075	SV+CT	Y	9.29774	0
100076	SV+CT	Y	4.23819	0
100077	SV+CT	N	3.64682	0
100078	SV+CT	Y	0.0328542	1
100079	SV+CT	Y	3.41684	0
100080	SV+CT	N	3.8768	0
100081	SV+CT	N	2.75975	0
100082	SV+CT	N	7.35934	0
100083	PBO+CT	N	1.74127	0
100084	SV+CT	N	1.74127	0
100085	SV+CT	Y	3.5154	0
100086	SV+CT	N	13.8316	0
100087	SV+CT	N	13.2074	0
100088	SV+CT	N	10.2177	0
100089	SV+CT	N	3.58111	0
100090	PBO+CT	N	5.55236	0
100091	SV+CT	N	1.21561	1
100092	SV+CT	N	3.64682	1
100093	SV+CT	N	3.67967	0
100094	SV+CT	N	3.54825	1
100095	SV+CT	N	9.23203	1
100096	PBO+CT	N	5.58522	0
100097	PBO+CT	N	13.6016	0
100098	PBO+CT	N	1.83984	0
100099	PBO+CT	N	1.83984	0
100100	SV+CT	N	7.42505	1
100101	PBO+CT	Y	3.67967	0
100102	SV+CT	N	15.8686	0
100103	SV+CT	N	4.63244	0
100104	PBO+CT	N	1.83984	1
100105	SV+CT	N	13.8973	1
100106	SV+CT	Y	1.80698	0
100107	PBO+CT	Y	1.77413	0
100108	SV+CT	Y	1.31417	0
100109	SV+CT	Y	5.48665	0
100110	PBO+CT	N	2.00411	0
100111	PBO+CT	Y	1.80698	0
100112	PBO+CT	N	3.74538	0
100113	SV+CT	N	5.0924	1
100114	SV+CT	N	5.58522	0
100115	SV+CT	Y	11.9918	0
100116	SV+CT	N	0.0328542	1
100117	PBO+CT	N	5.58522	0
100118	SV+CT	Y	12.0575	0
100119	SV+CT	Y	1.80698	0
100120	PBO+CT	N	4.89528	0
100121	SV+CT	N	4.59959	0
100122	SV+CT	N	2.89117	1
100123	SV+CT	Y	5.51951	1
100124	PBO+CT	N	1.83984	0
100125	SV+CT	N	4.79671	0
100126	SV+CT	Y	3.67967	0
100127	SV+CT	Y	3.67967	0
100128	PBO+CT	N	1.34702	0
100129	SV+CT	N	7.3922	0
100130	SV+CT	N	3.64682	0
100131	SV+CT	N	6.83368	0
100132	PBO+CT	N	3.94251	0
100133	SV+CT	N	5.91376	0
100134	SV+CT	Y	5.0924	0
100135	SV+CT	N	7.35934	1
100136	SV+CT	Y	3.54825	0
100137	PBO+CT	Y	1.87269	0
100138	SV+CT	N	9.06776	1
100139	SV+CT	N	0.0328542	1
100140	PBO+CT	N	1.9384	0
100141	SV+CT	N	19.3183	1
100142	SV+CT	Y	5.42094	0
100143	PBO+CT	Y	1.83984	0
100144	SV+CT	Y	2.10267	0
100145	SV+CT	N	11.0719	0
100146	SV+CT	Y	1.1499	0
100147	PBO+CT	N	5.4538	0
100148	SV+CT	Y	9.23203	0
100149	SV+CT	N	4.43532	1
100150	SV+CT	N	5.32238	0
100151	SV+CT	Y	1.9384	0
100152	SV+CT	N	2.75975	0
100153	SV+CT	N	0.722793	0
100154	SV+CT	N	4.99384	0
100155	PBO+CT	N	5.35524	1
100156	SV+CT	N	9.03491	0
100157	SV+CT	N	0.0328542	1
100158	PBO+CT	N	1.41273	0
100159	SV+CT	N	25.0021	1
100160	PBO+CT	N	1.74127	1
100161	SV+CT	N	3.74538	0
100162	SV+CT	N	7.55647	1
100163	SV+CT	Y	1.83984	1
100164	PBO+CT	N	2.7269	0
100165	SV+CT	N	1.51129	0
100166	PBO+CT	N	1.9384	0
100167	PBO+CT	N	5.25667	0
100168	PBO+CT	N	1.9384	0
100169	PBO+CT	N	9.3306	0
100170	PBO+CT	Y	2.16838	0
100171	SV+CT	N	5.48665	0
100172	SV+CT	Y	5.35524	0
100173	SV+CT	Y	7.35934	0
100174	PBO+CT	N	11.0062	1
100175	SV+CT	N	1.01848	0
100176	PBO+CT	Y	7.88501	0
100177	SV+CT	N	1.80698	1
100178	SV+CT	N	1.67556	0
100179	PBO+CT	N	23.5236	0
100180	PBO+CT	N	1.74127	0
100181	PBO+CT	Y	0.591376	0
100182	SV+CT	Y	5.35524	1
100183	SV+CT	N	2.95688	0
100184	SV+CT	N	1.87269	0
100185	PBO+CT	Y	0.0328542	1
100186	PBO+CT	N	5.48665	0
100187	PBO+CT	Y	0.0328542	1
100188	PBO+CT	N	1.80698	0
100189	SV+CT	N	1.83984	0
100190	SV+CT	N	1.74127	0
100191	SV+CT	N	1.77413	1
100192	SV+CT	N	3.64682	0
100193	PBO+CT	N	9.19918	1
100194	PBO+CT	N	1.77413	0
100195	PBO+CT	N	1.87269	0
100196	PBO+CT	N	5.48665	1
100197	SV+CT	N	4.82957	0
100198	SV+CT	N	0.821355	0
100199	SV+CT	Y	13.8645	0
100200	PBO+CT	N	1.83984	0
100201	SV+CT	Y	5.94661	0
100202	SV+CT	Y	9.42916	0
100203	PBO+CT	N	3.74538	0
100204	PBO+CT	N	4.07392	0
100205	SV+CT	Y	7.35934	1
100206	PBO+CT	Y	1.18275	0
100207	PBO+CT	Y	7.52361	1
100208	SV+CT	N	4.92813	0
100209	SV+CT	N	4.79671	0
100210	PBO+CT	N	7.49076	0
100211	PBO+CT	N	1.9384	0
100212	SV+CT	Y	8.54209	1
100213	SV+CT	Y	7.3922	0
100214	SV+CT	Y	5.65092	1
100215	SV+CT	N	0.821355	1
100216	PBO+CT	Y	2.10267	0
100217	SV+CT	N	5.8152	0
100218	SV+CT	N	1.83984	0
100219	PBO+CT	Y	3.5154	0
100220	SV+CT	N	4.79671	1
100221	SV+CT	Y	3.94251	0
100222	SV+CT	Y	1.54415	0
100223	SV+CT	N	12.7474	0
100224	PBO+CT	Y	1.70842	0
100225	PBO+CT	N	1.74127	0
100226	SV+CT	Y	3.77823	1
100227	PBO+CT	Y	2.20123	0
100228	SV+CT	Y	2.69405	0
100229	SV+CT	N	4.27105	1
100230	SV+CT	Y	2.62834	0
100231	SV+CT	N	7.22793	0
100232	SV+CT	N	6.63655	0
100233	PBO+CT	Y	0.919918	0
100234	SV+CT	N	9.46201	1
100235	SV+CT	Y	1.90554	0
100236	SV+CT	N	4.63244	1
100237	PBO+CT	Y	1.47844	1
100238	SV+CT	Y	5.05955	0
100239	SV+CT	N	9.3306	0
100240	PBO+CT	Y	1.37988	0
100241	PBO+CT	Y	2.00411	0
100242	SV+CT	Y	1.64271	0
100243	PBO+CT	Y	3.71253	0
100244	SV+CT	Y	3.64682	0
100245	PBO+CT	N	1.87269	0
100246	SV+CT	Y	2.06982	1
100247	PBO+CT	N	3.58111	0
100248	PBO+CT	Y	10.3162	0
100249	SV+CT	N	1.64271	0
100250	PBO+CT	Y	3.5154	0
100251	SV+CT	Y	5.68378	0
100252	SV+CT	Y	2.29979	0
100253	PBO+CT	N	11.5318	0
100254	SV+CT	N	1.80698	0
100255	PBO+CT	N	1.64271	1
100256	SV+CT	N	2.10267	0
100257	PBO+CT	N	2.33265	0
100258	PBO+CT	N	3.90965	0
100259	PBO+CT	N	3.8768	0
100260	PBO+CT	N	1.83984	0
100261	SV+CT	Y	1.80698	1
100262	SV+CT	N	19.614	0
100263	PBO+CT	N	5.61807	1
100264	SV+CT	Y	1.05133	0
100265	SV+CT	N	3.81109	0
100266	SV+CT	N	2.10267	0
100267	PBO+CT	Y	6.27515	0
100268	SV+CT	N	10.809	0
100269	SV+CT	N	8.9692	0
100270	PBO+CT	N	3.64682	0
100271	SV+CT	N	7.22793	1
100272	PBO+CT	N	5.71663	0
100273	SV+CT	N	7.65503	1
100274	PBO+CT	N	0.0328542	1
100275	SV+CT	N	7.68789	0
100276	SV+CT	Y	3.67967	0
100277	SV+CT	N	4.79671	0
100278	SV+CT	N	2.79261	0
100279	PBO+CT	N	5.51951	1
100280	SV+CT	N	5.91376	1
100281	SV+CT	N	7.42505	0
100282	SV+CT	N	1.97125	0
100283	SV+CT	Y	9.3963	1
100284	SV+CT	N	9.26489	1
100285	SV+CT	N	5.4538	0
100286	SV+CT	N	3.31828	0
100287	PBO+CT	N	3.90965	0
100288	SV+CT	Y	1.87269	1
100289	SV+CT	N	2.03696	1
100290	SV+CT	Y	8.80493	0
100291	SV+CT	Y	8.80493	0
100292	SV+CT	Y	3.77823	1
100293	PBO+CT	Y	0.0328542	1
100294	SV+CT	N	1.08419	0
100295	PBO+CT	N	2.00411	0
100296	SV+CT	N	3.67967	0
100297	PBO+CT	N	1.74127	0
100298	SV+CT	Y	7.65503	0
100299	SV+CT	Y	9.16632	1
100300	SV+CT	Y	7.58932	0
100301	SV+CT	Y	1.87269	0
100302	SV+CT	N	7.42505	0
100303	PBO+CT	N	3.77823	0
100304	PBO+CT	N	1.9384	0
100305	SV+CT	N	5.74949	1
100306	PBO+CT	N	1.70842	1
100307	SV+CT	N	1.90554	0
100308	SV+CT	N	7.22793	0
100309	SV+CT	Y	9.23203	1
100310	PBO+CT	Y	0.887064	0
100311	SV+CT	N	3.67967	0
100312	SV+CT	N	3.67967	0
100313	SV+CT	N	5.65092	0
100314	PBO+CT	N	7.32649	0
100315	PBO+CT	N	0.0328542	1
100316	SV+CT	N	2.00411	0
100317	SV+CT	Y	2.85832	0
100318	PBO+CT	N	4.6653	1
100319	SV+CT	N	5.32238	1
100320	SV+CT	Y	4.92813	0
100321	SV+CT	Y	0.919918	1
100322	SV+CT	N	21.8809	0
100323	PBO+CT	Y	5.65092	1
100324	SV+CT	N	19.384	1
100325	SV+CT	N	7.26078	0
100326	SV+CT	N	6.14374	0
100327	SV+CT	N	2.26694	1
100328	PBO+CT	Y	1.97125	0
100329	SV+CT	N	5.78234	0
100330	SV+CT	N	13.6345	0
100331	SV+CT	N	16.6242	1
100332	SV+CT	N	2.82546	0
100333	SV+CT	N	2.95688	0
100334	PBO+CT	Y	1.67556	0
100335	SV+CT	N	1.90554	0
100336	SV+CT	N	1.90554	0
100337	SV+CT	N	9.3306	1
100338	SV+CT	Y	9.19918	1
100339	PBO+CT	Y	5.74949	1
100340	PBO+CT	N	4.73101	0
100341	SV+CT	N	4.27105	0
100342	PBO+CT	N	1.83984	0
100343	PBO+CT	N	1.77413	0
100344	SV+CT	N	4.69815	0
100345	PBO+CT	N	1.60986	0
100346	PBO+CT	N	9.29774	0
100347	SV+CT	Y	2.46407	1
100348	PBO+CT	N	5.55236	1
100349	SV+CT	N	3.21971	0
100350	SV+CT	Y	3.8768	0
100351	PBO+CT	N	1.28131	0
100352	SV+CT	N	5.38809	0
100353	SV+CT	N	5.55236	1
100354	SV+CT	N	3.84394	0
100355	PBO+CT	N	6.96509	0
100356	PBO+CT	N	1.87269	0
100357	PBO+CT	Y	1.80698	0
100358	PBO+CT	N	9.29774	0
100359	SV+CT	N	4.79671	1
100360	PBO+CT	Y	1.83984	0
100361	SV+CT	N	5.4538	1
100362	SV+CT	N	5.22382	1
100363	SV+CT	N	0.952772	1
100364	SV+CT	N	5.48665	0
100365	SV+CT	N	9.3306	1
100366	SV+CT	N	3.94251	1
100367	SV+CT	N	3.74538	0
100368	PBO+CT	Y	0.788501	0
100369	SV+CT	N	5.48665	0
100370	SV+CT	N	5.35524	0
100371	SV+CT	N	16.3943	0
100372	PBO+CT	Y	0.0328542	1
100373	SV+CT	N	13.8973	0
100374	PBO+CT	Y	9.19918	0
100375	SV+CT	Y	5.48665	0
100376	PBO+CT	Y	1.60986	0
100377	SV+CT	Y	1.577	0
100378	SV+CT	N	5.58522	1
100379	PBO+CT	N	2.52977	0
100380	SV+CT	Y	5.68378	0
100381	SV+CT	N	11.039	0
100382	SV+CT	Y	1.83984	0
100383	SV+CT	N	5.51951	0
100384	SV+CT	N	1.64271	0
100385	PBO+CT	N	3.58111	0
100386	PBO+CT	N	3.77823	0
100387	PBO+CT	N	7.35934	0
100388	SV+CT	N	4.07392	0
100389	SV+CT	N	3.67967	0
100390	SV+CT	N	7.58932	0
100391	SV+CT	N	7.35934	0
100392	SV+CT	N	0.591376	0
100393	PBO+CT	N	7.49076	1
100394	SV+CT	Y	2.3655	0
100395	SV+CT	Y	5.51951	1
100396	SV+CT	N	3.74538	0
100397	SV+CT	N	11.7618	0
100398	PBO+CT	N	1.77413	0
100399	SV+CT	N	2.59548	0
100400	SV+CT	N	5.48665	1
100401	SV+CT	N	10.9405	0
100402	SV+CT	N	11.039	0
100403	PBO+CT	Y	2.85832	0
100404	SV+CT	N	5.32238	0
100405	SV+CT	N	11.1376	1
100406	SV+CT	N	7.65503	1
100407	PBO+CT	N	1.70842	0
100408	PBO+CT	N	7.19507	1
100409	PBO+CT	N	9.10062	0
100410	PBO+CT	Y	1.77413	0
100411	PBO+CT	Y	4.13963	1
100412	SV+CT	N	6.53799	1
100413	SV+CT	N	0.0328542	1
100414	PBO+CT	N	0.952772	0
100415	SV+CT	N	4.43532	0
100416	PBO+CT	Y	1.64271	0
100417	PBO+CT	Y	3.84394	0
100418	SV+CT	Y	5.4538	1
100419	SV+CT	N	7.42505	1
100420	SV+CT	N	3.61396	0
100421	SV+CT	N	1.80698	0

## Sheet: Sum of diameters for all target
Subject Identifier for the Study	Planned Treatment	Sum of diameters for all target lesions	Analysis Value(Month)	Censor
100001	SV+CT	<41.70	1.64271	0
100002	SV+CT	<41.70	3.58111	1
100003	PBO+CT	<41.70	1.87269	0
100004	SV+CT	<41.70	14.7515	0
100005	SV+CT	≥41.70	13.8316	0
100006	SV+CT	<41.70	4.86242	0
100007	SV+CT	<41.70	9.3963	0
100008	SV+CT	≥41.70	1.21561	0
100009	SV+CT	≥41.70	9.00205	1
100010	SV+CT	≥41.70	1.70842	0
100011	SV+CT	≥41.70	7.16222	0
100012	SV+CT	<41.70	5.42094	1
100013	SV+CT	≥41.70	4.6653	0
100014	SV+CT	<41.70	1.90554	0
100015	SV+CT	<41.70	0.0328542	1
100016	PBO+CT	<41.70	1.83984	1
100017	SV+CT	<41.70	16.9856	0
100018	PBO+CT	<41.70	1.80698	0
100019	SV+CT	<41.70	1.77413	0
100020	SV+CT	<41.70	1.90554	0
100021	SV+CT	<41.70	2.59548	0
100022	PBO+CT	<41.70	0.919918	0
100023	SV+CT	<41.70	13.9959	1
100024	SV+CT	<41.70	5.32238	0
100025	SV+CT	<41.70	1.80698	0
100026	SV+CT	≥41.70	10.8419	1
100027	PBO+CT	<41.70	9.3963	1
100028	SV+CT	<41.70	5.0924	0
100029	SV+CT	≥41.70	3.67967	0
100030	SV+CT	<41.70	7.35934	0
100031	PBO+CT	≥41.70	1.80698	0
100032	SV+CT	≥41.70	3.81109	0
100033	SV+CT	<41.70	3.48255	0
100034	SV+CT	<41.70	1.87269	0
100035	PBO+CT	≥41.70	1.87269	0
100036	SV+CT	<41.70	9.42916	1
100037	SV+CT	≥41.70	2.82546	0
100038	SV+CT	≥41.70	1.80698	1
100039	PBO+CT	<41.70	3.61396	0
100040	SV+CT	≥41.70	5.42094	0
100041	SV+CT	<41.70	1.64271	0
100042	PBO+CT	≥41.70	0.0328542	1
100043	PBO+CT	<41.70	3.54825	0
100044	PBO+CT	≥41.70	3.77823	0
100045	SV+CT	≥41.70	1.31417	0
100046	SV+CT	<41.70	9.16632	0
100047	SV+CT	≥41.70	13.8316	1
100048	SV+CT	≥41.70	9.19918	1
100049	PBO+CT	<41.70	1.74127	0
100050	SV+CT	≥41.70	3.5154	0
100051	PBO+CT	≥41.70	8.47639	0
100052	SV+CT	≥41.70	11.3018	0
100053	SV+CT	≥41.70	10.8747	0
100054	PBO+CT	≥41.70	1.77413	0
100055	SV+CT	<41.70	7.19507	1
100056	SV+CT	<41.70	2.29979	0
100057	SV+CT	≥41.70	5.35524	1
100058	PBO+CT	<41.70	1.90554	0
100059	SV+CT	<41.70	5.42094	1
100060	SV+CT	<41.70	2.92402	0
100061	SV+CT	<41.70	2.79261	0
100062	SV+CT	≥41.70	1.74127	0
100063	SV+CT	<41.70	16.6571	1
100064	SV+CT	≥41.70	9.69199	0
100065	SV+CT	<41.70	1.64271	0
100066	SV+CT	≥41.70	3.58111	0
100067	PBO+CT	<41.70	2.3655	0
100068	SV+CT	<41.70	9.03491	0
100069	PBO+CT	<41.70	5.25667	0
100070	SV+CT	≥41.70	3.58111	0
100071	SV+CT	<41.70	0.0328542	1
100072	SV+CT	<41.70	3.8768	0
100073	PBO+CT	<41.70	1.67556	1
100074	SV+CT	<41.70	7.3922	0
100075	SV+CT	≥41.70	9.29774	0
100076	SV+CT	≥41.70	4.23819	0
100077	SV+CT	<41.70	3.64682	0
100078	SV+CT	≥41.70	0.0328542	1
100079	SV+CT	≥41.70	3.41684	0
100080	SV+CT	≥41.70	3.8768	0
100081	SV+CT	<41.70	2.75975	0
100082	SV+CT	<41.70	7.35934	0
100083	PBO+CT	<41.70	1.74127	0
100084	SV+CT	<41.70	1.74127	0
100085	SV+CT	<41.70	3.5154	0
100086	SV+CT	≥41.70	13.8316	0
100087	SV+CT	≥41.70	13.2074	0
100088	SV+CT	<41.70	10.2177	0
100089	SV+CT	<41.70	3.58111	0
100090	PBO+CT	≥41.70	5.55236	0
100091	SV+CT	<41.70	1.21561	1
100092	SV+CT	≥41.70	3.64682	1
100093	SV+CT	<41.70	3.67967	0
100094	SV+CT	<41.70	3.54825	1
100095	SV+CT	≥41.70	9.23203	1
100096	PBO+CT	<41.70	5.58522	0
100097	PBO+CT	≥41.70	13.6016	0
100098	PBO+CT	<41.70	1.83984	0
100099	PBO+CT	<41.70	1.83984	0
100100	SV+CT	≥41.70	7.42505	1
100101	PBO+CT	≥41.70	3.67967	0
100102	SV+CT	≥41.70	15.8686	0
100103	SV+CT	<41.70	4.63244	0
100104	PBO+CT	<41.70	1.83984	1
100105	SV+CT	≥41.70	13.8973	1
100106	SV+CT	≥41.70	1.80698	0
100107	PBO+CT	≥41.70	1.77413	0
100108	SV+CT	≥41.70	1.31417	0
100109	SV+CT	≥41.70	5.48665	0
100110	PBO+CT	≥41.70	2.00411	0
100111	PBO+CT	≥41.70	1.80698	0
100112	PBO+CT	≥41.70	3.74538	0
100113	SV+CT	<41.70	5.0924	1
100114	SV+CT	<41.70	5.58522	0
100115	SV+CT	<41.70	11.9918	0
100116	SV+CT	<41.70	0.0328542	1
100117	PBO+CT	≥41.70	5.58522	0
100118	SV+CT	<41.70	12.0575	0
100119	SV+CT	<41.70	1.80698	0
100120	PBO+CT	≥41.70	4.89528	0
100121	SV+CT	<41.70	4.59959	0
100122	SV+CT	<41.70	2.89117	1
100123	SV+CT	<41.70	5.51951	1
100124	PBO+CT	<41.70	1.83984	0
100125	SV+CT	<41.70	4.79671	0
100126	SV+CT	<41.70	3.67967	0
100127	SV+CT	≥41.70	3.67967	0
100128	PBO+CT	≥41.70	1.34702	0
100129	SV+CT	<41.70	7.3922	0
100130	SV+CT	≥41.70	3.64682	0
100131	SV+CT	≥41.70	6.83368	0
100132	PBO+CT	<41.70	3.94251	0
100133	SV+CT	≥41.70	5.91376	0
100134	SV+CT	≥41.70	5.0924	0
100135	SV+CT	≥41.70	7.35934	1
100136	SV+CT	≥41.70	3.54825	0
100137	PBO+CT	≥41.70	1.87269	0
100138	SV+CT	<41.70	9.06776	1
100139	SV+CT	<41.70	0.0328542	1
100140	PBO+CT	≥41.70	1.9384	0
100141	SV+CT	<41.70	19.3183	1
100142	SV+CT	≥41.70	5.42094	0
100143	PBO+CT	≥41.70	1.83984	0
100144	SV+CT	≥41.70	2.10267	0
100145	SV+CT	<41.70	11.0719	0
100146	SV+CT	≥41.70	1.1499	0
100147	PBO+CT	≥41.70	5.4538	0
100148	SV+CT	≥41.70	9.23203	0
100149	SV+CT	≥41.70	4.43532	1
100150	SV+CT	≥41.70	5.32238	0
100151	SV+CT	<41.70	1.9384	0
100152	SV+CT	<41.70	2.75975	0
100153	SV+CT	≥41.70	0.722793	0
100154	SV+CT	≥41.70	4.99384	0
100155	PBO+CT	≥41.70	5.35524	1
100156	SV+CT	≥41.70	9.03491	0
100157	SV+CT	≥41.70	0.0328542	1
100158	PBO+CT	≥41.70	1.41273	0
100159	SV+CT	<41.70	25.0021	1
100160	PBO+CT	<41.70	1.74127	1
100161	SV+CT	≥41.70	3.74538	0
100162	SV+CT	≥41.70	7.55647	1
100163	SV+CT	<41.70	1.83984	1
100164	PBO+CT	≥41.70	2.7269	0
100165	SV+CT	≥41.70	1.51129	0
100166	PBO+CT	<41.70	1.9384	0
100167	PBO+CT	≥41.70	5.25667	0
100168	PBO+CT	<41.70	1.9384	0
100169	PBO+CT	<41.70	9.3306	0
100170	PBO+CT	<41.70	2.16838	0
100171	SV+CT	≥41.70	5.48665	0
100172	SV+CT	<41.70	5.35524	0
100173	SV+CT	≥41.70	7.35934	0
100174	PBO+CT	<41.70	11.0062	1
100175	SV+CT	<41.70	1.01848	0
100176	PBO+CT	<41.70	7.88501	0
100177	SV+CT	<41.70	1.80698	1
100178	SV+CT	≥41.70	1.67556	0
100179	PBO+CT	≥41.70	23.5236	0
100180	PBO+CT	<41.70	1.74127	0
100181	PBO+CT	<41.70	0.591376	0
100182	SV+CT	<41.70	5.35524	1
100183	SV+CT	≥41.70	2.95688	0
100184	SV+CT	≥41.70	1.87269	0
100185	PBO+CT	<41.70	0.0328542	1
100186	PBO+CT	≥41.70	5.48665	0
100187	PBO+CT	≥41.70	0.0328542	1
100188	PBO+CT	≥41.70	1.80698	0
100189	SV+CT	≥41.70	1.83984	0
100190	SV+CT	≥41.70	1.74127	0
100191	SV+CT	<41.70	1.77413	1
100192	SV+CT	<41.70	3.64682	0
100193	PBO+CT	<41.70	9.19918	1
100194	PBO+CT	≥41.70	1.77413	0
100195	PBO+CT	≥41.70	1.87269	0
100196	PBO+CT	<41.70	5.48665	1
100197	SV+CT	<41.70	4.82957	0
100198	SV+CT	<41.70	0.821355	0
100199	SV+CT	≥41.70	13.8645	0
100200	PBO+CT	≥41.70	1.83984	0
100201	SV+CT	≥41.70	5.94661	0
100202	SV+CT	<41.70	9.42916	0
100203	PBO+CT	≥41.70	3.74538	0
100204	PBO+CT	<41.70	4.07392	0
100205	SV+CT	<41.70	7.35934	1
100206	PBO+CT	<41.70	1.18275	0
100207	PBO+CT	≥41.70	7.52361	1
100208	SV+CT	<41.70	4.92813	0
100209	SV+CT	<41.70	4.79671	0
100210	PBO+CT	<41.70	7.49076	0
100211	PBO+CT	≥41.70	1.9384	0
100212	SV+CT	≥41.70	8.54209	1
100213	SV+CT	≥41.70	7.3922	0
100214	SV+CT	<41.70	5.65092	1
100215	SV+CT	≥41.70	0.821355	1
100216	PBO+CT	≥41.70	2.10267	0
100217	SV+CT	≥41.70	5.8152	0
100218	SV+CT	<41.70	1.83984	0
100219	PBO+CT	<41.70	3.5154	0
100220	SV+CT	<41.70	4.79671	1
100221	SV+CT	≥41.70	3.94251	0
100222	SV+CT	<41.70	1.54415	0
100223	SV+CT	<41.70	12.7474	0
100224	PBO+CT	<41.70	1.70842	0
100225	PBO+CT	<41.70	1.74127	0
100226	SV+CT	<41.70	3.77823	1
100227	PBO+CT	≥41.70	2.20123	0
100228	SV+CT	≥41.70	2.69405	0
100229	SV+CT	≥41.70	4.27105	1
100230	SV+CT	<41.70	2.62834	0
100231	SV+CT	<41.70	7.22793	0
100232	SV+CT	≥41.70	6.63655	0
100233	PBO+CT	≥41.70	0.919918	0
100234	SV+CT	<41.70	9.46201	1
100235	SV+CT	<41.70	1.90554	0
100236	SV+CT	≥41.70	4.63244	1
100237	PBO+CT	≥41.70	1.47844	1
100238	SV+CT	<41.70	5.05955	0
100239	SV+CT	≥41.70	9.3306	0
100240	PBO+CT	<41.70	1.37988	0
100241	PBO+CT	<41.70	2.00411	0
100242	SV+CT	≥41.70	1.64271	0
100243	PBO+CT	<41.70	3.71253	0
100244	SV+CT	<41.70	3.64682	0
100245	PBO+CT	≥41.70	1.87269	0
100246	SV+CT	<41.70	2.06982	1
100247	PBO+CT	<41.70	3.58111	0
100248	PBO+CT	≥41.70	10.3162	0
100249	SV+CT	≥41.70	1.64271	0
100250	PBO+CT	<41.70	3.5154	0
100251	SV+CT	<41.70	5.68378	0
100252	SV+CT	≥41.70	2.29979	0
100253	PBO+CT	≥41.70	11.5318	0
100254	SV+CT	<41.70	1.80698	0
100255	PBO+CT	≥41.70	1.64271	1
100256	SV+CT	≥41.70	2.10267	0
100257	PBO+CT	≥41.70	2.33265	0
100258	PBO+CT	≥41.70	3.90965	0
100259	PBO+CT	≥41.70	3.8768	0
100260	PBO+CT	<41.70	1.83984	0
100261	SV+CT	≥41.70	1.80698	1
100262	SV+CT	<41.70	19.614	0
100263	PBO+CT	<41.70	5.61807	1
100264	SV+CT	≥41.70	1.05133	0
100265	SV+CT	≥41.70	3.81109	0
100266	SV+CT	≥41.70	2.10267	0
100267	PBO+CT	<41.70	6.27515	0
100268	SV+CT	≥41.70	10.809	0
100269	SV+CT	≥41.70	8.9692	0
100270	PBO+CT	≥41.70	3.64682	0
100271	SV+CT	<41.70	7.22793	1
100272	PBO+CT	≥41.70	5.71663	0
100273	SV+CT	<41.70	7.65503	1
100274	PBO+CT	≥41.70	0.0328542	1
100275	SV+CT	≥41.70	7.68789	0
100276	SV+CT	≥41.70	3.67967	0
100277	SV+CT	≥41.70	4.79671	0
100278	SV+CT	<41.70	2.79261	0
100279	PBO+CT	<41.70	5.51951	1
100280	SV+CT	<41.70	5.91376	1
100281	SV+CT	≥41.70	7.42505	0
100282	SV+CT	≥41.70	1.97125	0
100283	SV+CT	≥41.70	9.3963	1
100284	SV+CT	≥41.70	9.26489	1
100285	SV+CT	≥41.70	5.4538	0
100286	SV+CT	≥41.70	3.31828	0
100287	PBO+CT	<41.70	3.90965	0
100288	SV+CT	<41.70	1.87269	1
100289	SV+CT	≥41.70	2.03696	1
100290	SV+CT	≥41.70	8.80493	0
100291	SV+CT	≥41.70	8.80493	0
100292	SV+CT	≥41.70	3.77823	1
100293	PBO+CT	≥41.70	0.0328542	1
100294	SV+CT	≥41.70	1.08419	0
100295	PBO+CT	<41.70	2.00411	0
100296	SV+CT	≥41.70	3.67967	0
100297	PBO+CT	<41.70	1.74127	0
100298	SV+CT	<41.70	7.65503	0
100299	SV+CT	≥41.70	9.16632	1
100300	SV+CT	≥41.70	7.58932	0
100301	SV+CT	<41.70	1.87269	0
100302	SV+CT	<41.70	7.42505	0
100303	PBO+CT	≥41.70	3.77823	0
100304	PBO+CT	≥41.70	1.9384	0
100305	SV+CT	<41.70	5.74949	1
100306	PBO+CT	<41.70	1.70842	1
100307	SV+CT	≥41.70	1.90554	0
100308	SV+CT	≥41.70	7.22793	0
100309	SV+CT	≥41.70	9.23203	1
100310	PBO+CT	≥41.70	0.887064	0
100311	SV+CT	<41.70	3.67967	0
100312	SV+CT	<41.70	3.67967	0
100313	SV+CT	≥41.70	5.65092	0
100314	PBO+CT	≥41.70	7.32649	0
100315	PBO+CT	≥41.70	0.0328542	1
100316	SV+CT	<41.70	2.00411	0
100317	SV+CT	<41.70	2.85832	0
100318	PBO+CT	<41.70	4.6653	1
100319	SV+CT	<41.70	5.32238	1
100320	SV+CT	<41.70	4.92813	0
100321	SV+CT	<41.70	0.919918	1
100322	SV+CT	<41.70	21.8809	0
100323	PBO+CT	<41.70	5.65092	1
100324	SV+CT	<41.70	19.384	1
100325	SV+CT	≥41.70	7.26078	0
100326	SV+CT	≥41.70	6.14374	0
100327	SV+CT	≥41.70	2.26694	1
100328	PBO+CT	≥41.70	1.97125	0
100329	SV+CT	<41.70	5.78234	0
100330	SV+CT	<41.70	13.6345	0
100331	SV+CT	<41.70	16.6242	1
100332	SV+CT	≥41.70	2.82546	0
100333	SV+CT	≥41.70	2.95688	0
100334	PBO+CT	≥41.70	1.67556	0
100335	SV+CT	<41.70	1.90554	0
100336	SV+CT	≥41.70	1.90554	0
100337	SV+CT	<41.70	9.3306	1
100338	SV+CT	<41.70	9.19918	1
100339	PBO+CT	≥41.70	5.74949	1
100340	PBO+CT	<41.70	4.73101	0
100341	SV+CT	≥41.70	4.27105	0
100342	PBO+CT	≥41.70	1.83984	0
100343	PBO+CT	≥41.70	1.77413	0
100344	SV+CT	≥41.70	4.69815	0
100345	PBO+CT	≥41.70	1.60986	0
100346	PBO+CT	<41.70	9.29774	0
100347	SV+CT	<41.70	2.46407	1
100348	PBO+CT	≥41.70	5.55236	1
100349	SV+CT	≥41.70	3.21971	0
100350	SV+CT	≥41.70	3.8768	0
100351	PBO+CT	≥41.70	1.28131	0
100352	SV+CT	≥41.70	5.38809	0
100353	SV+CT	≥41.70	5.55236	1
100354	SV+CT	<41.70	3.84394	0
100355	PBO+CT	<41.70	6.96509	0
100356	PBO+CT	<41.70	1.87269	0
100357	PBO+CT	<41.70	1.80698	0
100358	PBO+CT	≥41.70	9.29774	0
100359	SV+CT	<41.70	4.79671	1
100360	PBO+CT	<41.70	1.83984	0
100361	SV+CT	<41.70	5.4538	1
100362	SV+CT	<41.70	5.22382	1
100363	SV+CT	≥41.70	0.952772	1
100364	SV+CT	<41.70	5.48665	0
100365	SV+CT	<41.70	9.3306	1
100366	SV+CT	<41.70	3.94251	1
100367	SV+CT	<41.70	3.74538	0
100368	PBO+CT	≥41.70	0.788501	0
100369	SV+CT	≥41.70	5.48665	0
100370	SV+CT	≥41.70	5.35524	0
100371	SV+CT	<41.70	16.3943	0
100372	PBO+CT	<41.70	0.0328542	1
100373	SV+CT	≥41.70	13.8973	0
100374	PBO+CT	≥41.70	9.19918	0
100375	SV+CT	≥41.70	5.48665	0
100376	PBO+CT	<41.70	1.60986	0
100377	SV+CT	<41.70	1.577	0
100378	SV+CT	≥41.70	5.58522	1
100379	PBO+CT	≥41.70	2.52977	0
100380	SV+CT	<41.70	5.68378	0
100381	SV+CT	<41.70	11.039	0
100382	SV+CT	≥41.70	1.83984	0
100383	SV+CT	≥41.70	5.51951	0
100384	SV+CT	≥41.70	1.64271	0
100385	PBO+CT	<41.70	3.58111	0
100386	PBO+CT	≥41.70	3.77823	0
100387	PBO+CT	<41.70	7.35934	0
100388	SV+CT	<41.70	4.07392	0
100389	SV+CT	<41.70	3.67967	0
100390	SV+CT	<41.70	7.58932	0
100391	SV+CT	<41.70	7.35934	0
100392	SV+CT	≥41.70	0.591376	0
100393	PBO+CT	<41.70	7.49076	1
100394	SV+CT	≥41.70	2.3655	0
100395	SV+CT	<41.70	5.51951	1
100396	SV+CT	<41.70	3.74538	0
100397	SV+CT	<41.70	11.7618	0
100398	PBO+CT	≥41.70	1.77413	0
100399	SV+CT	<41.70	2.59548	0
100400	SV+CT	<41.70	5.48665	1
100401	SV+CT	<41.70	10.9405	0
100402	SV+CT	<41.70	11.039	0
100403	PBO+CT	<41.70	2.85832	0
100404	SV+CT	≥41.70	5.32238	0
100405	SV+CT	<41.70	11.1376	1
100406	SV+CT	≥41.70	7.65503	1
100407	PBO+CT	≥41.70	1.70842	0
100408	PBO+CT	≥41.70	7.19507	1
100409	PBO+CT	<41.70	9.10062	0
100410	PBO+CT	≥41.70	1.77413	0
100411	PBO+CT	≥41.70	4.13963	1
100412	SV+CT	≥41.70	6.53799	1
100413	SV+CT	≥41.70	0.0328542	1
100414	PBO+CT	<41.70	0.952772	0
100415	SV+CT	≥41.70	4.43532	0
100416	PBO+CT	<41.70	1.64271	0
100417	PBO+CT	≥41.70	3.84394	0
100418	SV+CT	≥41.70	5.4538	1
100419	SV+CT	<41.70	7.42505	1
100420	SV+CT	<41.70	3.61396	0
100421	SV+CT	≥41.70	1.80698	0

## Sheet: Number of lines of previous ant
Subject Identifier for the Study	Planned Treatment	Number of lines of previous anti-tumor regimens	Analysis Value(Month)	Censor
100001	SV+CT	2	1.64271	0
100002	SV+CT	2	3.58111	1
100003	PBO+CT	1	1.87269	0
100004	SV+CT	2	14.7515	0
100005	SV+CT	4	13.8316	0
100006	SV+CT	2	4.86242	0
100007	SV+CT	2	9.3963	0
100008	SV+CT	6	1.21561	0
100009	SV+CT	2	9.00205	1
100010	SV+CT	3	1.70842	0
100011	SV+CT	2	7.16222	0
100012	SV+CT	1	5.42094	1
100013	SV+CT	1	4.6653	0
100014	SV+CT	4	1.90554	0
100015	SV+CT	1	0.0328542	1
100016	PBO+CT	3	1.83984	1
100017	SV+CT	2	16.9856	0
100018	PBO+CT	2	1.80698	0
100019	SV+CT	1	1.77413	0
100020	SV+CT	2	1.90554	0
100021	SV+CT	1	2.59548	0
100022	PBO+CT	2	0.919918	0
100023	SV+CT	5	13.9959	1
100024	SV+CT	2	5.32238	0
100025	SV+CT	1	1.80698	0
100026	SV+CT	1	10.8419	1
100027	PBO+CT	3	9.3963	1
100028	SV+CT	1	5.0924	0
100029	SV+CT	2	3.67967	0
100030	SV+CT	2	7.35934	0
100031	PBO+CT	2	1.80698	0
100032	SV+CT	3	3.81109	0
100033	SV+CT	2	3.48255	0
100034	SV+CT	3	1.87269	0
100035	PBO+CT	3	1.87269	0
100036	SV+CT	3	9.42916	1
100037	SV+CT	2	2.82546	0
100038	SV+CT	3	1.80698	1
100039	PBO+CT	3	3.61396	0
100040	SV+CT	2	5.42094	0
100041	SV+CT	4	1.64271	0
100042	PBO+CT	2	0.0328542	1
100043	PBO+CT	1	3.54825	0
100044	PBO+CT	2	3.77823	0
100045	SV+CT	3	1.31417	0
100046	SV+CT	2	9.16632	0
100047	SV+CT	4	13.8316	1
100048	SV+CT	1	9.19918	1
100049	PBO+CT	3	1.74127	0
100050	SV+CT	1	3.5154	0
100051	PBO+CT	4	8.47639	0
100052	SV+CT	6	11.3018	0
100053	SV+CT	3	10.8747	0
100054	PBO+CT	4	1.77413	0
100055	SV+CT	3	7.19507	1
100056	SV+CT	2	2.29979	0
100057	SV+CT	1	5.35524	1
100058	PBO+CT	3	1.90554	0
100059	SV+CT	3	5.42094	1
100060	SV+CT	2	2.92402	0
100061	SV+CT	4	2.79261	0
100062	SV+CT	4	1.74127	0
100063	SV+CT	1	16.6571	1
100064	SV+CT	1	9.69199	0
100065	SV+CT	2	1.64271	0
100066	SV+CT	1	3.58111	0
100067	PBO+CT	1	2.3655	0
100068	SV+CT	4	9.03491	0
100069	PBO+CT	1	5.25667	0
100070	SV+CT	3	3.58111	0
100071	SV+CT	3	0.0328542	1
100072	SV+CT	3	3.8768	0
100073	PBO+CT	2	1.67556	1
100074	SV+CT	2	7.3922	0
100075	SV+CT	2	9.29774	0
100076	SV+CT	3	4.23819	0
100077	SV+CT	2	3.64682	0
100078	SV+CT	1	0.0328542	1
100079	SV+CT	2	3.41684	0
100080	SV+CT	2	3.8768	0
100081	SV+CT	3	2.75975	0
100082	SV+CT	2	7.35934	0
100083	PBO+CT	3	1.74127	0
100084	SV+CT	1	1.74127	0
100085	SV+CT	3	3.5154	0
100086	SV+CT	3	13.8316	0
100087	SV+CT	2	13.2074	0
100088	SV+CT	1	10.2177	0
100089	SV+CT	2	3.58111	0
100090	PBO+CT	3	5.55236	0
100091	SV+CT	2	1.21561	1
100092	SV+CT	2	3.64682	1
100093	SV+CT	2	3.67967	0
100094	SV+CT	2	3.54825	1
100095	SV+CT	2	9.23203	1
100096	PBO+CT	3	5.58522	0
100097	PBO+CT	3	13.6016	0
100098	PBO+CT	2	1.83984	0
100099	PBO+CT	2	1.83984	0
100100	SV+CT	1	7.42505	1
100101	PBO+CT	1	3.67967	0
100102	SV+CT	3	15.8686	0
100103	SV+CT	2	4.63244	0
100104	PBO+CT	2	1.83984	1
100105	SV+CT	4	13.8973	1
100106	SV+CT	3	1.80698	0
100107	PBO+CT	1	1.77413	0
100108	SV+CT	4	1.31417	0
100109	SV+CT	2	5.48665	0
100110	PBO+CT	3	2.00411	0
100111	PBO+CT	1	1.80698	0
100112	PBO+CT	3	3.74538	0
100113	SV+CT	2	5.0924	1
100114	SV+CT	3	5.58522	0
100115	SV+CT	2	11.9918	0
100116	SV+CT	1	0.0328542	1
100117	PBO+CT	1	5.58522	0
100118	SV+CT	1	12.0575	0
100119	SV+CT	1	1.80698	0
100120	PBO+CT	2	4.89528	0
100121	SV+CT	2	4.59959	0
100122	SV+CT	3	2.89117	1
100123	SV+CT	4	5.51951	1
100124	PBO+CT	2	1.83984	0
100125	SV+CT	1	4.79671	0
100126	SV+CT	2	3.67967	0
100127	SV+CT	1	3.67967	0
100128	PBO+CT	1	1.34702	0
100129	SV+CT	1	7.3922	0
100130	SV+CT	2	3.64682	0
100131	SV+CT	3	6.83368	0
100132	PBO+CT	2	3.94251	0
100133	SV+CT	1	5.91376	0
100134	SV+CT	2	5.0924	0
100135	SV+CT	3	7.35934	1
100136	SV+CT	2	3.54825	0
100137	PBO+CT	2	1.87269	0
100138	SV+CT	1	9.06776	1
100139	SV+CT	1	0.0328542	1
100140	PBO+CT	3	1.9384	0
100141	SV+CT	1	19.3183	1
100142	SV+CT	1	5.42094	0
100143	PBO+CT	1	1.83984	0
100144	SV+CT	2	2.10267	0
100145	SV+CT	1	11.0719	0
100146	SV+CT	3	1.1499	0
100147	PBO+CT	2	5.4538	0
100148	SV+CT	2	9.23203	0
100149	SV+CT	2	4.43532	1
100150	SV+CT	1	5.32238	0
100151	SV+CT	2	1.9384	0
100152	SV+CT	2	2.75975	0
100153	SV+CT	3	0.722793	0
100154	SV+CT	2	4.99384	0
100155	PBO+CT	1	5.35524	1
100156	SV+CT	1	9.03491	0
100157	SV+CT	5	0.0328542	1
100158	PBO+CT	1	1.41273	0
100159	SV+CT	1	25.0021	1
100160	PBO+CT	2	1.74127	1
100161	SV+CT	2	3.74538	0
100162	SV+CT	2	7.55647	1
100163	SV+CT	2	1.83984	1
100164	PBO+CT	3	2.7269	0
100165	SV+CT	3	1.51129	0
100166	PBO+CT	2	1.9384	0
100167	PBO+CT	2	5.25667	0
100168	PBO+CT	3	1.9384	0
100169	PBO+CT	1	9.3306	0
100170	PBO+CT	2	2.16838	0
100171	SV+CT	1	5.48665	0
100172	SV+CT	2	5.35524	0
100173	SV+CT	3	7.35934	0
100174	PBO+CT	3	11.0062	1
100175	SV+CT	4	1.01848	0
100176	PBO+CT	2	7.88501	0
100177	SV+CT	2	1.80698	1
100178	SV+CT	2	1.67556	0
100179	PBO+CT	4	23.5236	0
100180	PBO+CT	2	1.74127	0
100181	PBO+CT	1	0.591376	0
100182	SV+CT	2	5.35524	1
100183	SV+CT	5	2.95688	0
100184	SV+CT	2	1.87269	0
100185	PBO+CT	2	0.0328542	1
100186	PBO+CT	2	5.48665	0
100187	PBO+CT	4	0.0328542	1
100188	PBO+CT	1	1.80698	0
100189	SV+CT	4	1.83984	0
100190	SV+CT	1	1.74127	0
100191	SV+CT	1	1.77413	1
100192	SV+CT	3	3.64682	0
100193	PBO+CT	4	9.19918	1
100194	PBO+CT	3	1.77413	0
100195	PBO+CT	3	1.87269	0
100196	PBO+CT	2	5.48665	1
100197	SV+CT	4	4.82957	0
100198	SV+CT	2	0.821355	0
100199	SV+CT	1	13.8645	0
100200	PBO+CT	1	1.83984	0
100201	SV+CT	1	5.94661	0
100202	SV+CT	1	9.42916	0
100203	PBO+CT	2	3.74538	0
100204	PBO+CT	2	4.07392	0
100205	SV+CT	1	7.35934	1
100206	PBO+CT	3	1.18275	0
100207	PBO+CT	2	7.52361	1
100208	SV+CT	1	4.92813	0
100209	SV+CT	2	4.79671	0
100210	PBO+CT	2	7.49076	0
100211	PBO+CT	2	1.9384	0
100212	SV+CT	2	8.54209	1
100213	SV+CT	2	7.3922	0
100214	SV+CT	1	5.65092	1
100215	SV+CT	4	0.821355	1
100216	PBO+CT	2	2.10267	0
100217	SV+CT	1	5.8152	0
100218	SV+CT	3	1.83984	0
100219	PBO+CT	2	3.5154	0
100220	SV+CT	1	4.79671	1
100221	SV+CT	4	3.94251	0
100222	SV+CT	1	1.54415	0
100223	SV+CT	2	12.7474	0
100224	PBO+CT	2	1.70842	0
100225	PBO+CT	1	1.74127	0
100226	SV+CT	1	3.77823	1
100227	PBO+CT	3	2.20123	0
100228	SV+CT	2	2.69405	0
100229	SV+CT	4	4.27105	1
100230	SV+CT	1	2.62834	0
100231	SV+CT	2	7.22793	0
100232	SV+CT	3	6.63655	0
100233	PBO+CT	3	0.919918	0
100234	SV+CT	3	9.46201	1
100235	SV+CT	3	1.90554	0
100236	SV+CT	3	4.63244	1
100237	PBO+CT	3	1.47844	1
100238	SV+CT	2	5.05955	0
100239	SV+CT	3	9.3306	0
100240	PBO+CT	3	1.37988	0
100241	PBO+CT	3	2.00411	0
100242	SV+CT	3	1.64271	0
100243	PBO+CT	2	3.71253	0
100244	SV+CT	3	3.64682	0
100245	PBO+CT	2	1.87269	0
100246	SV+CT	3	2.06982	1
100247	PBO+CT	4	3.58111	0
100248	PBO+CT	1	10.3162	0
100249	SV+CT	3	1.64271	0
100250	PBO+CT	3	3.5154	0
100251	SV+CT	3	5.68378	0
100252	SV+CT	1	2.29979	0
100253	PBO+CT	1	11.5318	0
100254	SV+CT	1	1.80698	0
100255	PBO+CT	2	1.64271	1
100256	SV+CT	3	2.10267	0
100257	PBO+CT	2	2.33265	0
100258	PBO+CT	1	3.90965	0
100259	PBO+CT	1	3.8768	0
100260	PBO+CT	2	1.83984	0
100261	SV+CT	1	1.80698	1
100262	SV+CT	1	19.614	0
100263	PBO+CT	1	5.61807	1
100264	SV+CT	3	1.05133	0
100265	SV+CT	1	3.81109	0
100266	SV+CT	4	2.10267	0
100267	PBO+CT	1	6.27515	0
100268	SV+CT	3	10.809	0
100269	SV+CT	2	8.9692	0
100270	PBO+CT	4	3.64682	0
100271	SV+CT	3	7.22793	1
100272	PBO+CT	3	5.71663	0
100273	SV+CT	2	7.65503	1
100274	PBO+CT	3	0.0328542	1
100275	SV+CT	1	7.68789	0
100276	SV+CT	2	3.67967	0
100277	SV+CT	3	4.79671	0
100278	SV+CT	2	2.79261	0
100279	PBO+CT	2	5.51951	1
100280	SV+CT	2	5.91376	1
100281	SV+CT	1	7.42505	0
100282	SV+CT	2	1.97125	0
100283	SV+CT	2	9.3963	1
100284	SV+CT	3	9.26489	1
100285	SV+CT	4	5.4538	0
100286	SV+CT	3	3.31828	0
100287	PBO+CT	2	3.90965	0
100288	SV+CT	5	1.87269	1
100289	SV+CT	2	2.03696	1
100290	SV+CT	3	8.80493	0
100291	SV+CT	1	8.80493	0
100292	SV+CT	1	3.77823	1
100293	PBO+CT	1	0.0328542	1
100294	SV+CT	1	1.08419	0
100295	PBO+CT	1	2.00411	0
100296	SV+CT	1	3.67967	0
100297	PBO+CT	2	1.74127	0
100298	SV+CT	2	7.65503	0
100299	SV+CT	3	9.16632	1
100300	SV+CT	3	7.58932	0
100301	SV+CT	2	1.87269	0
100302	SV+CT	2	7.42505	0
100303	PBO+CT	4	3.77823	0
100304	PBO+CT	2	1.9384	0
100305	SV+CT	1	5.74949	1
100306	PBO+CT	3	1.70842	1
100307	SV+CT	2	1.90554	0
100308	SV+CT	1	7.22793	0
100309	SV+CT	2	9.23203	1
100310	PBO+CT	4	0.887064	0
100311	SV+CT	4	3.67967	0
100312	SV+CT	1	3.67967	0
100313	SV+CT	1	5.65092	0
100314	PBO+CT	2	7.32649	0
100315	PBO+CT	3	0.0328542	1
100316	SV+CT	3	2.00411	0
100317	SV+CT	3	2.85832	0
100318	PBO+CT	1	4.6653	1
100319	SV+CT	3	5.32238	1
100320	SV+CT	3	4.92813	0
100321	SV+CT	1	0.919918	1
100322	SV+CT	2	21.8809	0
100323	PBO+CT	1	5.65092	1
100324	SV+CT	2	19.384	1
100325	SV+CT	1	7.26078	0
100326	SV+CT	1	6.14374	0
100327	SV+CT	2	2.26694	1
100328	PBO+CT	2	1.97125	0
100329	SV+CT	1	5.78234	0
100330	SV+CT	2	13.6345	0
100331	SV+CT	3	16.6242	1
100332	SV+CT	1	2.82546	0
100333	SV+CT	1	2.95688	0
100334	PBO+CT	3	1.67556	0
100335	SV+CT	2	1.90554	0
100336	SV+CT	4	1.90554	0
100337	SV+CT	1	9.3306	1
100338	SV+CT	1	9.19918	1
100339	PBO+CT	1	5.74949	1
100340	PBO+CT	2	4.73101	0
100341	SV+CT	1	4.27105	0
100342	PBO+CT	1	1.83984	0
100343	PBO+CT	1	1.77413	0
100344	SV+CT	3	4.69815	0
100345	PBO+CT	3	1.60986	0
100346	PBO+CT	1	9.29774	0
100347	SV+CT	2	2.46407	1
100348	PBO+CT	1	5.55236	1
100349	SV+CT	2	3.21971	0
100350	SV+CT	1	3.8768	0
100351	PBO+CT	2	1.28131	0
100352	SV+CT	2	5.38809	0
100353	SV+CT	1	5.55236	1
100354	SV+CT	1	3.84394	0
100355	PBO+CT	1	6.96509	0
100356	PBO+CT	1	1.87269	0
100357	PBO+CT	3	1.80698	0
100358	PBO+CT	1	9.29774	0
100359	SV+CT	1	4.79671	1
100360	PBO+CT	1	1.83984	0
100361	SV+CT	3	5.4538	1
100362	SV+CT	2	5.22382	1
100363	SV+CT	2	0.952772	1
100364	SV+CT	2	5.48665	0
100365	SV+CT	2	9.3306	1
100366	SV+CT	2	3.94251	1
100367	SV+CT	2	3.74538	0
100368	PBO+CT	2	0.788501	0
100369	SV+CT	2	5.48665	0
100370	SV+CT	1	5.35524	0
100371	SV+CT	2	16.3943	0
100372	PBO+CT	2	0.0328542	1
100373	SV+CT	2	13.8973	0
100374	PBO+CT	2	9.19918	0
100375	SV+CT	2	5.48665	0
100376	PBO+CT	3	1.60986	0
100377	SV+CT	1	1.577	0
100378	SV+CT	1	5.58522	1
100379	PBO+CT	1	2.52977	0
100380	SV+CT	1	5.68378	0
100381	SV+CT	1	11.039	0
100382	SV+CT	2	1.83984	0
100383	SV+CT	4	5.51951	0
100384	SV+CT	3	1.64271	0
100385	PBO+CT	2	3.58111	0
100386	PBO+CT	2	3.77823	0
100387	PBO+CT	2	7.35934	0
100388	SV+CT	2	4.07392	0
100389	SV+CT	3	3.67967	0
100390	SV+CT	1	7.58932	0
100391	SV+CT	1	7.35934	0
100392	SV+CT	2	0.591376	0
100393	PBO+CT	1	7.49076	1
100394	SV+CT	1	2.3655	0
100395	SV+CT	1	5.51951	1
100396	SV+CT	1	3.74538	0
100397	SV+CT	3	11.7618	0
100398	PBO+CT	4	1.77413	0
100399	SV+CT	2	2.59548	0
100400	SV+CT	2	5.48665	1
100401	SV+CT	2	10.9405	0
100402	SV+CT	2	11.039	0
100403	PBO+CT	3	2.85832	0
100404	SV+CT	2	5.32238	0
100405	SV+CT	1	11.1376	1
100406	SV+CT	3	7.65503	1
100407	PBO+CT	5	1.70842	0
100408	PBO+CT	5	7.19507	1
100409	PBO+CT	1	9.10062	0
100410	PBO+CT	3	1.77413	0
100411	PBO+CT	2	4.13963	1
100412	SV+CT	4	6.53799	1
100413	SV+CT	2	0.0328542	1
100414	PBO+CT	2	0.952772	0
100415	SV+CT	3	4.43532	0
100416	PBO+CT	4	1.64271	0
100417	PBO+CT	1	3.84394	0
100418	SV+CT	1	5.4538	1
100419	SV+CT	2	7.42505	1
100420	SV+CT	1	3.61396	0
100421	SV+CT	2	1.80698	0

## Sheet: Platinum-free interval
Subject Identifier for the Study	Planned Treatment	Platinum-free interval(month)	Analysis Value(Month)	Censor
100001	SV+CT	<3	1.64271	0
100002	SV+CT	>=3	3.58111	1
100003	PBO+CT	<3	1.87269	0
100004	SV+CT	>=3	14.7515	0
100005	SV+CT	<3	13.8316	0
100006	SV+CT	>=3	4.86242	0
100007	SV+CT	<3	9.3963	0
100008	SV+CT	<3	1.21561	0
100009	SV+CT	>=3	9.00205	1
100010	SV+CT	<3	1.70842	0
100011	SV+CT	>=3	7.16222	0
100012	SV+CT	>=3	5.42094	1
100013	SV+CT	<3	4.6653	0
100014	SV+CT	>=3	1.90554	0
100015	SV+CT	>=3	0.0328542	1
100016	PBO+CT	>=3	1.83984	1
100017	SV+CT	>=3	16.9856	0
100018	PBO+CT	<3	1.80698	0
100019	SV+CT	<3	1.77413	0
100020	SV+CT	<3	1.90554	0
100021	SV+CT	>=3	2.59548	0
100022	PBO+CT	<3	0.919918	0
100023	SV+CT	<3	13.9959	1
100024	SV+CT	>=3	5.32238	0
100025	SV+CT	>=3	1.80698	0
100026	SV+CT	>=3	10.8419	1
100027	PBO+CT	>=3	9.3963	1
100028	SV+CT	>=3	5.0924	0
100029	SV+CT	<3	3.67967	0
100030	SV+CT	>=3	7.35934	0
100031	PBO+CT	<3	1.80698	0
100032	SV+CT	<3	3.81109	0
100033	SV+CT	<3	3.48255	0
100034	SV+CT	>=3	1.87269	0
100035	PBO+CT	<3	1.87269	0
100036	SV+CT	<3	9.42916	1
100037	SV+CT	>=3	2.82546	0
100038	SV+CT	<3	1.80698	1
100039	PBO+CT	>=3	3.61396	0
100040	SV+CT	<3	5.42094	0
100041	SV+CT	<3	1.64271	0
100042	PBO+CT	>=3	0.0328542	1
100043	PBO+CT	>=3	3.54825	0
100044	PBO+CT	>=3	3.77823	0
100045	SV+CT	>=3	1.31417	0
100046	SV+CT	<3	9.16632	0
100047	SV+CT	<3	13.8316	1
100048	SV+CT	>=3	9.19918	1
100049	PBO+CT	<3	1.74127	0
100050	SV+CT	<3	3.5154	0
100051	PBO+CT	>=3	8.47639	0
100052	SV+CT	<3	11.3018	0
100053	SV+CT	>=3	10.8747	0
100054	PBO+CT	>=3	1.77413	0
100055	SV+CT	>=3	7.19507	1
100056	SV+CT	<3	2.29979	0
100057	SV+CT	<3	5.35524	1
100058	PBO+CT	<3	1.90554	0
100059	SV+CT	>=3	5.42094	1
100060	SV+CT	<3	2.92402	0
100061	SV+CT	>=3	2.79261	0
100062	SV+CT	>=3	1.74127	0
100063	SV+CT	>=3	16.6571	1
100064	SV+CT	<3	9.69199	0
100065	SV+CT	<3	1.64271	0
100066	SV+CT	>=3	3.58111	0
100067	PBO+CT	<3	2.3655	0
100068	SV+CT	<3	9.03491	0
100069	PBO+CT	>=3	5.25667	0
100070	SV+CT	>=3	3.58111	0
100071	SV+CT	>=3	0.0328542	1
100072	SV+CT	<3	3.8768	0
100073	PBO+CT	<3	1.67556	1
100074	SV+CT	>=3	7.3922	0
100075	SV+CT	>=3	9.29774	0
100076	SV+CT	>=3	4.23819	0
100077	SV+CT	>=3	3.64682	0
100078	SV+CT	<3	0.0328542	1
100079	SV+CT	<3	3.41684	0
100080	SV+CT	<3	3.8768	0
100081	SV+CT	<3	2.75975	0
100082	SV+CT	>=3	7.35934	0
100083	PBO+CT	>=3	1.74127	0
100084	SV+CT	<3	1.74127	0
100085	SV+CT	<3	3.5154	0
100086	SV+CT	>=3	13.8316	0
100087	SV+CT	<3	13.2074	0
100088	SV+CT	>=3	10.2177	0
100089	SV+CT	<3	3.58111	0
100090	PBO+CT	>=3	5.55236	0
100091	SV+CT	>=3	1.21561	1
100092	SV+CT	<3	3.64682	1
100093	SV+CT	<3	3.67967	0
100094	SV+CT	>=3	3.54825	1
100095	SV+CT	>=3	9.23203	1
100096	PBO+CT	>=3	5.58522	0
100097	PBO+CT	>=3	13.6016	0
100098	PBO+CT	<3	1.83984	0
100099	PBO+CT	>=3	1.83984	0
100100	SV+CT	<3	7.42505	1
100101	PBO+CT	>=3	3.67967	0
100102	SV+CT	>=3	15.8686	0
100103	SV+CT	<3	4.63244	0
100104	PBO+CT	>=3	1.83984	1
100105	SV+CT	<3	13.8973	1
100106	SV+CT	>=3	1.80698	0
100107	PBO+CT	>=3	1.77413	0
100108	SV+CT	>=3	1.31417	0
100109	SV+CT	>=3	5.48665	0
100110	PBO+CT	<3	2.00411	0
100111	PBO+CT	>=3	1.80698	0
100112	PBO+CT	<3	3.74538	0
100113	SV+CT	>=3	5.0924	1
100114	SV+CT	>=3	5.58522	0
100115	SV+CT	>=3	11.9918	0
100116	SV+CT	>=3	0.0328542	1
100117	PBO+CT	<3	5.58522	0
100118	SV+CT	>=3	12.0575	0
100119	SV+CT	<3	1.80698	0
100120	PBO+CT	>=3	4.89528	0
100121	SV+CT	<3	4.59959	0
100122	SV+CT	<3	2.89117	1
100123	SV+CT	>=3	5.51951	1
100124	PBO+CT	>=3	1.83984	0
100125	SV+CT	>=3	4.79671	0
100126	SV+CT	>=3	3.67967	0
100127	SV+CT	>=3	3.67967	0
100128	PBO+CT	>=3	1.34702	0
100129	SV+CT	>=3	7.3922	0
100130	SV+CT	>=3	3.64682	0
100131	SV+CT	>=3	6.83368	0
100132	PBO+CT	>=3	3.94251	0
100133	SV+CT	>=3	5.91376	0
100134	SV+CT	>=3	5.0924	0
100135	SV+CT	<3	7.35934	1
100136	SV+CT	<3	3.54825	0
100137	PBO+CT	>=3	1.87269	0
100138	SV+CT	<3	9.06776	1
100139	SV+CT	>=3	0.0328542	1
100140	PBO+CT	<3	1.9384	0
100141	SV+CT	>=3	19.3183	1
100142	SV+CT	>=3	5.42094	0
100143	PBO+CT	>=3	1.83984	0
100144	SV+CT	<3	2.10267	0
100145	SV+CT	>=3	11.0719	0
100146	SV+CT	>=3	1.1499	0
100147	PBO+CT	<3	5.4538	0
100148	SV+CT	<3	9.23203	0
100149	SV+CT	>=3	4.43532	1
100150	SV+CT	>=3	5.32238	0
100151	SV+CT	>=3	1.9384	0
100152	SV+CT	>=3	2.75975	0
100153	SV+CT	<3	0.722793	0
100154	SV+CT	>=3	4.99384	0
100155	PBO+CT	>=3	5.35524	1
100156	SV+CT	>=3	9.03491	0
100157	SV+CT	>=3	0.0328542	1
100158	PBO+CT	>=3	1.41273	0
100159	SV+CT	>=3	25.0021	1
100160	PBO+CT	<3	1.74127	1
100161	SV+CT	>=3	3.74538	0
100162	SV+CT	>=3	7.55647	1
100163	SV+CT	>=3	1.83984	1
100164	PBO+CT	>=3	2.7269	0
100165	SV+CT	>=3	1.51129	0
100166	PBO+CT	<3	1.9384	0
100167	PBO+CT	>=3	5.25667	0
100168	PBO+CT	>=3	1.9384	0
100169	PBO+CT	>=3	9.3306	0
100170	PBO+CT	>=3	2.16838	0
100171	SV+CT	<3	5.48665	0
100172	SV+CT	<3	5.35524	0
100173	SV+CT	<3	7.35934	0
100174	PBO+CT	>=3	11.0062	1
100175	SV+CT	<3	1.01848	0
100176	PBO+CT	>=3	7.88501	0
100177	SV+CT	>=3	1.80698	1
100178	SV+CT	<3	1.67556	0
100179	PBO+CT	<3	23.5236	0
100180	PBO+CT	<3	1.74127	0
100181	PBO+CT	<3	0.591376	0
100182	SV+CT	>=3	5.35524	1
100183	SV+CT	<3	2.95688	0
100184	SV+CT	<3	1.87269	0
100185	PBO+CT	>=3	0.0328542	1
100186	PBO+CT	>=3	5.48665	0
100187	PBO+CT	>=3	0.0328542	1
100188	PBO+CT	>=3	1.80698	0
100189	SV+CT	>=3	1.83984	0
100190	SV+CT	<3	1.74127	0
100191	SV+CT	>=3	1.77413	1
100192	SV+CT	<3	3.64682	0
100193	PBO+CT	<3	9.19918	1
100194	PBO+CT	>=3	1.77413	0
100195	PBO+CT	<3	1.87269	0
100196	PBO+CT	<3	5.48665	1
100197	SV+CT	<3	4.82957	0
100198	SV+CT	<3	0.821355	0
100199	SV+CT	<3	13.8645	0
100200	PBO+CT	<3	1.83984	0
100201	SV+CT	>=3	5.94661	0
100202	SV+CT	>=3	9.42916	0
100203	PBO+CT	<3	3.74538	0
100204	PBO+CT	>=3	4.07392	0
100205	SV+CT	>=3	7.35934	1
100206	PBO+CT	>=3	1.18275	0
100207	PBO+CT	>=3	7.52361	1
100208	SV+CT	>=3	4.92813	0
100209	SV+CT	<3	4.79671	0
100210	PBO+CT	<3	7.49076	0
100211	PBO+CT	>=3	1.9384	0
100212	SV+CT	>=3	8.54209	1
100213	SV+CT	<3	7.3922	0
100214	SV+CT	>=3	5.65092	1
100215	SV+CT	<3	0.821355	1
100216	PBO+CT	<3	2.10267	0
100217	SV+CT	<3	5.8152	0
100218	SV+CT	>=3	1.83984	0
100219	PBO+CT	>=3	3.5154	0
100220	SV+CT	>=3	4.79671	1
100221	SV+CT	<3	3.94251	0
100222	SV+CT	<3	1.54415	0
100223	SV+CT	>=3	12.7474	0
100224	PBO+CT	>=3	1.70842	0
100225	PBO+CT	<3	1.74127	0
100226	SV+CT	>=3	3.77823	1
100227	PBO+CT	>=3	2.20123	0
100228	SV+CT	>=3	2.69405	0
100229	SV+CT	>=3	4.27105	1
100230	SV+CT	>=3	2.62834	0
100231	SV+CT	>=3	7.22793	0
100232	SV+CT	<3	6.63655	0
100233	PBO+CT	>=3	0.919918	0
100234	SV+CT	>=3	9.46201	1
100235	SV+CT	<3	1.90554	0
100236	SV+CT	>=3	4.63244	1
100237	PBO+CT	>=3	1.47844	1
100238	SV+CT	>=3	5.05955	0
100239	SV+CT	>=3	9.3306	0
100240	PBO+CT	<3	1.37988	0
100241	PBO+CT	>=3	2.00411	0
100242	SV+CT	>=3	1.64271	0
100243	PBO+CT	<3	3.71253	0
100244	SV+CT	>=3	3.64682	0
100245	PBO+CT	>=3	1.87269	0
100246	SV+CT	>=3	2.06982	1
100247	PBO+CT	<3	3.58111	0
100248	PBO+CT	>=3	10.3162	0
100249	SV+CT	<3	1.64271	0
100250	PBO+CT	<3	3.5154	0
100251	SV+CT	<3	5.68378	0
100252	SV+CT	>=3	2.29979	0
100253	PBO+CT	>=3	11.5318	0
100254	SV+CT	<3	1.80698	0
100255	PBO+CT	<3	1.64271	1
100256	SV+CT	>=3	2.10267	0
100257	PBO+CT	>=3	2.33265	0
100258	PBO+CT	>=3	3.90965	0
100259	PBO+CT	<3	3.8768	0
100260	PBO+CT	<3	1.83984	0
100261	SV+CT	<3	1.80698	1
100262	SV+CT	>=3	19.614	0
100263	PBO+CT	<3	5.61807	1
100264	SV+CT	>=3	1.05133	0
100265	SV+CT	>=3	3.81109	0
100266	SV+CT	>=3	2.10267	0
100267	PBO+CT	>=3	6.27515	0
100268	SV+CT	<3	10.809	0
100269	SV+CT	>=3	8.9692	0
100270	PBO+CT	>=3	3.64682	0
100271	SV+CT	>=3	7.22793	1
100272	PBO+CT	>=3	5.71663	0
100273	SV+CT	>=3	7.65503	1
100274	PBO+CT	<3	0.0328542	1
100275	SV+CT	>=3	7.68789	0
100276	SV+CT	>=3	3.67967	0
100277	SV+CT	>=3	4.79671	0
100278	SV+CT	>=3	2.79261	0
100279	PBO+CT	>=3	5.51951	1
100280	SV+CT	>=3	5.91376	1
100281	SV+CT	>=3	7.42505	0
100282	SV+CT	<3	1.97125	0
100283	SV+CT	>=3	9.3963	1
100284	SV+CT	<3	9.26489	1
100285	SV+CT	<3	5.4538	0
100286	SV+CT	>=3	3.31828	0
100287	PBO+CT	>=3	3.90965	0
100288	SV+CT	>=3	1.87269	1
100289	SV+CT	>=3	2.03696	1
100290	SV+CT	<3	8.80493	0
100291	SV+CT	<3	8.80493	0
100292	SV+CT	>=3	3.77823	1
100293	PBO+CT	>=3	0.0328542	1
100294	SV+CT	<3	1.08419	0
100295	PBO+CT	>=3	2.00411	0
100296	SV+CT	<3	3.67967	0
100297	PBO+CT	>=3	1.74127	0
100298	SV+CT	>=3	7.65503	0
100299	SV+CT	<3	9.16632	1
100300	SV+CT	<3	7.58932	0
100301	SV+CT	<3	1.87269	0
100302	SV+CT	>=3	7.42505	0
100303	PBO+CT	<3	3.77823	0
100304	PBO+CT	<3	1.9384	0
100305	SV+CT	>=3	5.74949	1
100306	PBO+CT	<3	1.70842	1
100307	SV+CT	>=3	1.90554	0
100308	SV+CT	>=3	7.22793	0
100309	SV+CT	<3	9.23203	1
100310	PBO+CT	>=3	0.887064	0
100311	SV+CT	>=3	3.67967	0
100312	SV+CT	>=3	3.67967	0
100313	SV+CT	>=3	5.65092	0
100314	PBO+CT	>=3	7.32649	0
100315	PBO+CT	>=3	0.0328542	1
100316	SV+CT	>=3	2.00411	0
100317	SV+CT	<3	2.85832	0
100318	PBO+CT	>=3	4.6653	1
100319	SV+CT	>=3	5.32238	1
100320	SV+CT	<3	4.92813	0
100321	SV+CT	>=3	0.919918	1
100322	SV+CT	>=3	21.8809	0
100323	PBO+CT	>=3	5.65092	1
100324	SV+CT	>=3	19.384	1
100325	SV+CT	>=3	7.26078	0
100326	SV+CT	<3	6.14374	0
100327	SV+CT	>=3	2.26694	1
100328	PBO+CT	<3	1.97125	0
100329	SV+CT	<3	5.78234	0
100330	SV+CT	<3	13.6345	0
100331	SV+CT	>=3	16.6242	1
100332	SV+CT	>=3	2.82546	0
100333	SV+CT	>=3	2.95688	0
100334	PBO+CT	<3	1.67556	0
100335	SV+CT	>=3	1.90554	0
100336	SV+CT	<3	1.90554	0
100337	SV+CT	<3	9.3306	1
100338	SV+CT	>=3	9.19918	1
100339	PBO+CT	<3	5.74949	1
100340	PBO+CT	<3	4.73101	0
100341	SV+CT	>=3	4.27105	0
100342	PBO+CT	>=3	1.83984	0
100343	PBO+CT	>=3	1.77413	0
100344	SV+CT	>=3	4.69815	0
100345	PBO+CT	<3	1.60986	0
100346	PBO+CT	>=3	9.29774	0
100347	SV+CT	<3	2.46407	1
100348	PBO+CT	>=3	5.55236	1
100349	SV+CT	<3	3.21971	0
100350	SV+CT	>=3	3.8768	0
100351	PBO+CT	>=3	1.28131	0
100352	SV+CT	<3	5.38809	0
100353	SV+CT	>=3	5.55236	1
100354	SV+CT	>=3	3.84394	0
100355	PBO+CT	>=3	6.96509	0
100356	PBO+CT	<3	1.87269	0
100357	PBO+CT	>=3	1.80698	0
100358	PBO+CT	<3	9.29774	0
100359	SV+CT	>=3	4.79671	1
100360	PBO+CT	>=3	1.83984	0
100361	SV+CT	<3	5.4538	1
100362	SV+CT	<3	5.22382	1
100363	SV+CT	>=3	0.952772	1
100364	SV+CT	>=3	5.48665	0
100365	SV+CT	<3	9.3306	1
100366	SV+CT	<3	3.94251	1
100367	SV+CT	>=3	3.74538	0
100368	PBO+CT	>=3	0.788501	0
100369	SV+CT	<3	5.48665	0
100370	SV+CT	>=3	5.35524	0
100371	SV+CT	>=3	16.3943	0
100372	PBO+CT	<3	0.0328542	1
100373	SV+CT	>=3	13.8973	0
100374	PBO+CT	<3	9.19918	0
100375	SV+CT	>=3	5.48665	0
100376	PBO+CT	>=3	1.60986	0
100377	SV+CT	>=3	1.577	0
100378	SV+CT	>=3	5.58522	1
100379	PBO+CT	<3	2.52977	0
100380	SV+CT	>=3	5.68378	0
100381	SV+CT	>=3	11.039	0
100382	SV+CT	>=3	1.83984	0
100383	SV+CT	>=3	5.51951	0
100384	SV+CT	>=3	1.64271	0
100385	PBO+CT	<3	3.58111	0
100386	PBO+CT	>=3	3.77823	0
100387	PBO+CT	<3	7.35934	0
100388	SV+CT	<3	4.07392	0
100389	SV+CT	<3	3.67967	0
100390	SV+CT	>=3	7.58932	0
100391	SV+CT	>=3	7.35934	0
100392	SV+CT	<3	0.591376	0
100393	PBO+CT	>=3	7.49076	1
100394	SV+CT	>=3	2.3655	0
100395	SV+CT	>=3	5.51951	1
100396	SV+CT	>=3	3.74538	0
100397	SV+CT	<3	11.7618	0
100398	PBO+CT	<3	1.77413	0
100399	SV+CT	<3	2.59548	0
100400	SV+CT	>=3	5.48665	1
100401	SV+CT	>=3	10.9405	0
100402	SV+CT	>=3	11.039	0
100403	PBO+CT	<3	2.85832	0
100404	SV+CT	<3	5.32238	0
100405	SV+CT	>=3	11.1376	1
100406	SV+CT	>=3	7.65503	1
100407	PBO+CT	<3	1.70842	0
100408	PBO+CT	<3	7.19507	1
100409	PBO+CT	<3	9.10062	0
100410	PBO+CT	<3	1.77413	0
100411	PBO+CT	>=3	4.13963	1
100412	SV+CT	>=3	6.53799	1
100413	SV+CT	<3	0.0328542	1
100414	PBO+CT	>=3	0.952772	0
100415	SV+CT	>=3	4.43532	0
100416	PBO+CT	<3	1.64271	0
100417	PBO+CT	>=3	3.84394	0
100418	SV+CT	>=3	5.4538	1
100419	SV+CT	>=3	7.42505	1
100420	SV+CT	<3	3.61396	0
100421	SV+CT	<3	1.80698	0

## Sheet: Number of previous systemic
Subject Identifier for the Study	Planned Treatment	Number of previous systemic therapy	Analysis Value(Month)	Censor
100001	SV+CT	1	1.64271	0
100002	SV+CT	1	3.58111	1
100003	PBO+CT	1	1.87269	0
100004	SV+CT	1	14.7515	0
100005	SV+CT	2	13.8316	0
100006	SV+CT	1	4.86242	0
100007	SV+CT	1	9.3963	0
100008	SV+CT	2	1.21561	0
100009	SV+CT	1	9.00205	1
100010	SV+CT	2	1.70842	0
100011	SV+CT	2	7.16222	0
100012	SV+CT	1	5.42094	1
100013	SV+CT	1	4.6653	0
100014	SV+CT	2	1.90554	0
100015	SV+CT	1	0.0328542	1
100016	PBO+CT	1	1.83984	1
100017	SV+CT	1	16.9856	0
100018	PBO+CT	1	1.80698	0
100019	SV+CT	1	1.77413	0
100020	SV+CT	2	1.90554	0
100021	SV+CT	1	2.59548	0
100022	PBO+CT	2	0.919918	0
100023	SV+CT	2	13.9959	1
100024	SV+CT	1	5.32238	0
100025	SV+CT	1	1.80698	0
100026	SV+CT	1	10.8419	1
100027	PBO+CT	1	9.3963	1
100028	SV+CT	1	5.0924	0
100029	SV+CT	2	3.67967	0
100030	SV+CT	1	7.35934	0
100031	PBO+CT	2	1.80698	0
100032	SV+CT	2	3.81109	0
100033	SV+CT	1	3.48255	0
100034	SV+CT	2	1.87269	0
100035	PBO+CT	1	1.87269	0
100036	SV+CT	2	9.42916	1
100037	SV+CT	2	2.82546	0
100038	SV+CT	2	1.80698	1
100039	PBO+CT	1	3.61396	0
100040	SV+CT	1	5.42094	0
100041	SV+CT	1	1.64271	0
100042	PBO+CT	1	0.0328542	1
100043	PBO+CT	1	3.54825	0
100044	PBO+CT	2	3.77823	0
100045	SV+CT	1	1.31417	0
100046	SV+CT	1	9.16632	0
100047	SV+CT	2	13.8316	1
100048	SV+CT	1	9.19918	1
100049	PBO+CT	1	1.74127	0
100050	SV+CT	1	3.5154	0
100051	PBO+CT	1	8.47639	0
100052	SV+CT	2	11.3018	0
100053	SV+CT	1	10.8747	0
100054	PBO+CT	2	1.77413	0
100055	SV+CT	1	7.19507	1
100056	SV+CT	1	2.29979	0
100057	SV+CT	1	5.35524	1
100058	PBO+CT	1	1.90554	0
100059	SV+CT	2	5.42094	1
100060	SV+CT	1	2.92402	0
100061	SV+CT	1	2.79261	0
100062	SV+CT	2	1.74127	0
100063	SV+CT	1	16.6571	1
100064	SV+CT	1	9.69199	0
100065	SV+CT	1	1.64271	0
100066	SV+CT	1	3.58111	0
100067	PBO+CT	1	2.3655	0
100068	SV+CT	2	9.03491	0
100069	PBO+CT	1	5.25667	0
100070	SV+CT	2	3.58111	0
100071	SV+CT	2	0.0328542	1
100072	SV+CT	2	3.8768	0
100073	PBO+CT	2	1.67556	1
100074	SV+CT	2	7.3922	0
100075	SV+CT	1	9.29774	0
100076	SV+CT	1	4.23819	0
100077	SV+CT	2	3.64682	0
100078	SV+CT	1	0.0328542	1
100079	SV+CT	2	3.41684	0
100080	SV+CT	1	3.8768	0
100081	SV+CT	1	2.75975	0
100082	SV+CT	1	7.35934	0
100083	PBO+CT	2	1.74127	0
100084	SV+CT	1	1.74127	0
100085	SV+CT	1	3.5154	0
100086	SV+CT	2	13.8316	0
100087	SV+CT	1	13.2074	0
100088	SV+CT	1	10.2177	0
100089	SV+CT	1	3.58111	0
100090	PBO+CT	1	5.55236	0
100091	SV+CT	2	1.21561	1
100092	SV+CT	2	3.64682	1
100093	SV+CT	2	3.67967	0
100094	SV+CT	1	3.54825	1
100095	SV+CT	1	9.23203	1
100096	PBO+CT	1	5.58522	0
100097	PBO+CT	2	13.6016	0
100098	PBO+CT	1	1.83984	0
100099	PBO+CT	2	1.83984	0
100100	SV+CT	1	7.42505	1
100101	PBO+CT	1	3.67967	0
100102	SV+CT	1	15.8686	0
100103	SV+CT	1	4.63244	0
100104	PBO+CT	1	1.83984	1
100105	SV+CT	2	13.8973	1
100106	SV+CT	2	1.80698	0
100107	PBO+CT	1	1.77413	0
100108	SV+CT	2	1.31417	0
100109	SV+CT	2	5.48665	0
100110	PBO+CT	2	2.00411	0
100111	PBO+CT	1	1.80698	0
100112	PBO+CT	2	3.74538	0
100113	SV+CT	1	5.0924	1
100114	SV+CT	2	5.58522	0
100115	SV+CT	1	11.9918	0
100116	SV+CT	1	0.0328542	1
100117	PBO+CT	1	5.58522	0
100118	SV+CT	1	12.0575	0
100119	SV+CT	1	1.80698	0
100120	PBO+CT	1	4.89528	0
100121	SV+CT	2	4.59959	0
100122	SV+CT	1	2.89117	1
100123	SV+CT	1	5.51951	1
100124	PBO+CT	2	1.83984	0
100125	SV+CT	1	4.79671	0
100126	SV+CT	2	3.67967	0
100127	SV+CT	1	3.67967	0
100128	PBO+CT	1	1.34702	0
100129	SV+CT	1	7.3922	0
100130	SV+CT	1	3.64682	0
100131	SV+CT	1	6.83368	0
100132	PBO+CT	1	3.94251	0
100133	SV+CT	1	5.91376	0
100134	SV+CT	1	5.0924	0
100135	SV+CT	2	7.35934	1
100136	SV+CT	1	3.54825	0
100137	PBO+CT	2	1.87269	0
100138	SV+CT	1	9.06776	1
100139	SV+CT	1	0.0328542	1
100140	PBO+CT	2	1.9384	0
100141	SV+CT	1	19.3183	1
100142	SV+CT	1	5.42094	0
100143	PBO+CT	1	1.83984	0
100144	SV+CT	1	2.10267	0
100145	SV+CT	1	11.0719	0
100146	SV+CT	1	1.1499	0
100147	PBO+CT	2	5.4538	0
100148	SV+CT	2	9.23203	0
100149	SV+CT	1	4.43532	1
100150	SV+CT	1	5.32238	0
100151	SV+CT	1	1.9384	0
100152	SV+CT	1	2.75975	0
100153	SV+CT	2	0.722793	0
100154	SV+CT	2	4.99384	0
100155	PBO+CT	1	5.35524	1
100156	SV+CT	1	9.03491	0
100157	SV+CT	2	0.0328542	1
100158	PBO+CT	1	1.41273	0
100159	SV+CT	1	25.0021	1
100160	PBO+CT	1	1.74127	1
100161	SV+CT	2	3.74538	0
100162	SV+CT	1	7.55647	1
100163	SV+CT	2	1.83984	1
100164	PBO+CT	2	2.7269	0
100165	SV+CT	2	1.51129	0
100166	PBO+CT	1	1.9384	0
100167	PBO+CT	1	5.25667	0
100168	PBO+CT	1	1.9384	0
100169	PBO+CT	1	9.3306	0
100170	PBO+CT	2	2.16838	0
100171	SV+CT	1	5.48665	0
100172	SV+CT	1	5.35524	0
100173	SV+CT	1	7.35934	0
100174	PBO+CT	1	11.0062	1
100175	SV+CT	2	1.01848	0
100176	PBO+CT	1	7.88501	0
100177	SV+CT	1	1.80698	1
100178	SV+CT	1	1.67556	0
100179	PBO+CT	1	23.5236	0
100180	PBO+CT	1	1.74127	0
100181	PBO+CT	1	0.591376	0
100182	SV+CT	2	5.35524	1
100183	SV+CT	2	2.95688	0
100184	SV+CT	2	1.87269	0
100185	PBO+CT	2	0.0328542	1
100186	PBO+CT	2	5.48665	0
100187	PBO+CT	2	0.0328542	1
100188	PBO+CT	1	1.80698	0
100189	SV+CT	2	1.83984	0
100190	SV+CT	1	1.74127	0
100191	SV+CT	1	1.77413	1
100192	SV+CT	2	3.64682	0
100193	PBO+CT	2	9.19918	1
100194	PBO+CT	1	1.77413	0
100195	PBO+CT	1	1.87269	0
100196	PBO+CT	2	5.48665	1
100197	SV+CT	2	4.82957	0
100198	SV+CT	1	0.821355	0
100199	SV+CT	1	13.8645	0
100200	PBO+CT	1	1.83984	0
100201	SV+CT	1	5.94661	0
100202	SV+CT	1	9.42916	0
100203	PBO+CT	2	3.74538	0
100204	PBO+CT	1	4.07392	0
100205	SV+CT	1	7.35934	1
100206	PBO+CT	1	1.18275	0
100207	PBO+CT	1	7.52361	1
100208	SV+CT	1	4.92813	0
100209	SV+CT	1	4.79671	0
100210	PBO+CT	1	7.49076	0
100211	PBO+CT	2	1.9384	0
100212	SV+CT	1	8.54209	1
100213	SV+CT	2	7.3922	0
100214	SV+CT	1	5.65092	1
100215	SV+CT	1	0.821355	1
100216	PBO+CT	1	2.10267	0
100217	SV+CT	1	5.8152	0
100218	SV+CT	1	1.83984	0
100219	PBO+CT	1	3.5154	0
100220	SV+CT	1	4.79671	1
100221	SV+CT	2	3.94251	0
100222	SV+CT	1	1.54415	0
100223	SV+CT	2	12.7474	0
100224	PBO+CT	1	1.70842	0
100225	PBO+CT	1	1.74127	0
100226	SV+CT	1	3.77823	1
100227	PBO+CT	1	2.20123	0
100228	SV+CT	2	2.69405	0
100229	SV+CT	2	4.27105	1
100230	SV+CT	1	2.62834	0
100231	SV+CT	2	7.22793	0
100232	SV+CT	2	6.63655	0
100233	PBO+CT	1	0.919918	0
100234	SV+CT	1	9.46201	1
100235	SV+CT	1	1.90554	0
100236	SV+CT	1	4.63244	1
100237	PBO+CT	2	1.47844	1
100238	SV+CT	1	5.05955	0
100239	SV+CT	2	9.3306	0
100240	PBO+CT	1	1.37988	0
100241	PBO+CT	1	2.00411	0
100242	SV+CT	2	1.64271	0
100243	PBO+CT	1	3.71253	0
100244	SV+CT	1	3.64682	0
100245	PBO+CT	1	1.87269	0
100246	SV+CT	2	2.06982	1
100247	PBO+CT	2	3.58111	0
100248	PBO+CT	1	10.3162	0
100249	SV+CT	1	1.64271	0
100250	PBO+CT	2	3.5154	0
100251	SV+CT	2	5.68378	0
100252	SV+CT	1	2.29979	0
100253	PBO+CT	1	11.5318	0
100254	SV+CT	1	1.80698	0
100255	PBO+CT	2	1.64271	1
100256	SV+CT	2	2.10267	0
100257	PBO+CT	2	2.33265	0
100258	PBO+CT	1	3.90965	0
100259	PBO+CT	1	3.8768	0
100260	PBO+CT	1	1.83984	0
100261	SV+CT	1	1.80698	1
100262	SV+CT	1	19.614	0
100263	PBO+CT	1	5.61807	1
100264	SV+CT	2	1.05133	0
100265	SV+CT	1	3.81109	0
100266	SV+CT	2	2.10267	0
100267	PBO+CT	1	6.27515	0
100268	SV+CT	2	10.809	0
100269	SV+CT	2	8.9692	0
100270	PBO+CT	2	3.64682	0
100271	SV+CT	1	7.22793	1
100272	PBO+CT	2	5.71663	0
100273	SV+CT	1	7.65503	1
100274	PBO+CT	1	0.0328542	1
100275	SV+CT	1	7.68789	0
100276	SV+CT	1	3.67967	0
100277	SV+CT	2	4.79671	0
100278	SV+CT	2	2.79261	0
100279	PBO+CT	2	5.51951	1
100280	SV+CT	2	5.91376	1
100281	SV+CT	1	7.42505	0
100282	SV+CT	2	1.97125	0
100283	SV+CT	1	9.3963	1
100284	SV+CT	1	9.26489	1
100285	SV+CT	2	5.4538	0
100286	SV+CT	2	3.31828	0
100287	PBO+CT	2	3.90965	0
100288	SV+CT	1	1.87269	1
100289	SV+CT	1	2.03696	1
100290	SV+CT	1	8.80493	0
100291	SV+CT	1	8.80493	0
100292	SV+CT	1	3.77823	1
100293	PBO+CT	1	0.0328542	1
100294	SV+CT	1	1.08419	0
100295	PBO+CT	1	2.00411	0
100296	SV+CT	1	3.67967	0
100297	PBO+CT	1	1.74127	0
100298	SV+CT	1	7.65503	0
100299	SV+CT	1	9.16632	1
100300	SV+CT	2	7.58932	0
100301	SV+CT	1	1.87269	0
100302	SV+CT	2	7.42505	0
100303	PBO+CT	2	3.77823	0
100304	PBO+CT	2	1.9384	0
100305	SV+CT	1	5.74949	1
100306	PBO+CT	1	1.70842	1
100307	SV+CT	2	1.90554	0
100308	SV+CT	1	7.22793	0
100309	SV+CT	1	9.23203	1
100310	PBO+CT	1	0.887064	0
100311	SV+CT	2	3.67967	0
100312	SV+CT	1	3.67967	0
100313	SV+CT	1	5.65092	0
100314	PBO+CT	1	7.32649	0
100315	PBO+CT	2	0.0328542	1
100316	SV+CT	2	2.00411	0
100317	SV+CT	1	2.85832	0
100318	PBO+CT	1	4.6653	1
100319	SV+CT	2	5.32238	1
100320	SV+CT	2	4.92813	0
100321	SV+CT	1	0.919918	1
100322	SV+CT	1	21.8809	0
100323	PBO+CT	1	5.65092	1
100324	SV+CT	1	19.384	1
100325	SV+CT	1	7.26078	0
100326	SV+CT	1	6.14374	0
100327	SV+CT	1	2.26694	1
100328	PBO+CT	2	1.97125	0
100329	SV+CT	1	5.78234	0
100330	SV+CT	1	13.6345	0
100331	SV+CT	1	16.6242	1
100332	SV+CT	1	2.82546	0
100333	SV+CT	1	2.95688	0
100334	PBO+CT	2	1.67556	0
100335	SV+CT	1	1.90554	0
100336	SV+CT	2	1.90554	0
100337	SV+CT	1	9.3306	1
100338	SV+CT	1	9.19918	1
100339	PBO+CT	1	5.74949	1
100340	PBO+CT	1	4.73101	0
100341	SV+CT	1	4.27105	0
100342	PBO+CT	1	1.83984	0
100343	PBO+CT	1	1.77413	0
100344	SV+CT	1	4.69815	0
100345	PBO+CT	2	1.60986	0
100346	PBO+CT	1	9.29774	0
100347	SV+CT	2	2.46407	1
100348	PBO+CT	1	5.55236	1
100349	SV+CT	2	3.21971	0
100350	SV+CT	1	3.8768	0
100351	PBO+CT	2	1.28131	0
100352	SV+CT	1	5.38809	0
100353	SV+CT	1	5.55236	1
100354	SV+CT	1	3.84394	0
100355	PBO+CT	1	6.96509	0
100356	PBO+CT	1	1.87269	0
100357	PBO+CT	2	1.80698	0
100358	PBO+CT	1	9.29774	0
100359	SV+CT	1	4.79671	1
100360	PBO+CT	1	1.83984	0
100361	SV+CT	1	5.4538	1
100362	SV+CT	1	5.22382	1
100363	SV+CT	1	0.952772	1
100364	SV+CT	1	5.48665	0
100365	SV+CT	1	9.3306	1
100366	SV+CT	1	3.94251	1
100367	SV+CT	2	3.74538	0
100368	PBO+CT	1	0.788501	0
100369	SV+CT	1	5.48665	0
100370	SV+CT	1	5.35524	0
100371	SV+CT	2	16.3943	0
100372	PBO+CT	1	0.0328542	1
100373	SV+CT	2	13.8973	0
100374	PBO+CT	2	9.19918	0
100375	SV+CT	1	5.48665	0
100376	PBO+CT	2	1.60986	0
100377	SV+CT	1	1.577	0
100378	SV+CT	1	5.58522	1
100379	PBO+CT	1	2.52977	0
100380	SV+CT	1	5.68378	0
100381	SV+CT	1	11.039	0
100382	SV+CT	1	1.83984	0
100383	SV+CT	1	5.51951	0
100384	SV+CT	2	1.64271	0
100385	PBO+CT	1	3.58111	0
100386	PBO+CT	1	3.77823	0
100387	PBO+CT	1	7.35934	0
100388	SV+CT	1	4.07392	0
100389	SV+CT	1	3.67967	0
100390	SV+CT	1	7.58932	0
100391	SV+CT	1	7.35934	0
100392	SV+CT	2	0.591376	0
100393	PBO+CT	1	7.49076	1
100394	SV+CT	1	2.3655	0
100395	SV+CT	1	5.51951	1
100396	SV+CT	1	3.74538	0
100397	SV+CT	1	11.7618	0
100398	PBO+CT	2	1.77413	0
100399	SV+CT	2	2.59548	0
100400	SV+CT	1	5.48665	1
100401	SV+CT	1	10.9405	0
100402	SV+CT	1	11.039	0
100403	PBO+CT	2	2.85832	0
100404	SV+CT	1	5.32238	0
100405	SV+CT	1	11.1376	1
100406	SV+CT	1	7.65503	1
100407	PBO+CT	2	1.70842	0
100408	PBO+CT	2	7.19507	1
100409	PBO+CT	1	9.10062	0
100410	PBO+CT	1	1.77413	0
100411	PBO+CT	1	4.13963	1
100412	SV+CT	2	6.53799	1
100413	SV+CT	2	0.0328542	1
100414	PBO+CT	1	0.952772	0
100415	SV+CT	2	4.43532	0
100416	PBO+CT	1	1.64271	0
100417	PBO+CT	1	3.84394	0
100418	SV+CT	1	5.4538	1
100419	SV+CT	1	7.42505	1
100420	SV+CT	1	3.61396	0
100421	SV+CT	1	1.80698	0

## Sheet: Platinum-refractory
Subject Identifier for the Study	Planned Treatment	Platinum-refractory ovarian cancer patients	Analysis Value(Month)	Censor
100001	SV+CT	N	1.64271	0
100002	SV+CT	N	3.58111	1
100003	PBO+CT	N	1.87269	0
100004	SV+CT	N	14.7515	0
100005	SV+CT	Y	13.8316	0
100006	SV+CT	N	4.86242	0
100007	SV+CT	N	9.3963	0
100008	SV+CT	Y	1.21561	0
100009	SV+CT	N	9.00205	1
100010	SV+CT	Y	1.70842	0
100011	SV+CT	N	7.16222	0
100012	SV+CT	N	5.42094	1
100013	SV+CT	N	4.6653	0
100014	SV+CT	N	1.90554	0
100015	SV+CT	N	0.0328542	1
100016	PBO+CT	N	1.83984	1
100017	SV+CT	N	16.9856	0
100018	PBO+CT	Y	1.80698	0
100019	SV+CT	N	1.77413	0
100020	SV+CT	N	1.90554	0
100021	SV+CT	N	2.59548	0
100022	PBO+CT	N	0.919918	0
100023	SV+CT	N	13.9959	1
100024	SV+CT	N	5.32238	0
100025	SV+CT	N	1.80698	0
100026	SV+CT	N	10.8419	1
100027	PBO+CT	N	9.3963	1
100028	SV+CT	N	5.0924	0
100029	SV+CT	N	3.67967	0
100030	SV+CT	N	7.35934	0
100031	PBO+CT	N	1.80698	0
100032	SV+CT	N	3.81109	0
100033	SV+CT	Y	3.48255	0
100034	SV+CT	N	1.87269	0
100035	PBO+CT	N	1.87269	0
100036	SV+CT	Y	9.42916	1
100037	SV+CT	N	2.82546	0
100038	SV+CT	N	1.80698	1
100039	PBO+CT	N	3.61396	0
100040	SV+CT	N	5.42094	0
100041	SV+CT	N	1.64271	0
100042	PBO+CT	N	0.0328542	1
100043	PBO+CT	N	3.54825	0
100044	PBO+CT	N	3.77823	0
100045	SV+CT	N	1.31417	0
100046	SV+CT	N	9.16632	0
100047	SV+CT	Y	13.8316	1
100048	SV+CT	N	9.19918	1
100049	PBO+CT	N	1.74127	0
100050	SV+CT	N	3.5154	0
100051	PBO+CT	N	8.47639	0
100052	SV+CT	N	11.3018	0
100053	SV+CT	N	10.8747	0
100054	PBO+CT	N	1.77413	0
100055	SV+CT	N	7.19507	1
100056	SV+CT	Y	2.29979	0
100057	SV+CT	N	5.35524	1
100058	PBO+CT	N	1.90554	0
100059	SV+CT	N	5.42094	1
100060	SV+CT	N	2.92402	0
100061	SV+CT	N	2.79261	0
100062	SV+CT	N	1.74127	0
100063	SV+CT	N	16.6571	1
100064	SV+CT	N	9.69199	0
100065	SV+CT	N	1.64271	0
100066	SV+CT	N	3.58111	0
100067	PBO+CT	N	2.3655	0
100068	SV+CT	N	9.03491	0
100069	PBO+CT	N	5.25667	0
100070	SV+CT	N	3.58111	0
100071	SV+CT	N	0.0328542	1
100072	SV+CT	N	3.8768	0
100073	PBO+CT	N	1.67556	1
100074	SV+CT	N	7.3922	0
100075	SV+CT	N	9.29774	0
100076	SV+CT	N	4.23819	0
100077	SV+CT	N	3.64682	0
100078	SV+CT	N	0.0328542	1
100079	SV+CT	N	3.41684	0
100080	SV+CT	N	3.8768	0
100081	SV+CT	N	2.75975	0
100082	SV+CT	N	7.35934	0
100083	PBO+CT	N	1.74127	0
100084	SV+CT	N	1.74127	0
100085	SV+CT	N	3.5154	0
100086	SV+CT	N	13.8316	0
100087	SV+CT	N	13.2074	0
100088	SV+CT	N	10.2177	0
100089	SV+CT	Y	3.58111	0
100090	PBO+CT	N	5.55236	0
100091	SV+CT	N	1.21561	1
100092	SV+CT	N	3.64682	1
100093	SV+CT	N	3.67967	0
100094	SV+CT	N	3.54825	1
100095	SV+CT	N	9.23203	1
100096	PBO+CT	N	5.58522	0
100097	PBO+CT	N	13.6016	0
100098	PBO+CT	N	1.83984	0
100099	PBO+CT	N	1.83984	0
100100	SV+CT	N	7.42505	1
100101	PBO+CT	N	3.67967	0
100102	SV+CT	N	15.8686	0
100103	SV+CT	Y	4.63244	0
100104	PBO+CT	N	1.83984	1
100105	SV+CT	N	13.8973	1
100106	SV+CT	N	1.80698	0
100107	PBO+CT	N	1.77413	0
100108	SV+CT	N	1.31417	0
100109	SV+CT	N	5.48665	0
100110	PBO+CT	N	2.00411	0
100111	PBO+CT	N	1.80698	0
100112	PBO+CT	Y	3.74538	0
100113	SV+CT	N	5.0924	1
100114	SV+CT	N	5.58522	0
100115	SV+CT	N	11.9918	0
100116	SV+CT	N	0.0328542	1
100117	PBO+CT	N	5.58522	0
100118	SV+CT	N	12.0575	0
100119	SV+CT	N	1.80698	0
100120	PBO+CT	N	4.89528	0
100121	SV+CT	N	4.59959	0
100122	SV+CT	N	2.89117	1
100123	SV+CT	N	5.51951	1
100124	PBO+CT	N	1.83984	0
100125	SV+CT	N	4.79671	0
100126	SV+CT	N	3.67967	0
100127	SV+CT	N	3.67967	0
100128	PBO+CT	N	1.34702	0
100129	SV+CT	N	7.3922	0
100130	SV+CT	N	3.64682	0
100131	SV+CT	N	6.83368	0
100132	PBO+CT	N	3.94251	0
100133	SV+CT	N	5.91376	0
100134	SV+CT	N	5.0924	0
100135	SV+CT	N	7.35934	1
100136	SV+CT	Y	3.54825	0
100137	PBO+CT	N	1.87269	0
100138	SV+CT	N	9.06776	1
100139	SV+CT	N	0.0328542	1
100140	PBO+CT	N	1.9384	0
100141	SV+CT	N	19.3183	1
100142	SV+CT	N	5.42094	0
100143	PBO+CT	N	1.83984	0
100144	SV+CT	N	2.10267	0
100145	SV+CT	N	11.0719	0
100146	SV+CT	N	1.1499	0
100147	PBO+CT	N	5.4538	0
100148	SV+CT	N	9.23203	0
100149	SV+CT	N	4.43532	1
100150	SV+CT	N	5.32238	0
100151	SV+CT	N	1.9384	0
100152	SV+CT	Y	2.75975	0
100153	SV+CT	N	0.722793	0
100154	SV+CT	N	4.99384	0
100155	PBO+CT	N	5.35524	1
100156	SV+CT	N	9.03491	0
100157	SV+CT	N	0.0328542	1
100158	PBO+CT	N	1.41273	0
100159	SV+CT	N	25.0021	1
100160	PBO+CT	N	1.74127	1
100161	SV+CT	N	3.74538	0
100162	SV+CT	N	7.55647	1
100163	SV+CT	N	1.83984	1
100164	PBO+CT	N	2.7269	0
100165	SV+CT	N	1.51129	0
100166	PBO+CT	N	1.9384	0
100167	PBO+CT	N	5.25667	0
100168	PBO+CT	N	1.9384	0
100169	PBO+CT	N	9.3306	0
100170	PBO+CT	N	2.16838	0
100171	SV+CT	N	5.48665	0
100172	SV+CT	Y	5.35524	0
100173	SV+CT	N	7.35934	0
100174	PBO+CT	N	11.0062	1
100175	SV+CT	Y	1.01848	0
100176	PBO+CT	N	7.88501	0
100177	SV+CT	N	1.80698	1
100178	SV+CT	Y	1.67556	0
100179	PBO+CT	N	23.5236	0
100180	PBO+CT	Y	1.74127	0
100181	PBO+CT	N	0.591376	0
100182	SV+CT	N	5.35524	1
100183	SV+CT	Y	2.95688	0
100184	SV+CT	N	1.87269	0
100185	PBO+CT	N	0.0328542	1
100186	PBO+CT	N	5.48665	0
100187	PBO+CT	N	0.0328542	1
100188	PBO+CT	N	1.80698	0
100189	SV+CT	N	1.83984	0
100190	SV+CT	N	1.74127	0
100191	SV+CT	N	1.77413	1
100192	SV+CT	N	3.64682	0
100193	PBO+CT	Y	9.19918	1
100194	PBO+CT	N	1.77413	0
100195	PBO+CT	Y	1.87269	0
100196	PBO+CT	N	5.48665	1
100197	SV+CT	Y	4.82957	0
100198	SV+CT	N	0.821355	0
100199	SV+CT	N	13.8645	0
100200	PBO+CT	N	1.83984	0
100201	SV+CT	N	5.94661	0
100202	SV+CT	N	9.42916	0
100203	PBO+CT	N	3.74538	0
100204	PBO+CT	N	4.07392	0
100205	SV+CT	N	7.35934	1
100206	PBO+CT	N	1.18275	0
100207	PBO+CT	N	7.52361	1
100208	SV+CT	N	4.92813	0
100209	SV+CT	Y	4.79671	0
100210	PBO+CT	N	7.49076	0
100211	PBO+CT	N	1.9384	0
100212	SV+CT	N	8.54209	1
100213	SV+CT	N	7.3922	0
100214	SV+CT	N	5.65092	1
100215	SV+CT	Y	0.821355	1
100216	PBO+CT	N	2.10267	0
100217	SV+CT	N	5.8152	0
100218	SV+CT	N	1.83984	0
100219	PBO+CT	N	3.5154	0
100220	SV+CT	N	4.79671	1
100221	SV+CT	Y	3.94251	0
100222	SV+CT	N	1.54415	0
100223	SV+CT	N	12.7474	0
100224	PBO+CT	N	1.70842	0
100225	PBO+CT	N	1.74127	0
100226	SV+CT	N	3.77823	1
100227	PBO+CT	N	2.20123	0
100228	SV+CT	N	2.69405	0
100229	SV+CT	N	4.27105	1
100230	SV+CT	N	2.62834	0
100231	SV+CT	N	7.22793	0
100232	SV+CT	N	6.63655	0
100233	PBO+CT	N	0.919918	0
100234	SV+CT	N	9.46201	1
100235	SV+CT	N	1.90554	0
100236	SV+CT	N	4.63244	1
100237	PBO+CT	N	1.47844	1
100238	SV+CT	N	5.05955	0
100239	SV+CT	N	9.3306	0
100240	PBO+CT	Y	1.37988	0
100241	PBO+CT	N	2.00411	0
100242	SV+CT	N	1.64271	0
100243	PBO+CT	N	3.71253	0
100244	SV+CT	N	3.64682	0
100245	PBO+CT	N	1.87269	0
100246	SV+CT	N	2.06982	1
100247	PBO+CT	N	3.58111	0
100248	PBO+CT	N	10.3162	0
100249	SV+CT	N	1.64271	0
100250	PBO+CT	Y	3.5154	0
100251	SV+CT	N	5.68378	0
100252	SV+CT	N	2.29979	0
100253	PBO+CT	N	11.5318	0
100254	SV+CT	N	1.80698	0
100255	PBO+CT	N	1.64271	1
100256	SV+CT	N	2.10267	0
100257	PBO+CT	N	2.33265	0
100258	PBO+CT	N	3.90965	0
100259	PBO+CT	N	3.8768	0
100260	PBO+CT	N	1.83984	0
100261	SV+CT	N	1.80698	1
100262	SV+CT	N	19.614	0
100263	PBO+CT	N	5.61807	1
100264	SV+CT	N	1.05133	0
100265	SV+CT	N	3.81109	0
100266	SV+CT	N	2.10267	0
100267	PBO+CT	N	6.27515	0
100268	SV+CT	N	10.809	0
100269	SV+CT	N	8.9692	0
100270	PBO+CT	N	3.64682	0
100271	SV+CT	N	7.22793	1
100272	PBO+CT	N	5.71663	0
100273	SV+CT	N	7.65503	1
100274	PBO+CT	N	0.0328542	1
100275	SV+CT	N	7.68789	0
100276	SV+CT	N	3.67967	0
100277	SV+CT	N	4.79671	0
100278	SV+CT	N	2.79261	0
100279	PBO+CT	N	5.51951	1
100280	SV+CT	N	5.91376	1
100281	SV+CT	N	7.42505	0
100282	SV+CT	N	1.97125	0
100283	SV+CT	N	9.3963	1
100284	SV+CT	N	9.26489	1
100285	SV+CT	Y	5.4538	0
100286	SV+CT	N	3.31828	0
100287	PBO+CT	N	3.90965	0
100288	SV+CT	N	1.87269	1
100289	SV+CT	N	2.03696	1
100290	SV+CT	N	8.80493	0
100291	SV+CT	N	8.80493	0
100292	SV+CT	N	3.77823	1
100293	PBO+CT	N	0.0328542	1
100294	SV+CT	N	1.08419	0
100295	PBO+CT	N	2.00411	0
100296	SV+CT	N	3.67967	0
100297	PBO+CT	N	1.74127	0
100298	SV+CT	N	7.65503	0
100299	SV+CT	Y	9.16632	1
100300	SV+CT	N	7.58932	0
100301	SV+CT	N	1.87269	0
100302	SV+CT	N	7.42505	0
100303	PBO+CT	N	3.77823	0
100304	PBO+CT	N	1.9384	0
100305	SV+CT	N	5.74949	1
100306	PBO+CT	Y	1.70842	1
100307	SV+CT	N	1.90554	0
100308	SV+CT	N	7.22793	0
100309	SV+CT	N	9.23203	1
100310	PBO+CT	N	0.887064	0
100311	SV+CT	N	3.67967	0
100312	SV+CT	N	3.67967	0
100313	SV+CT	N	5.65092	0
100314	PBO+CT	N	7.32649	0
100315	PBO+CT	N	0.0328542	1
100316	SV+CT	N	2.00411	0
100317	SV+CT	N	2.85832	0
100318	PBO+CT	N	4.6653	1
100319	SV+CT	N	5.32238	1
100320	SV+CT	N	4.92813	0
100321	SV+CT	N	0.919918	1
100322	SV+CT	N	21.8809	0
100323	PBO+CT	N	5.65092	1
100324	SV+CT	N	19.384	1
100325	SV+CT	N	7.26078	0
100326	SV+CT	N	6.14374	0
100327	SV+CT	N	2.26694	1
100328	PBO+CT	N	1.97125	0
100329	SV+CT	N	5.78234	0
100330	SV+CT	N	13.6345	0
100331	SV+CT	N	16.6242	1
100332	SV+CT	N	2.82546	0
100333	SV+CT	N	2.95688	0
100334	PBO+CT	N	1.67556	0
100335	SV+CT	N	1.90554	0
100336	SV+CT	N	1.90554	0
100337	SV+CT	N	9.3306	1
100338	SV+CT	N	9.19918	1
100339	PBO+CT	N	5.74949	1
100340	PBO+CT	Y	4.73101	0
100341	SV+CT	N	4.27105	0
100342	PBO+CT	N	1.83984	0
100343	PBO+CT	N	1.77413	0
100344	SV+CT	N	4.69815	0
100345	PBO+CT	N	1.60986	0
100346	PBO+CT	N	9.29774	0
100347	SV+CT	N	2.46407	1
100348	PBO+CT	N	5.55236	1
100349	SV+CT	N	3.21971	0
100350	SV+CT	N	3.8768	0
100351	PBO+CT	N	1.28131	0
100352	SV+CT	N	5.38809	0
100353	SV+CT	N	5.55236	1
100354	SV+CT	N	3.84394	0
100355	PBO+CT	N	6.96509	0
100356	PBO+CT	N	1.87269	0
100357	PBO+CT	N	1.80698	0
100358	PBO+CT	N	9.29774	0
100359	SV+CT	N	4.79671	1
100360	PBO+CT	N	1.83984	0
100361	SV+CT	Y	5.4538	1
100362	SV+CT	Y	5.22382	1
100363	SV+CT	N	0.952772	1
100364	SV+CT	N	5.48665	0
100365	SV+CT	N	9.3306	1
100366	SV+CT	N	3.94251	1
100367	SV+CT	N	3.74538	0
100368	PBO+CT	N	0.788501	0
100369	SV+CT	N	5.48665	0
100370	SV+CT	N	5.35524	0
100371	SV+CT	N	16.3943	0
100372	PBO+CT	Y	0.0328542	1
100373	SV+CT	N	13.8973	0
100374	PBO+CT	N	9.19918	0
100375	SV+CT	N	5.48665	0
100376	PBO+CT	N	1.60986	0
100377	SV+CT	N	1.577	0
100378	SV+CT	N	5.58522	1
100379	PBO+CT	N	2.52977	0
100380	SV+CT	N	5.68378	0
100381	SV+CT	N	11.039	0
100382	SV+CT	N	1.83984	0
100383	SV+CT	N	5.51951	0
100384	SV+CT	N	1.64271	0
100385	PBO+CT	Y	3.58111	0
100386	PBO+CT	N	3.77823	0
100387	PBO+CT	N	7.35934	0
100388	SV+CT	Y	4.07392	0
100389	SV+CT	Y	3.67967	0
100390	SV+CT	N	7.58932	0
100391	SV+CT	N	7.35934	0
100392	SV+CT	N	0.591376	0
100393	PBO+CT	N	7.49076	1
100394	SV+CT	N	2.3655	0
100395	SV+CT	N	5.51951	1
100396	SV+CT	N	3.74538	0
100397	SV+CT	Y	11.7618	0
100398	PBO+CT	N	1.77413	0
100399	SV+CT	N	2.59548	0
100400	SV+CT	N	5.48665	1
100401	SV+CT	N	10.9405	0
100402	SV+CT	N	11.039	0
100403	PBO+CT	Y	2.85832	0
100404	SV+CT	N	5.32238	0
100405	SV+CT	N	11.1376	1
100406	SV+CT	N	7.65503	1
100407	PBO+CT	Y	1.70842	0
100408	PBO+CT	Y	7.19507	1
100409	PBO+CT	Y	9.10062	0
100410	PBO+CT	N	1.77413	0
100411	PBO+CT	N	4.13963	1
100412	SV+CT	N	6.53799	1
100413	SV+CT	N	0.0328542	1
100414	PBO+CT	N	0.952772	0
100415	SV+CT	N	4.43532	0
100416	PBO+CT	N	1.64271	0
100417	PBO+CT	N	3.84394	0
100418	SV+CT	N	5.4538	1
100419	SV+CT	N	7.42505	1
100420	SV+CT	N	3.61396	0
100421	SV+CT	Y	1.80698	0

## Sheet: anti-angiogenic therapy
Subject Identifier for the Study	Planned Treatment	Received anti-angiogenic therapy	Analysis Value(Month)	Censor
100001	SV+CT	N	1.64271	0
100002	SV+CT	N	3.58111	1
100003	PBO+CT	N	1.87269	0
100004	SV+CT	N	14.7515	0
100005	SV+CT	N	13.8316	0
100006	SV+CT	Y	4.86242	0
100007	SV+CT	Y	9.3963	0
100008	SV+CT	N	1.21561	0
100009	SV+CT	N	9.00205	1
100010	SV+CT	Y	1.70842	0
100011	SV+CT	Y	7.16222	0
100012	SV+CT	N	5.42094	1
100013	SV+CT	N	4.6653	0
100014	SV+CT	Y	1.90554	0
100015	SV+CT	Y	0.0328542	1
100016	PBO+CT	N	1.83984	1
100017	SV+CT	N	16.9856	0
100018	PBO+CT	Y	1.80698	0
100019	SV+CT	N	1.77413	0
100020	SV+CT	Y	1.90554	0
100021	SV+CT	N	2.59548	0
100022	PBO+CT	N	0.919918	0
100023	SV+CT	Y	13.9959	1
100024	SV+CT	N	5.32238	0
100025	SV+CT	N	1.80698	0
100026	SV+CT	N	10.8419	1
100027	PBO+CT	N	9.3963	1
100028	SV+CT	N	5.0924	0
100029	SV+CT	Y	3.67967	0
100030	SV+CT	N	7.35934	0
100031	PBO+CT	Y	1.80698	0
100032	SV+CT	N	3.81109	0
100033	SV+CT	Y	3.48255	0
100034	SV+CT	Y	1.87269	0
100035	PBO+CT	Y	1.87269	0
100036	SV+CT	Y	9.42916	1
100037	SV+CT	N	2.82546	0
100038	SV+CT	Y	1.80698	1
100039	PBO+CT	N	3.61396	0
100040	SV+CT	Y	5.42094	0
100041	SV+CT	Y	1.64271	0
100042	PBO+CT	N	0.0328542	1
100043	PBO+CT	N	3.54825	0
100044	PBO+CT	N	3.77823	0
100045	SV+CT	Y	1.31417	0
100046	SV+CT	Y	9.16632	0
100047	SV+CT	N	13.8316	1
100048	SV+CT	N	9.19918	1
100049	PBO+CT	Y	1.74127	0
100050	SV+CT	N	3.5154	0
100051	PBO+CT	Y	8.47639	0
100052	SV+CT	Y	11.3018	0
100053	SV+CT	Y	10.8747	0
100054	PBO+CT	Y	1.77413	0
100055	SV+CT	N	7.19507	1
100056	SV+CT	N	2.29979	0
100057	SV+CT	N	5.35524	1
100058	PBO+CT	Y	1.90554	0
100059	SV+CT	Y	5.42094	1
100060	SV+CT	Y	2.92402	0
100061	SV+CT	Y	2.79261	0
100062	SV+CT	Y	1.74127	0
100063	SV+CT	N	16.6571	1
100064	SV+CT	N	9.69199	0
100065	SV+CT	N	1.64271	0
100066	SV+CT	N	3.58111	0
100067	PBO+CT	N	2.3655	0
100068	SV+CT	Y	9.03491	0
100069	PBO+CT	Y	5.25667	0
100070	SV+CT	Y	3.58111	0
100071	SV+CT	Y	0.0328542	1
100072	SV+CT	Y	3.8768	0
100073	PBO+CT	N	1.67556	1
100074	SV+CT	N	7.3922	0
100075	SV+CT	N	9.29774	0
100076	SV+CT	Y	4.23819	0
100077	SV+CT	Y	3.64682	0
100078	SV+CT	Y	0.0328542	1
100079	SV+CT	Y	3.41684	0
100080	SV+CT	N	3.8768	0
100081	SV+CT	Y	2.75975	0
100082	SV+CT	Y	7.35934	0
100083	PBO+CT	Y	1.74127	0
100084	SV+CT	N	1.74127	0
100085	SV+CT	Y	3.5154	0
100086	SV+CT	N	13.8316	0
100087	SV+CT	N	13.2074	0
100088	SV+CT	Y	10.2177	0
100089	SV+CT	Y	3.58111	0
100090	PBO+CT	Y	5.55236	0
100091	SV+CT	Y	1.21561	1
100092	SV+CT	Y	3.64682	1
100093	SV+CT	N	3.67967	0
100094	SV+CT	Y	3.54825	1
100095	SV+CT	Y	9.23203	1
100096	PBO+CT	Y	5.58522	0
100097	PBO+CT	N	13.6016	0
100098	PBO+CT	Y	1.83984	0
100099	PBO+CT	Y	1.83984	0
100100	SV+CT	Y	7.42505	1
100101	PBO+CT	N	3.67967	0
100102	SV+CT	Y	15.8686	0
100103	SV+CT	N	4.63244	0
100104	PBO+CT	N	1.83984	1
100105	SV+CT	N	13.8973	1
100106	SV+CT	Y	1.80698	0
100107	PBO+CT	N	1.77413	0
100108	SV+CT	Y	1.31417	0
100109	SV+CT	Y	5.48665	0
100110	PBO+CT	N	2.00411	0
100111	PBO+CT	N	1.80698	0
100112	PBO+CT	N	3.74538	0
100113	SV+CT	Y	5.0924	1
100114	SV+CT	Y	5.58522	0
100115	SV+CT	N	11.9918	0
100116	SV+CT	N	0.0328542	1
100117	PBO+CT	N	5.58522	0
100118	SV+CT	Y	12.0575	0
100119	SV+CT	N	1.80698	0
100120	PBO+CT	N	4.89528	0
100121	SV+CT	Y	4.59959	0
100122	SV+CT	Y	2.89117	1
100123	SV+CT	Y	5.51951	1
100124	PBO+CT	Y	1.83984	0
100125	SV+CT	N	4.79671	0
100126	SV+CT	Y	3.67967	0
100127	SV+CT	N	3.67967	0
100128	PBO+CT	Y	1.34702	0
100129	SV+CT	N	7.3922	0
100130	SV+CT	Y	3.64682	0
100131	SV+CT	N	6.83368	0
100132	PBO+CT	N	3.94251	0
100133	SV+CT	N	5.91376	0
100134	SV+CT	Y	5.0924	0
100135	SV+CT	N	7.35934	1
100136	SV+CT	N	3.54825	0
100137	PBO+CT	Y	1.87269	0
100138	SV+CT	N	9.06776	1
100139	SV+CT	N	0.0328542	1
100140	PBO+CT	N	1.9384	0
100141	SV+CT	N	19.3183	1
100142	SV+CT	N	5.42094	0
100143	PBO+CT	N	1.83984	0
100144	SV+CT	N	2.10267	0
100145	SV+CT	N	11.0719	0
100146	SV+CT	Y	1.1499	0
100147	PBO+CT	N	5.4538	0
100148	SV+CT	N	9.23203	0
100149	SV+CT	Y	4.43532	1
100150	SV+CT	N	5.32238	0
100151	SV+CT	Y	1.9384	0
100152	SV+CT	Y	2.75975	0
100153	SV+CT	N	0.722793	0
100154	SV+CT	N	4.99384	0
100155	PBO+CT	Y	5.35524	1
100156	SV+CT	N	9.03491	0
100157	SV+CT	Y	0.0328542	1
100158	PBO+CT	Y	1.41273	0
100159	SV+CT	N	25.0021	1
100160	PBO+CT	Y	1.74127	1
100161	SV+CT	N	3.74538	0
100162	SV+CT	N	7.55647	1
100163	SV+CT	N	1.83984	1
100164	PBO+CT	N	2.7269	0
100165	SV+CT	N	1.51129	0
100166	PBO+CT	Y	1.9384	0
100167	PBO+CT	Y	5.25667	0
100168	PBO+CT	N	1.9384	0
100169	PBO+CT	Y	9.3306	0
100170	PBO+CT	Y	2.16838	0
100171	SV+CT	N	5.48665	0
100172	SV+CT	N	5.35524	0
100173	SV+CT	N	7.35934	0
100174	PBO+CT	N	11.0062	1
100175	SV+CT	Y	1.01848	0
100176	PBO+CT	N	7.88501	0
100177	SV+CT	Y	1.80698	1
100178	SV+CT	N	1.67556	0
100179	PBO+CT	N	23.5236	0
100180	PBO+CT	Y	1.74127	0
100181	PBO+CT	N	0.591376	0
100182	SV+CT	Y	5.35524	1
100183	SV+CT	Y	2.95688	0
100184	SV+CT	N	1.87269	0
100185	PBO+CT	Y	0.0328542	1
100186	PBO+CT	N	5.48665	0
100187	PBO+CT	N	0.0328542	1
100188	PBO+CT	N	1.80698	0
100189	SV+CT	N	1.83984	0
100190	SV+CT	N	1.74127	0
100191	SV+CT	N	1.77413	1
100192	SV+CT	Y	3.64682	0
100193	PBO+CT	Y	9.19918	1
100194	PBO+CT	N	1.77413	0
100195	PBO+CT	N	1.87269	0
100196	PBO+CT	N	5.48665	1
100197	SV+CT	Y	4.82957	0
100198	SV+CT	Y	0.821355	0
100199	SV+CT	N	13.8645	0
100200	PBO+CT	N	1.83984	0
100201	SV+CT	N	5.94661	0
100202	SV+CT	N	9.42916	0
100203	PBO+CT	N	3.74538	0
100204	PBO+CT	Y	4.07392	0
100205	SV+CT	Y	7.35934	1
100206	PBO+CT	Y	1.18275	0
100207	PBO+CT	N	7.52361	1
100208	SV+CT	Y	4.92813	0
100209	SV+CT	N	4.79671	0
100210	PBO+CT	Y	7.49076	0
100211	PBO+CT	Y	1.9384	0
100212	SV+CT	Y	8.54209	1
100213	SV+CT	N	7.3922	0
100214	SV+CT	Y	5.65092	1
100215	SV+CT	Y	0.821355	1
100216	PBO+CT	N	2.10267	0
100217	SV+CT	N	5.8152	0
100218	SV+CT	N	1.83984	0
100219	PBO+CT	Y	3.5154	0
100220	SV+CT	Y	4.79671	1
100221	SV+CT	Y	3.94251	0
100222	SV+CT	Y	1.54415	0
100223	SV+CT	N	12.7474	0
100224	PBO+CT	N	1.70842	0
100225	PBO+CT	N	1.74127	0
100226	SV+CT	N	3.77823	1
100227	PBO+CT	Y	2.20123	0
100228	SV+CT	Y	2.69405	0
100229	SV+CT	Y	4.27105	1
100230	SV+CT	N	2.62834	0
100231	SV+CT	Y	7.22793	0
100232	SV+CT	Y	6.63655	0
100233	PBO+CT	Y	0.919918	0
100234	SV+CT	Y	9.46201	1
100235	SV+CT	Y	1.90554	0
100236	SV+CT	Y	4.63244	1
100237	PBO+CT	Y	1.47844	1
100238	SV+CT	Y	5.05955	0
100239	SV+CT	Y	9.3306	0
100240	PBO+CT	Y	1.37988	0
100241	PBO+CT	Y	2.00411	0
100242	SV+CT	Y	1.64271	0
100243	PBO+CT	N	3.71253	0
100244	SV+CT	N	3.64682	0
100245	PBO+CT	Y	1.87269	0
100246	SV+CT	N	2.06982	1
100247	PBO+CT	Y	3.58111	0
100248	PBO+CT	N	10.3162	0
100249	SV+CT	Y	1.64271	0
100250	PBO+CT	Y	3.5154	0
100251	SV+CT	Y	5.68378	0
100252	SV+CT	Y	2.29979	0
100253	PBO+CT	Y	11.5318	0
100254	SV+CT	N	1.80698	0
100255	PBO+CT	N	1.64271	1
100256	SV+CT	Y	2.10267	0
100257	PBO+CT	Y	2.33265	0
100258	PBO+CT	N	3.90965	0
100259	PBO+CT	Y	3.8768	0
100260	PBO+CT	Y	1.83984	0
100261	SV+CT	Y	1.80698	1
100262	SV+CT	N	19.614	0
100263	PBO+CT	N	5.61807	1
100264	SV+CT	Y	1.05133	0
100265	SV+CT	Y	3.81109	0
100266	SV+CT	Y	2.10267	0
100267	PBO+CT	N	6.27515	0
100268	SV+CT	Y	10.809	0
100269	SV+CT	N	8.9692	0
100270	PBO+CT	Y	3.64682	0
100271	SV+CT	Y	7.22793	1
100272	PBO+CT	Y	5.71663	0
100273	SV+CT	Y	7.65503	1
100274	PBO+CT	Y	0.0328542	1
100275	SV+CT	Y	7.68789	0
100276	SV+CT	Y	3.67967	0
100277	SV+CT	Y	4.79671	0
100278	SV+CT	Y	2.79261	0
100279	PBO+CT	N	5.51951	1
100280	SV+CT	N	5.91376	1
100281	SV+CT	N	7.42505	0
100282	SV+CT	N	1.97125	0
100283	SV+CT	N	9.3963	1
100284	SV+CT	N	9.26489	1
100285	SV+CT	Y	5.4538	0
100286	SV+CT	N	3.31828	0
100287	PBO+CT	Y	3.90965	0
100288	SV+CT	N	1.87269	1
100289	SV+CT	N	2.03696	1
100290	SV+CT	Y	8.80493	0
100291	SV+CT	N	8.80493	0
100292	SV+CT	Y	3.77823	1
100293	PBO+CT	Y	0.0328542	1
100294	SV+CT	Y	1.08419	0
100295	PBO+CT	Y	2.00411	0
100296	SV+CT	N	3.67967	0
100297	PBO+CT	N	1.74127	0
100298	SV+CT	Y	7.65503	0
100299	SV+CT	Y	9.16632	1
100300	SV+CT	Y	7.58932	0
100301	SV+CT	N	1.87269	0
100302	SV+CT	N	7.42505	0
100303	PBO+CT	Y	3.77823	0
100304	PBO+CT	N	1.9384	0
100305	SV+CT	N	5.74949	1
100306	PBO+CT	N	1.70842	1
100307	SV+CT	N	1.90554	0
100308	SV+CT	N	7.22793	0
100309	SV+CT	N	9.23203	1
100310	PBO+CT	Y	0.887064	0
100311	SV+CT	Y	3.67967	0
100312	SV+CT	N	3.67967	0
100313	SV+CT	Y	5.65092	0
100314	PBO+CT	N	7.32649	0
100315	PBO+CT	Y	0.0328542	1
100316	SV+CT	Y	2.00411	0
100317	SV+CT	Y	2.85832	0
100318	PBO+CT	Y	4.6653	1
100319	SV+CT	N	5.32238	1
100320	SV+CT	Y	4.92813	0
100321	SV+CT	Y	0.919918	1
100322	SV+CT	N	21.8809	0
100323	PBO+CT	N	5.65092	1
100324	SV+CT	N	19.384	1
100325	SV+CT	N	7.26078	0
100326	SV+CT	N	6.14374	0
100327	SV+CT	N	2.26694	1
100328	PBO+CT	Y	1.97125	0
100329	SV+CT	N	5.78234	0
100330	SV+CT	N	13.6345	0
100331	SV+CT	N	16.6242	1
100332	SV+CT	N	2.82546	0
100333	SV+CT	N	2.95688	0
100334	PBO+CT	Y	1.67556	0
100335	SV+CT	N	1.90554	0
100336	SV+CT	N	1.90554	0
100337	SV+CT	N	9.3306	1
100338	SV+CT	N	9.19918	1
100339	PBO+CT	N	5.74949	1
100340	PBO+CT	N	4.73101	0
100341	SV+CT	N	4.27105	0
100342	PBO+CT	N	1.83984	0
100343	PBO+CT	N	1.77413	0
100344	SV+CT	N	4.69815	0
100345	PBO+CT	Y	1.60986	0
100346	PBO+CT	N	9.29774	0
100347	SV+CT	Y	2.46407	1
100348	PBO+CT	N	5.55236	1
100349	SV+CT	Y	3.21971	0
100350	SV+CT	Y	3.8768	0
100351	PBO+CT	N	1.28131	0
100352	SV+CT	Y	5.38809	0
100353	SV+CT	Y	5.55236	1
100354	SV+CT	N	3.84394	0
100355	PBO+CT	Y	6.96509	0
100356	PBO+CT	Y	1.87269	0
100357	PBO+CT	Y	1.80698	0
100358	PBO+CT	N	9.29774	0
100359	SV+CT	N	4.79671	1
100360	PBO+CT	N	1.83984	0
100361	SV+CT	N	5.4538	1
100362	SV+CT	N	5.22382	1
100363	SV+CT	N	0.952772	1
100364	SV+CT	Y	5.48665	0
100365	SV+CT	N	9.3306	1
100366	SV+CT	Y	3.94251	1
100367	SV+CT	Y	3.74538	0
100368	PBO+CT	N	0.788501	0
100369	SV+CT	N	5.48665	0
100370	SV+CT	Y	5.35524	0
100371	SV+CT	Y	16.3943	0
100372	PBO+CT	Y	0.0328542	1
100373	SV+CT	Y	13.8973	0
100374	PBO+CT	N	9.19918	0
100375	SV+CT	N	5.48665	0
100376	PBO+CT	Y	1.60986	0
100377	SV+CT	Y	1.577	0
100378	SV+CT	N	5.58522	1
100379	PBO+CT	N	2.52977	0
100380	SV+CT	N	5.68378	0
100381	SV+CT	N	11.039	0
100382	SV+CT	Y	1.83984	0
100383	SV+CT	N	5.51951	0
100384	SV+CT	Y	1.64271	0
100385	PBO+CT	Y	3.58111	0
100386	PBO+CT	Y	3.77823	0
100387	PBO+CT	Y	7.35934	0
100388	SV+CT	N	4.07392	0
100389	SV+CT	Y	3.67967	0
100390	SV+CT	N	7.58932	0
100391	SV+CT	N	7.35934	0
100392	SV+CT	N	0.591376	0
100393	PBO+CT	N	7.49076	1
100394	SV+CT	N	2.3655	0
100395	SV+CT	Y	5.51951	1
100396	SV+CT	N	3.74538	0
100397	SV+CT	Y	11.7618	0
100398	PBO+CT	N	1.77413	0
100399	SV+CT	Y	2.59548	0
100400	SV+CT	Y	5.48665	1
100401	SV+CT	Y	10.9405	0
100402	SV+CT	Y	11.039	0
100403	PBO+CT	Y	2.85832	0
100404	SV+CT	Y	5.32238	0
100405	SV+CT	N	11.1376	1
100406	SV+CT	Y	7.65503	1
100407	PBO+CT	Y	1.70842	0
100408	PBO+CT	N	7.19507	1
100409	PBO+CT	N	9.10062	0
100410	PBO+CT	Y	1.77413	0
100411	PBO+CT	Y	4.13963	1
100412	SV+CT	N	6.53799	1
100413	SV+CT	Y	0.0328542	1
100414	PBO+CT	Y	0.952772	0
100415	SV+CT	N	4.43532	0
100416	PBO+CT	N	1.64271	0
100417	PBO+CT	Y	3.84394	0
100418	SV+CT	N	5.4538	1
100419	SV+CT	N	7.42505	1
100420	SV+CT	Y	3.61396	0
100421	SV+CT	Y	1.80698	0

## Sheet: Chemotherapy
Subject Identifier for the Study	Planned Treatment	Chemotherapy	Analysis Value(Month)	Censor
100001	SV+CT	Doxorubicin	1.64271	0
100002	SV+CT	Paclitaxel	3.58111	1
100003	PBO+CT	Paclitaxel	1.87269	0
100004	SV+CT	Paclitaxel	14.7515	0
100005	SV+CT	Paclitaxel	13.8316	0
100006	SV+CT	Paclitaxel	4.86242	0
100007	SV+CT	Paclitaxel	9.3963	0
100008	SV+CT	Paclitaxel	1.21561	0
100009	SV+CT	Paclitaxel	9.00205	1
100010	SV+CT	Doxorubicin	1.70842	0
100011	SV+CT	Paclitaxel	7.16222	0
100012	SV+CT	Paclitaxel	5.42094	1
100013	SV+CT	Doxorubicin	4.6653	0
100014	SV+CT	Doxorubicin	1.90554	0
100015	SV+CT	Doxorubicin	0.0328542	1
100016	PBO+CT	Topotecan	1.83984	1
100017	SV+CT	Paclitaxel	16.9856	0
100018	PBO+CT	Paclitaxel	1.80698	0
100019	SV+CT	Topotecan	1.77413	0
100020	SV+CT	Topotecan	1.90554	0
100021	SV+CT	Topotecan	2.59548	0
100022	PBO+CT	Paclitaxel	0.919918	0
100023	SV+CT	Paclitaxel	13.9959	1
100024	SV+CT	Topotecan	5.32238	0
100025	SV+CT	Paclitaxel	1.80698	0
100026	SV+CT	Paclitaxel	10.8419	1
100027	PBO+CT	Doxorubicin	9.3963	1
100028	SV+CT	Doxorubicin	5.0924	0
100029	SV+CT	Doxorubicin	3.67967	0
100030	SV+CT	Paclitaxel	7.35934	0
100031	PBO+CT	Doxorubicin	1.80698	0
100032	SV+CT	Doxorubicin	3.81109	0
100033	SV+CT	Doxorubicin	3.48255	0
100034	SV+CT	Doxorubicin	1.87269	0
100035	PBO+CT	Doxorubicin	1.87269	0
100036	SV+CT	Doxorubicin	9.42916	1
100037	SV+CT	Topotecan	2.82546	0
100038	SV+CT	Paclitaxel	1.80698	1
100039	PBO+CT	Topotecan	3.61396	0
100040	SV+CT	Paclitaxel	5.42094	0
100041	SV+CT	Topotecan	1.64271	0
100042	PBO+CT	Topotecan	0.0328542	1
100043	PBO+CT	Paclitaxel	3.54825	0
100044	PBO+CT	Paclitaxel	3.77823	0
100045	SV+CT	Paclitaxel	1.31417	0
100046	SV+CT	Paclitaxel	9.16632	0
100047	SV+CT	Paclitaxel	13.8316	1
100048	SV+CT	Paclitaxel	9.19918	1
100049	PBO+CT	Paclitaxel	1.74127	0
100050	SV+CT	Paclitaxel	3.5154	0
100051	PBO+CT	Paclitaxel	8.47639	0
100052	SV+CT	Paclitaxel	11.3018	0
100053	SV+CT	Paclitaxel	10.8747	0
100054	PBO+CT	Paclitaxel	1.77413	0
100055	SV+CT	Paclitaxel	7.19507	1
100056	SV+CT	Paclitaxel	2.29979	0
100057	SV+CT	Paclitaxel	5.35524	1
100058	PBO+CT	Paclitaxel	1.90554	0
100059	SV+CT	Paclitaxel	5.42094	1
100060	SV+CT	Paclitaxel	2.92402	0
100061	SV+CT	Doxorubicin	2.79261	0
100062	SV+CT	Topotecan	1.74127	0
100063	SV+CT	Paclitaxel	16.6571	1
100064	SV+CT	Paclitaxel	9.69199	0
100065	SV+CT	Paclitaxel	1.64271	0
100066	SV+CT	Topotecan	3.58111	0
100067	PBO+CT	Topotecan	2.3655	0
100068	SV+CT	Paclitaxel	9.03491	0
100069	PBO+CT	Doxorubicin	5.25667	0
100070	SV+CT	Paclitaxel	3.58111	0
100071	SV+CT	Doxorubicin	0.0328542	1
100072	SV+CT	Topotecan	3.8768	0
100073	PBO+CT	Topotecan	1.67556	1
100074	SV+CT	Topotecan	7.3922	0
100075	SV+CT	Paclitaxel	9.29774	0
100076	SV+CT	Topotecan	4.23819	0
100077	SV+CT	Paclitaxel	3.64682	0
100078	SV+CT	Topotecan	0.0328542	1
100079	SV+CT	Paclitaxel	3.41684	0
100080	SV+CT	Topotecan	3.8768	0
100081	SV+CT	Paclitaxel	2.75975	0
100082	SV+CT	Paclitaxel	7.35934	0
100083	PBO+CT	Paclitaxel	1.74127	0
100084	SV+CT	Paclitaxel	1.74127	0
100085	SV+CT	Doxorubicin	3.5154	0
100086	SV+CT	Doxorubicin	13.8316	0
100087	SV+CT	Doxorubicin	13.2074	0
100088	SV+CT	Doxorubicin	10.2177	0
100089	SV+CT	Doxorubicin	3.58111	0
100090	PBO+CT	Doxorubicin	5.55236	0
100091	SV+CT	Topotecan	1.21561	1
100092	SV+CT	Topotecan	3.64682	1
100093	SV+CT	Paclitaxel	3.67967	0
100094	SV+CT	Paclitaxel	3.54825	1
100095	SV+CT	Paclitaxel	9.23203	1
100096	PBO+CT	Paclitaxel	5.58522	0
100097	PBO+CT	Doxorubicin	13.6016	0
100098	PBO+CT	Doxorubicin	1.83984	0
100099	PBO+CT	Doxorubicin	1.83984	0
100100	SV+CT	Doxorubicin	7.42505	1
100101	PBO+CT	Doxorubicin	3.67967	0
100102	SV+CT	Doxorubicin	15.8686	0
100103	SV+CT	Topotecan	4.63244	0
100104	PBO+CT	Doxorubicin	1.83984	1
100105	SV+CT	Topotecan	13.8973	1
100106	SV+CT	Doxorubicin	1.80698	0
100107	PBO+CT	Doxorubicin	1.77413	0
100108	SV+CT	Doxorubicin	1.31417	0
100109	SV+CT	Doxorubicin	5.48665	0
100110	PBO+CT	Topotecan	2.00411	0
100111	PBO+CT	Topotecan	1.80698	0
100112	PBO+CT	Paclitaxel	3.74538	0
100113	SV+CT	Paclitaxel	5.0924	1
100114	SV+CT	Paclitaxel	5.58522	0
100115	SV+CT	Paclitaxel	11.9918	0
100116	SV+CT	Paclitaxel	0.0328542	1
100117	PBO+CT	Paclitaxel	5.58522	0
100118	SV+CT	Paclitaxel	12.0575	0
100119	SV+CT	Paclitaxel	1.80698	0
100120	PBO+CT	Paclitaxel	4.89528	0
100121	SV+CT	Doxorubicin	4.59959	0
100122	SV+CT	Doxorubicin	2.89117	1
100123	SV+CT	Paclitaxel	5.51951	1
100124	PBO+CT	Doxorubicin	1.83984	0
100125	SV+CT	Doxorubicin	4.79671	0
100126	SV+CT	Doxorubicin	3.67967	0
100127	SV+CT	Doxorubicin	3.67967	0
100128	PBO+CT	Doxorubicin	1.34702	0
100129	SV+CT	Doxorubicin	7.3922	0
100130	SV+CT	Doxorubicin	3.64682	0
100131	SV+CT	Paclitaxel	6.83368	0
100132	PBO+CT	Topotecan	3.94251	0
100133	SV+CT	Paclitaxel	5.91376	0
100134	SV+CT	Topotecan	5.0924	0
100135	SV+CT	Paclitaxel	7.35934	1
100136	SV+CT	Doxorubicin	3.54825	0
100137	PBO+CT	Doxorubicin	1.87269	0
100138	SV+CT	Doxorubicin	9.06776	1
100139	SV+CT	Paclitaxel	0.0328542	1
100140	PBO+CT	Topotecan	1.9384	0
100141	SV+CT	Paclitaxel	19.3183	1
100142	SV+CT	Paclitaxel	5.42094	0
100143	PBO+CT	Paclitaxel	1.83984	0
100144	SV+CT	Paclitaxel	2.10267	0
100145	SV+CT	Topotecan	11.0719	0
100146	SV+CT	Topotecan	1.1499	0
100147	PBO+CT	Doxorubicin	5.4538	0
100148	SV+CT	Topotecan	9.23203	0
100149	SV+CT	Doxorubicin	4.43532	1
100150	SV+CT	Doxorubicin	5.32238	0
100151	SV+CT	Topotecan	1.9384	0
100152	SV+CT	Topotecan	2.75975	0
100153	SV+CT	Topotecan	0.722793	0
100154	SV+CT	Topotecan	4.99384	0
100155	PBO+CT	Paclitaxel	5.35524	1
100156	SV+CT	Paclitaxel	9.03491	0
100157	SV+CT	Doxorubicin	0.0328542	1
100158	PBO+CT	Topotecan	1.41273	0
100159	SV+CT	Topotecan	25.0021	1
100160	PBO+CT	Topotecan	1.74127	1
100161	SV+CT	Doxorubicin	3.74538	0
100162	SV+CT	Doxorubicin	7.55647	1
100163	SV+CT	Doxorubicin	1.83984	1
100164	PBO+CT	Doxorubicin	2.7269	0
100165	SV+CT	Topotecan	1.51129	0
100166	PBO+CT	Topotecan	1.9384	0
100167	PBO+CT	Paclitaxel	5.25667	0
100168	PBO+CT	Paclitaxel	1.9384	0
100169	PBO+CT	Doxorubicin	9.3306	0
100170	PBO+CT	Doxorubicin	2.16838	0
100171	SV+CT	Paclitaxel	5.48665	0
100172	SV+CT	Paclitaxel	5.35524	0
100173	SV+CT	Doxorubicin	7.35934	0
100174	PBO+CT	Paclitaxel	11.0062	1
100175	SV+CT	Paclitaxel	1.01848	0
100176	PBO+CT	Paclitaxel	7.88501	0
100177	SV+CT	Doxorubicin	1.80698	1
100178	SV+CT	Topotecan	1.67556	0
100179	PBO+CT	Doxorubicin	23.5236	0
100180	PBO+CT	Doxorubicin	1.74127	0
100181	PBO+CT	Doxorubicin	0.591376	0
100182	SV+CT	Topotecan	5.35524	1
100183	SV+CT	Topotecan	2.95688	0
100184	SV+CT	Topotecan	1.87269	0
100185	PBO+CT	Topotecan	0.0328542	1
100186	PBO+CT	Paclitaxel	5.48665	0
100187	PBO+CT	Paclitaxel	0.0328542	1
100188	PBO+CT	Paclitaxel	1.80698	0
100189	SV+CT	Paclitaxel	1.83984	0
100190	SV+CT	Paclitaxel	1.74127	0
100191	SV+CT	Paclitaxel	1.77413	1
100192	SV+CT	Doxorubicin	3.64682	0
100193	PBO+CT	Paclitaxel	9.19918	1
100194	PBO+CT	Paclitaxel	1.77413	0
100195	PBO+CT	Doxorubicin	1.87269	0
100196	PBO+CT	Doxorubicin	5.48665	1
100197	SV+CT	Doxorubicin	4.82957	0
100198	SV+CT	Paclitaxel	0.821355	0
100199	SV+CT	Doxorubicin	13.8645	0
100200	PBO+CT	Paclitaxel	1.83984	0
100201	SV+CT	Paclitaxel	5.94661	0
100202	SV+CT	Paclitaxel	9.42916	0
100203	PBO+CT	Doxorubicin	3.74538	0
100204	PBO+CT	Paclitaxel	4.07392	0
100205	SV+CT	Doxorubicin	7.35934	1
100206	PBO+CT	Doxorubicin	1.18275	0
100207	PBO+CT	Doxorubicin	7.52361	1
100208	SV+CT	Doxorubicin	4.92813	0
100209	SV+CT	Doxorubicin	4.79671	0
100210	PBO+CT	Doxorubicin	7.49076	0
100211	PBO+CT	Doxorubicin	1.9384	0
100212	SV+CT	Doxorubicin	8.54209	1
100213	SV+CT	Doxorubicin	7.3922	0
100214	SV+CT	Doxorubicin	5.65092	1
100215	SV+CT	Topotecan	0.821355	1
100216	PBO+CT	Topotecan	2.10267	0
100217	SV+CT	Topotecan	5.8152	0
100218	SV+CT	Paclitaxel	1.83984	0
100219	PBO+CT	Paclitaxel	3.5154	0
100220	SV+CT	Paclitaxel	4.79671	1
100221	SV+CT	Paclitaxel	3.94251	0
100222	SV+CT	Topotecan	1.54415	0
100223	SV+CT	Topotecan	12.7474	0
100224	PBO+CT	Paclitaxel	1.70842	0
100225	PBO+CT	Paclitaxel	1.74127	0
100226	SV+CT	Topotecan	3.77823	1
100227	PBO+CT	Topotecan	2.20123	0
100228	SV+CT	Topotecan	2.69405	0
100229	SV+CT	Paclitaxel	4.27105	1
100230	SV+CT	Paclitaxel	2.62834	0
100231	SV+CT	Doxorubicin	7.22793	0
100232	SV+CT	Paclitaxel	6.63655	0
100233	PBO+CT	Doxorubicin	0.919918	0
100234	SV+CT	Paclitaxel	9.46201	1
100235	SV+CT	Paclitaxel	1.90554	0
100236	SV+CT	Doxorubicin	4.63244	1
100237	PBO+CT	Paclitaxel	1.47844	1
100238	SV+CT	Doxorubicin	5.05955	0
100239	SV+CT	Doxorubicin	9.3306	0
100240	PBO+CT	Topotecan	1.37988	0
100241	PBO+CT	Topotecan	2.00411	0
100242	SV+CT	Topotecan	1.64271	0
100243	PBO+CT	Paclitaxel	3.71253	0
100244	SV+CT	Paclitaxel	3.64682	0
100245	PBO+CT	Doxorubicin	1.87269	0
100246	SV+CT	Topotecan	2.06982	1
100247	PBO+CT	Paclitaxel	3.58111	0
100248	PBO+CT	Paclitaxel	10.3162	0
100249	SV+CT	Paclitaxel	1.64271	0
100250	PBO+CT	Paclitaxel	3.5154	0
100251	SV+CT	Paclitaxel	5.68378	0
100252	SV+CT	Topotecan	2.29979	0
100253	PBO+CT	Doxorubicin	11.5318	0
100254	SV+CT	Topotecan	1.80698	0
100255	PBO+CT	Topotecan	1.64271	1
100256	SV+CT	Topotecan	2.10267	0
100257	PBO+CT	Paclitaxel	2.33265	0
100258	PBO+CT	Paclitaxel	3.90965	0
100259	PBO+CT	Doxorubicin	3.8768	0
100260	PBO+CT	Doxorubicin	1.83984	0
100261	SV+CT	Doxorubicin	1.80698	1
100262	SV+CT	Paclitaxel	19.614	0
100263	PBO+CT	Paclitaxel	5.61807	1
100264	SV+CT	Paclitaxel	1.05133	0
100265	SV+CT	Topotecan	3.81109	0
100266	SV+CT	Doxorubicin	2.10267	0
100267	PBO+CT	Paclitaxel	6.27515	0
100268	SV+CT	Paclitaxel	10.809	0
100269	SV+CT	Paclitaxel	8.9692	0
100270	PBO+CT	Topotecan	3.64682	0
100271	SV+CT	Paclitaxel	7.22793	1
100272	PBO+CT	Paclitaxel	5.71663	0
100273	SV+CT	Topotecan	7.65503	1
100274	PBO+CT	Topotecan	0.0328542	1
100275	SV+CT	Paclitaxel	7.68789	0
100276	SV+CT	Paclitaxel	3.67967	0
100277	SV+CT	Paclitaxel	4.79671	0
100278	SV+CT	Doxorubicin	2.79261	0
100279	PBO+CT	Paclitaxel	5.51951	1
100280	SV+CT	Doxorubicin	5.91376	1
100281	SV+CT	Doxorubicin	7.42505	0
100282	SV+CT	Doxorubicin	1.97125	0
100283	SV+CT	Paclitaxel	9.3963	1
100284	SV+CT	Doxorubicin	9.26489	1
100285	SV+CT	Doxorubicin	5.4538	0
100286	SV+CT	Topotecan	3.31828	0
100287	PBO+CT	Doxorubicin	3.90965	0
100288	SV+CT	Doxorubicin	1.87269	1
100289	SV+CT	Topotecan	2.03696	1
100290	SV+CT	Paclitaxel	8.80493	0
100291	SV+CT	Topotecan	8.80493	0
100292	SV+CT	Topotecan	3.77823	1
100293	PBO+CT	Topotecan	0.0328542	1
100294	SV+CT	Paclitaxel	1.08419	0
100295	PBO+CT	Topotecan	2.00411	0
100296	SV+CT	Topotecan	3.67967	0
100297	PBO+CT	Topotecan	1.74127	0
100298	SV+CT	Paclitaxel	7.65503	0
100299	SV+CT	Paclitaxel	9.16632	1
100300	SV+CT	Paclitaxel	7.58932	0
100301	SV+CT	Paclitaxel	1.87269	0
100302	SV+CT	Doxorubicin	7.42505	0
100303	PBO+CT	Doxorubicin	3.77823	0
100304	PBO+CT	Topotecan	1.9384	0
100305	SV+CT	Doxorubicin	5.74949	1
100306	PBO+CT	Doxorubicin	1.70842	1
100307	SV+CT	Topotecan	1.90554	0
100308	SV+CT	Topotecan	7.22793	0
100309	SV+CT	Topotecan	9.23203	1
100310	PBO+CT	Topotecan	0.887064	0
100311	SV+CT	Paclitaxel	3.67967	0
100312	SV+CT	Paclitaxel	3.67967	0
100313	SV+CT	Paclitaxel	5.65092	0
100314	PBO+CT	Paclitaxel	7.32649	0
100315	PBO+CT	Paclitaxel	0.0328542	1
100316	SV+CT	Doxorubicin	2.00411	0
100317	SV+CT	Paclitaxel	2.85832	0
100318	PBO+CT	Paclitaxel	4.6653	1
100319	SV+CT	Doxorubicin	5.32238	1
100320	SV+CT	Paclitaxel	4.92813	0
100321	SV+CT	Paclitaxel	0.919918	1
100322	SV+CT	Doxorubicin	21.8809	0
100323	PBO+CT	Topotecan	5.65092	1
100324	SV+CT	Topotecan	19.384	1
100325	SV+CT	Topotecan	7.26078	0
100326	SV+CT	Topotecan	6.14374	0
100327	SV+CT	Topotecan	2.26694	1
100328	PBO+CT	Topotecan	1.97125	0
100329	SV+CT	Topotecan	5.78234	0
100330	SV+CT	Topotecan	13.6345	0
100331	SV+CT	Topotecan	16.6242	1
100332	SV+CT	Topotecan	2.82546	0
100333	SV+CT	Topotecan	2.95688	0
100334	PBO+CT	Topotecan	1.67556	0
100335	SV+CT	Topotecan	1.90554	0
100336	SV+CT	Paclitaxel	1.90554	0
100337	SV+CT	Paclitaxel	9.3306	1
100338	SV+CT	Doxorubicin	9.19918	1
100339	PBO+CT	Doxorubicin	5.74949	1
100340	PBO+CT	Doxorubicin	4.73101	0
100341	SV+CT	Doxorubicin	4.27105	0
100342	PBO+CT	Topotecan	1.83984	0
100343	PBO+CT	Topotecan	1.77413	0
100344	SV+CT	Paclitaxel	4.69815	0
100345	PBO+CT	Paclitaxel	1.60986	0
100346	PBO+CT	Doxorubicin	9.29774	0
100347	SV+CT	Doxorubicin	2.46407	1
100348	PBO+CT	Paclitaxel	5.55236	1
100349	SV+CT	Paclitaxel	3.21971	0
100350	SV+CT	Doxorubicin	3.8768	0
100351	PBO+CT	Paclitaxel	1.28131	0
100352	SV+CT	Doxorubicin	5.38809	0
100353	SV+CT	Paclitaxel	5.55236	1
100354	SV+CT	Topotecan	3.84394	0
100355	PBO+CT	Paclitaxel	6.96509	0
100356	PBO+CT	Paclitaxel	1.87269	0
100357	PBO+CT	Paclitaxel	1.80698	0
100358	PBO+CT	Paclitaxel	9.29774	0
100359	SV+CT	Paclitaxel	4.79671	1
100360	PBO+CT	Doxorubicin	1.83984	0
100361	SV+CT	Doxorubicin	5.4538	1
100362	SV+CT	Doxorubicin	5.22382	1
100363	SV+CT	Paclitaxel	0.952772	1
100364	SV+CT	Paclitaxel	5.48665	0
100365	SV+CT	Paclitaxel	9.3306	1
100366	SV+CT	Paclitaxel	3.94251	1
100367	SV+CT	Topotecan	3.74538	0
100368	PBO+CT	Topotecan	0.788501	0
100369	SV+CT	Paclitaxel	5.48665	0
100370	SV+CT	Paclitaxel	5.35524	0
100371	SV+CT	Topotecan	16.3943	0
100372	PBO+CT	Doxorubicin	0.0328542	1
100373	SV+CT	Topotecan	13.8973	0
100374	PBO+CT	Topotecan	9.19918	0
100375	SV+CT	Topotecan	5.48665	0
100376	PBO+CT	Paclitaxel	1.60986	0
100377	SV+CT	Doxorubicin	1.577	0
100378	SV+CT	Doxorubicin	5.58522	1
100379	PBO+CT	Topotecan	2.52977	0
100380	SV+CT	Paclitaxel	5.68378	0
100381	SV+CT	Paclitaxel	11.039	0
100382	SV+CT	Paclitaxel	1.83984	0
100383	SV+CT	Paclitaxel	5.51951	0
100384	SV+CT	Topotecan	1.64271	0
100385	PBO+CT	Topotecan	3.58111	0
100386	PBO+CT	Paclitaxel	3.77823	0
100387	PBO+CT	Paclitaxel	7.35934	0
100388	SV+CT	Paclitaxel	4.07392	0
100389	SV+CT	Paclitaxel	3.67967	0
100390	SV+CT	Doxorubicin	7.58932	0
100391	SV+CT	Doxorubicin	7.35934	0
100392	SV+CT	Doxorubicin	0.591376	0
100393	PBO+CT	Doxorubicin	7.49076	1
100394	SV+CT	Doxorubicin	2.3655	0
100395	SV+CT	Doxorubicin	5.51951	1
100396	SV+CT	Doxorubicin	3.74538	0
100397	SV+CT	Paclitaxel	11.7618	0
100398	PBO+CT	Paclitaxel	1.77413	0
100399	SV+CT	Paclitaxel	2.59548	0
100400	SV+CT	Doxorubicin	5.48665	1
100401	SV+CT	Paclitaxel	10.9405	0
100402	SV+CT	Paclitaxel	11.039	0
100403	PBO+CT	Paclitaxel	2.85832	0
100404	SV+CT	Paclitaxel	5.32238	0
100405	SV+CT	Paclitaxel	11.1376	1
100406	SV+CT	Paclitaxel	7.65503	1
100407	PBO+CT	Paclitaxel	1.70842	0
100408	PBO+CT	Doxorubicin	7.19507	1
100409	PBO+CT	Paclitaxel	9.10062	0
100410	PBO+CT	Paclitaxel	1.77413	0
100411	PBO+CT	Paclitaxel	4.13963	1
100412	SV+CT	Doxorubicin	6.53799	1
100413	SV+CT	Doxorubicin	0.0328542	1
100414	PBO+CT	Doxorubicin	0.952772	0
100415	SV+CT	Topotecan	4.43532	0
100416	PBO+CT	Paclitaxel	1.64271	0
100417	PBO+CT	Paclitaxel	3.84394	0
100418	SV+CT	Doxorubicin	5.4538	1
100419	SV+CT	Paclitaxel	7.42505	1
100420	SV+CT	Doxorubicin	3.61396	0
100421	SV+CT	Doxorubicin	1.80698	0

[truncated: 1 more sheets: Received PARP inhibitos]
