# Supplementary material for: Suvemcitug plus chemotherapy in women with platinum-resistant recurrent ovarian cancer: the SCORES randomized, double-blinded, phase 3 trial
Source: Nat Cancer. 2026 Jan 9;7(1):182–93. doi: 10.1038/s43018-025-01085-z (PMC12858396; doi:10.1038/s43018-025-01085-z)
Supplement: Supplementary file 6 — Waterfall plot showing treatment responses. [file 43018_2025_1085_MOESM6_ESM.xlsx]

## Sheet: Fig4
Subject Identifier for the Study	Planned Treatment	Best Overall Response	Best Percent Change from Baselie
100001	SV+CT	PD	61.0968
100002	SV+CT	SD	-7.23043
100003	PBO+CT	PD	-42.2773
100004	SV+CT	PR	-54.3565
100005	SV+CT	PR	-50.4615
100006	SV+CT	PR	-39.7366
100007	SV+CT	PR	-51.789
100008	SV+CT	PD	23.8275
100009	SV+CT	PR	-65.1428
100010	SV+CT	PD	31.1584
100011	SV+CT	PR	-66.3123
100012	SV+CT	PR	-87.8671
100013	SV+CT	PR	-50.2995
100014	SV+CT	PD	18.2294
100016	PBO+CT	SD	3.29104
100017	SV+CT	PR	-69.3461
100018	PBO+CT	PD	21.4593
100019	SV+CT	PD	-6.11702
100020	SV+CT	PD	25.2652
100021	SV+CT	SD	0.160498
100022	PBO+CT	PD	24.1724
100023	SV+CT	SD	-28.2504
100024	SV+CT	SD	-5.3607
100025	SV+CT	PD	24.078
100026	SV+CT	PR	-81.5009
100027	PBO+CT	PR	-41.561
100028	SV+CT	SD	-7.49543
100029	SV+CT	SD	-4.57909
100030	SV+CT	PR	-52.326
100031	PBO+CT	PD	53.4189
100032	SV+CT	SD	-38.4552
100033	SV+CT	SD	7.30467
100034	SV+CT	PD	16.3199
100035	PBO+CT	PD	21.975
100036	SV+CT	SD	-36.5563
100037	SV+CT	SD	-13.7162
100038	SV+CT	SD	-0.678087
100039	PBO+CT	SD	22.2062
100040	SV+CT	PR	-61.2117
100041	SV+CT	PD	-5.33556
100043	PBO+CT	SD	32.6115
100044	PBO+CT	SD	18.5484
100046	SV+CT	SD	-30.5141
100047	SV+CT	PR	-65.2722
100048	SV+CT	PR	-47.271
100049	PBO+CT	PD	39.2938
100050	SV+CT	SD	-20.3151
100051	PBO+CT	SD	10.8895
100052	SV+CT	SD	-20.6861
100053	SV+CT	PR	-56.6169
100054	PBO+CT	PD	38.3988
100055	SV+CT	PR	-64.4024
100057	SV+CT	PR	-57.2092
100058	PBO+CT	PD	2.06128
100059	SV+CT	PR	-47.6669
100060	SV+CT	SD	1.21612
100061	SV+CT	SD	11.651
100062	SV+CT	PD	65.3117
100063	SV+CT	PR	-86.4256
100064	SV+CT	PR	-61.1569
100065	SV+CT	PD	33.0047
100066	SV+CT	SD	-31.7994
100067	PBO+CT	PD	8.85152
100068	SV+CT	PR	-68.7449
100069	PBO+CT	SD	-0.668151
100070	SV+CT	SD	0.194106
100072	SV+CT	SD	-14.3571
100074	SV+CT	SD	-31.6953
100075	SV+CT	PR	-59.8762
100076	SV+CT	SD	-17.3913
100077	SV+CT	SD	-56.0689
100079	SV+CT	SD	16.9236
100080	SV+CT	SD	0.74059
100081	SV+CT	PD	41.9692
100082	SV+CT	PR	-64.9103
100083	PBO+CT	PD	30
100084	SV+CT	PD	86.1702
100085	SV+CT	SD	-20.9542
100086	SV+CT	SD	-35.1553
100087	SV+CT	PR	-41.97
100088	SV+CT	SD	-7.90048
100089	SV+CT	SD	7.86458
100090	PBO+CT	SD	-18.9998
100091	SV+CT	NE	2.20108
100092	SV+CT	SD	14.1462
100093	SV+CT	SD	-21.1474
100094	SV+CT	PR	-58.9645
100095	SV+CT	PR	-67.1284
100096	PBO+CT	SD	-11.3406
100097	PBO+CT	SD	0.57485
100098	PBO+CT	PD	64.8112
100100	SV+CT	PR	-50.878
100101	PBO+CT	SD	-7.49757
100102	SV+CT	SD	-17.0373
100103	SV+CT	SD	-11.3458
100104	PBO+CT	SD	26.7042
100105	SV+CT	PR	-47.983
100106	SV+CT	PD	-3.04907
100107	PBO+CT	PD	33.1092
100109	SV+CT	SD	-22.3191
100110	PBO+CT	PD	66.9637
100111	PBO+CT	PD	21.4577
100112	PBO+CT	SD	9.32634
100113	SV+CT	SD	-11.7059
100117	PBO+CT	SD	-54.9309
100119	SV+CT	PD	7.2861
100120	PBO+CT	PR	-43.5133
100121	SV+CT	SD	-23.2417
100123	SV+CT	PR	-60.2985
100124	PBO+CT	PD	15.6764
100125	SV+CT	SD	-18.5863
100127	SV+CT	SD	-12.4274
100128	PBO+CT	PD	21.7604
100130	SV+CT	SD	-1.80424
100131	SV+CT	PR	-50.1629
100132	PBO+CT	SD	7.91468
100133	SV+CT	PR	-68.5732
100134	SV+CT	SD	-18.4065
100135	SV+CT	PR	-46.7042
100136	SV+CT	SD	-22.0878
100137	PBO+CT	PD	23.3193
100138	SV+CT	PR	-56.5595
100140	PBO+CT	PD	20.6651
100141	SV+CT	PR	-77.1976
100142	SV+CT	SD	-52.4774
100144	SV+CT	PD	62.3669
100145	SV+CT	SD	-4.0856
100146	SV+CT	PD	23.3976
100147	PBO+CT	SD	3.56784
100148	SV+CT	SD	-2.35616
100149	SV+CT	SD	-4.4952
100150	SV+CT	PR	-49.1211
100151	SV+CT	PD	9.26116
100152	SV+CT	PD	27.5862
100153	SV+CT	PD	10.4643
100154	SV+CT	SD	9.25239
100156	SV+CT	SD	-0.953029
100158	PBO+CT	PD	20.5334
100159	SV+CT	PR	-40.5548
100161	SV+CT	SD	14.7713
100162	SV+CT	SD	-21.9117
100163	SV+CT	SD	-30.7933
100165	SV+CT	PD	7.25208
100166	PBO+CT	PD	22.2393
100167	PBO+CT	PR	-36.9048
100168	PBO+CT	PD	9.69445
100169	PBO+CT	PR	-58.3744
100171	SV+CT	SD	-24.3516
100172	SV+CT	SD	-4.4975
100173	SV+CT	SD	7.79851
100174	PBO+CT	SD	-14.6447
100176	PBO+CT	PR	-46.8369
100177	SV+CT	SD	-3.95132
100178	SV+CT	PD	15.6149
100179	PBO+CT	SD	-18.1864
100181	PBO+CT	PD	-12.8681
100182	SV+CT	SD	-53.4941
100183	SV+CT	SD	-4.09077
100184	SV+CT	PD	3.41002
100186	PBO+CT	SD	-7.02008
100188	PBO+CT	PD	81.4378
100189	SV+CT	PD	23.5677
100190	SV+CT	PD	51.8881
100191	SV+CT	SD	-1.63228
100192	SV+CT	SD	-0.997758
100193	PBO+CT	PR	-77.6027
100194	PBO+CT	PD	-13.4451
100195	PBO+CT	PD	28.4383
100196	PBO+CT	SD	-1.32979
100197	SV+CT	SD	-21.7742
100198	SV+CT	PD	22.5057
100199	SV+CT	SD	-19.0952
100200	PBO+CT	PD	82.6366
100201	SV+CT	SD	-5.2397
100202	SV+CT	PR	-48.3574
100203	PBO+CT	SD	3.42962
100204	PBO+CT	PD	56.1735
100205	SV+CT	SD	-15.6379
100207	PBO+CT	PR	-44.9548
100208	SV+CT	SD	12.8638
100209	SV+CT	SD	-29.2717
100210	PBO+CT	SD	-7.17443
100211	PBO+CT	PD	23.9509
100212	SV+CT	PR	-53.9818
100215	SV+CT	NE	13.8715
100217	SV+CT	SD	-14.2176
100218	SV+CT	PD	41.7113
100219	PBO+CT	SD	1.2476
100221	SV+CT	SD	-29.2603
100222	SV+CT	PD	2.90155
100223	SV+CT	PR	-62.0932
100224	PBO+CT	PD	88.4905
100225	PBO+CT	PD	-32.0428
100226	SV+CT	SD	-35.2909
100227	PBO+CT	PD	42.3118
100228	SV+CT	SD	-1.0274
100229	SV+CT	SD	-28.5487
100230	SV+CT	NE	-7.49104
100231	SV+CT	SD	-13.337
100232	SV+CT	PR	-62.2918
100233	PBO+CT	PD	23.0094
100234	SV+CT	PR	-69.4848
100235	SV+CT	PD	48.3165
100236	SV+CT	SD	-6.2016
100237	PBO+CT	SD	-3.39679
100238	SV+CT	SD	-3.61639
100239	SV+CT	SD	-28.9474
100242	SV+CT	PD	16.6584
100243	PBO+CT	SD	1.16177
100244	SV+CT	SD	-54.5608
100245	PBO+CT	PD	21.7516
100246	SV+CT	SD	-11.3833
100247	PBO+CT	SD	31.0705
100248	PBO+CT	PR	-57.0535
100249	SV+CT	SD	7.30885
100250	PBO+CT	SD	-8.53
100251	SV+CT	SD	-23.7088
100253	PBO+CT	SD	-26.157
100254	SV+CT	PD	-5.31108
100255	PBO+CT	SD	10.9138
100256	SV+CT	PD	49.8098
100257	PBO+CT	PD	23.0447
100258	PBO+CT	SD	-8.52284
100259	PBO+CT	SD	-52.2083
100260	PBO+CT	PD	15.8934
100261	SV+CT	SD	5.52388
100262	SV+CT	PR	-43.3889
100263	PBO+CT	PR	-79.8703
100264	SV+CT	PD	49.3571
100265	SV+CT	SD	-20.7094
100266	SV+CT	PD	-3.91221
100267	PBO+CT	PR	-45.1317
100268	SV+CT	PR	-63.1365
100269	SV+CT	PR	-60.0454
100270	PBO+CT	SD	7.05284
100271	SV+CT	PR	-62.1942
100272	PBO+CT	SD	-10.5354
100275	SV+CT	SD	-27.4225
100276	SV+CT	SD	-15.2833
100277	SV+CT	PR	-55.7433
100278	SV+CT	PD	-14.0954
100279	PBO+CT	CR	-63.9114
100280	SV+CT	PR	-58.8235
100281	SV+CT	SD	-7.53606
100282	SV+CT	PD	-38.1528
100283	SV+CT	PR	-47.2004
100284	SV+CT	SD	-13.7321
100285	SV+CT	SD	4.29752
100286	SV+CT	SD	15.7222
100287	PBO+CT	SD	0.615557
100289	SV+CT	SD	-36.289
100290	SV+CT	SD	-28.7618
100291	SV+CT	SD	-24.9122
100292	SV+CT	SD	10.4625
100295	PBO+CT	PD	-14.231
100296	SV+CT	SD	-19.5798
100297	PBO+CT	PD	21.6002
100298	SV+CT	PR	-57.7281
100299	SV+CT	SD	-17.9565
100300	SV+CT	PR	-46.4651
100301	SV+CT	PD	59.9377
100302	SV+CT	SD	-20.1355
100303	PBO+CT	SD	0.620849
100304	PBO+CT	PD	59.8516
100305	SV+CT	SD	-13.1021
100306	PBO+CT	SD	3.254
100307	SV+CT	PD	6.62567
100308	SV+CT	PR	-45.2148
100309	SV+CT	PR	-45.5225
100311	SV+CT	SD	-22.5138
100312	SV+CT	SD	-8.28877
100313	SV+CT	SD	-0.234487
100314	PBO+CT	SD	-28.3956
100315	PBO+CT		31.0093
100317	SV+CT	SD	2.21519
100318	PBO+CT	SD	-27.6964
100319	SV+CT	PR	-70.8837
100321	SV+CT	NE	-12.3736
100322	SV+CT	PR	-82.4315
100324	SV+CT	SD	-24.5736
100325	SV+CT	SD	-11.2199
100326	SV+CT	SD	-7.1211
100327	SV+CT	SD	-2.24099
100328	PBO+CT	PD	66.0471
100329	SV+CT	PR	-41.0955
100331	SV+CT	PR	-57.2461
100332	SV+CT	PD	54.0665
100333	SV+CT	SD	10.9665
100334	PBO+CT	PD	-3.9845
100335	SV+CT	PD	61.1517
100336	SV+CT	PD	21.3185
100337	SV+CT	SD	-15.8285
100338	SV+CT	PR	-86.3567
100339	PBO+CT	PR	-41.9885
100340	PBO+CT	SD	8.72061
100341	SV+CT	SD	2.68477
100342	PBO+CT	PD	-3.15242
100344	SV+CT	SD	-2.98457
100345	PBO+CT	PD	73.3494
100346	PBO+CT	PR	-68.0102
100347	SV+CT	SD	9.74
100348	PBO+CT	PR	-78.9192
100349	SV+CT	PD	29.4965
100350	SV+CT	SD	9.5318
100351	PBO+CT	PD	15.1918
100352	SV+CT	SD	-27.2581
100353	SV+CT	SD	-0.716012
100354	SV+CT	SD	-7.54398
100355	PBO+CT	SD	-16.4349
100356	PBO+CT	PD	44.1131
100357	PBO+CT	PD	26.3228
100358	PBO+CT	PR	-51.1974
100359	SV+CT	PR	-70.4403
100360	PBO+CT	PD	-22.2251
100361	SV+CT	SD	-3.75293
100363	SV+CT	NE	1.58943
100364	SV+CT	PR	-83.442
100365	SV+CT	PR	-90.5323
100366	SV+CT	PR	-38.1832
100367	SV+CT	SD	4.46502
100369	SV+CT	PR	-37.3059
100370	SV+CT	SD	-48.2508
100373	SV+CT	PR	-64.0716
100374	PBO+CT	SD	-18.6432
100375	SV+CT	SD	-5.18469
100376	PBO+CT	PD	40.6972
100377	SV+CT	NE	-10.2054
100378	SV+CT	PR	-44.9296
100379	PBO+CT	SD	10.5404
100380	SV+CT	SD	-7.32736
100381	SV+CT	PR	-73.9117
100382	SV+CT	PD	8.20739
100383	SV+CT	SD	-24.1859
100384	SV+CT	PD	47.9528
100386	PBO+CT	SD	-1.96752
100387	PBO+CT	PR	-76.1809
100388	SV+CT	SD	-33.0861
100389	SV+CT	SD	-21.1954
100390	SV+CT	SD	-46.7944
100391	SV+CT	PR	-55.9312
100392	SV+CT	PD	36.0855
100395	SV+CT	PR	-59.05
100396	SV+CT	SD	-72.067
100397	SV+CT	PR	-56.7782
100398	PBO+CT	PD	11.9144
100400	SV+CT	PR	-39.9468
100401	SV+CT	SD	-3.16565
100402	SV+CT	PR	-70.1471
100403	PBO+CT	SD	-44.3639
100404	SV+CT	SD	-31.1238
100406	SV+CT	PR	-60.0943
100407	PBO+CT	PD	23.7269
100408	PBO+CT	SD	-10.6904
100409	PBO+CT	SD	-10.8734
100410	PBO+CT	PD	30.6076
100411	PBO+CT	PR	-55.2793
100412	SV+CT	PR	-59.3883
100414	PBO+CT	PD	50.1983
100415	SV+CT	SD	5.72959
100416	PBO+CT	PD	-69.4407
100417	PBO+CT	SD	7.69148
100418	SV+CT	SD	-21.3384
100419	SV+CT	PR	-59.0368
100421	SV+CT	PD	35.0405
