# Supplementary material for: Suvemcitug plus chemotherapy in women with platinum-resistant recurrent ovarian cancer: the SCORES randomized, double-blinded, phase 3 trial
Source: Nat Cancer. 2026 Jan 9;7(1):182–93. doi: 10.1038/s43018-025-01085-z (PMC12858396; doi:10.1038/s43018-025-01085-z)
Supplement: Supplementary file 7 — Subgroup analyses of PFS based on prior exposure to PARP inhibitors. [file 43018_2025_1085_MOESM7_ESM.xlsx]

## Sheet: eFig1_parp抑制剂亚组对应的PFS.xlx
Subject Identifier for the Study	Planned Treatment	Analysis Value(Month)	Time-to-Event Origin Date for Subject	Analysis Date	Censor	Received PARP inhibitors
100001	SV+CT	1.64271	2022-01-14	2022-03-04	0	Y
100002	SV+CT	3.58111	2022-01-29	2022-05-17	1	Y
100003	PBO+CT	1.87269	2022-03-14	2022-05-09	0	N
100004	SV+CT	14.7515	2022-03-16	2023-06-07	0	N
100005	SV+CT	13.8316	2022-08-16	2023-10-10	0	Y
100006	SV+CT	4.86242	2022-09-13	2023-02-07	0	Y
100007	SV+CT	9.3963	2022-09-30	2023-07-12	0	Y
100008	SV+CT	1.21561	2022-12-29	2023-02-03	0	Y
100009	SV+CT	9.00205	2023-02-20	2023-11-20	1	Y
100010	SV+CT	1.70842	2023-03-27	2023-05-17	0	Y
100011	SV+CT	7.16222	2023-04-28	2023-12-01	0	Y
100012	SV+CT	5.42094	2023-06-16	2023-11-27	1	Y
100013	SV+CT	4.6653	2023-06-20	2023-11-08	0	Y
100014	SV+CT	1.90554	2021-09-28	2021-11-24	0	Y
100015	SV+CT	0.0328542	2021-10-22	2021-10-22	1	Y
100016	PBO+CT	1.83984	2021-10-29	2021-12-23	1	N
100017	SV+CT	16.9856	2021-11-17	2023-04-17	0	Y
100018	PBO+CT	1.80698	2021-12-29	2022-02-21	0	N
100019	SV+CT	1.77413	2022-01-20	2022-03-14	0	N
100020	SV+CT	1.90554	2022-05-26	2022-07-22	0	N
100021	SV+CT	2.59548	2022-06-08	2022-08-25	0	N
100022	PBO+CT	0.919918	2022-07-20	2022-08-16	0	Y
100023	SV+CT	13.9959	2022-09-07	2023-11-06	1	Y
100024	SV+CT	5.32238	2022-09-16	2023-02-24	0	Y
100025	SV+CT	1.80698	2022-09-22	2022-11-15	0	Y
100026	SV+CT	10.8419	2022-11-30	2023-10-25	1	N
100027	PBO+CT	9.3963	2023-01-12	2023-10-24	1	N
100028	SV+CT	5.0924	2023-01-18	2023-06-21	0	N
100029	SV+CT	3.67967	2023-02-07	2023-05-29	0	Y
100030	SV+CT	7.35934	2023-03-29	2023-11-07	0	Y
100031	PBO+CT	1.80698	2023-06-02	2023-07-26	0	N
100032	SV+CT	3.81109	2021-08-09	2021-12-02	0	Y
100033	SV+CT	3.48255	2021-09-02	2021-12-16	0	Y
100034	SV+CT	1.87269	2021-10-21	2021-12-16	0	Y
100035	PBO+CT	1.87269	2021-10-27	2021-12-22	0	Y
100036	SV+CT	9.42916	2021-12-17	2022-09-29	1	N
100037	SV+CT	2.82546	2022-01-11	2022-04-06	0	N
100038	SV+CT	1.80698	2022-01-21	2022-03-16	1	N
100039	PBO+CT	3.61396	2022-03-11	2022-06-28	0	Y
100040	SV+CT	5.42094	2022-04-08	2022-09-19	0	N
100041	SV+CT	1.64271	2022-03-30	2022-05-18	0	Y
100042	PBO+CT	0.0328542	2022-06-21	2022-06-21	1	N
100043	PBO+CT	3.54825	2022-06-28	2022-10-13	0	N
100044	PBO+CT	3.77823	2022-08-31	2022-12-23	0	N
100045	SV+CT	1.31417	2022-09-07	2022-10-16	0	Y
100046	SV+CT	9.16632	2022-09-28	2023-07-03	0	N
100047	SV+CT	13.8316	2022-09-19	2023-11-13	1	Y
100048	SV+CT	9.19918	2022-09-23	2023-06-29	1	N
100049	PBO+CT	1.74127	2022-09-30	2022-11-21	0	Y
100050	SV+CT	3.5154	2022-09-28	2023-01-12	0	N
100051	PBO+CT	8.47639	2022-11-16	2023-07-31	0	Y
100052	SV+CT	11.3018	2022-12-07	2023-11-15	0	N
100053	SV+CT	10.8747	2023-01-11	2023-12-07	0	Y
100054	PBO+CT	1.77413	2023-03-02	2023-04-24	0	Y
100055	SV+CT	7.19507	2023-03-15	2023-10-19	1	N
100056	SV+CT	2.29979	2023-03-27	2023-06-04	0	N
100057	SV+CT	5.35524	2023-05-10	2023-10-19	1	N
100058	PBO+CT	1.90554	2023-05-10	2023-07-06	0	N
100059	SV+CT	5.42094	2023-05-09	2023-10-20	1	N
100060	SV+CT	2.92402	2023-05-30	2023-08-26	0	Y
100061	SV+CT	2.79261	2021-09-14	2021-12-07	0	Y
100062	SV+CT	1.74127	2022-06-17	2022-08-08	0	Y
100063	SV+CT	16.6571	2022-06-20	2023-11-08	1	Y
100064	SV+CT	9.69199	2022-06-21	2023-04-11	0	N
100065	SV+CT	1.64271	2022-07-20	2022-09-07	0	N
100066	SV+CT	3.58111	2022-08-29	2022-12-15	0	N
100067	PBO+CT	2.3655	2022-09-09	2022-11-19	0	N
100068	SV+CT	9.03491	2022-11-01	2023-08-02	0	N
100069	PBO+CT	5.25667	2023-01-20	2023-06-28	0	Y
100070	SV+CT	3.58111	2023-02-10	2023-05-29	0	Y
100071	SV+CT	0.0328542	2021-09-27	2021-09-27	1	Y
100072	SV+CT	3.8768	2021-12-02	2022-03-29	0	Y
100073	PBO+CT	1.67556	2021-12-22	2022-02-10	1	Y
100074	SV+CT	7.3922	2022-05-18	2022-12-28	0	N
100075	SV+CT	9.29774	2022-05-31	2023-03-09	0	N
100076	SV+CT	4.23819	2022-06-15	2022-10-21	0	Y
100077	SV+CT	3.64682	2022-06-09	2022-09-27	0	N
100078	SV+CT	0.0328542	2022-06-27	2022-06-27	1	N
100079	SV+CT	3.41684	2023-01-19	2023-05-02	0	N
100080	SV+CT	3.8768	2022-05-05	2022-08-30	0	N
100081	SV+CT	2.75975	2022-09-21	2022-12-13	0	Y
100082	SV+CT	7.35934	2022-12-29	2023-08-09	0	N
100083	PBO+CT	1.74127	2023-05-26	2023-07-17	0	N
100084	SV+CT	1.74127	2022-11-25	2023-01-16	0	N
100085	SV+CT	3.5154	2021-08-11	2021-11-25	0	N
100086	SV+CT	13.8316	2021-08-25	2022-10-19	0	Y
100087	SV+CT	13.2074	2021-08-31	2022-10-06	0	N
100088	SV+CT	10.2177	2021-11-18	2022-09-24	0	N
100089	SV+CT	3.58111	2021-12-10	2022-03-28	0	Y
100090	PBO+CT	5.55236	2021-12-22	2022-06-08	0	Y
100091	SV+CT	1.21561	2022-06-09	2022-07-15	1	Y
100092	SV+CT	3.64682	2022-09-29	2023-01-17	1	N
100093	SV+CT	3.67967	2022-11-23	2023-03-14	0	N
100094	SV+CT	3.54825	2023-01-19	2023-05-06	1	Y
100095	SV+CT	9.23203	2023-03-03	2023-12-08	1	Y
100096	PBO+CT	5.58522	2023-03-20	2023-09-05	0	Y
100097	PBO+CT	13.6016	2021-09-28	2022-11-15	0	Y
100098	PBO+CT	1.83984	2021-10-14	2021-12-08	0	Y
100099	PBO+CT	1.83984	2021-12-30	2022-02-23	0	N
100100	SV+CT	7.42505	2023-04-18	2023-11-29	1	N
100101	PBO+CT	3.67967	2023-05-17	2023-09-05	0	N
100102	SV+CT	15.8686	2021-07-27	2022-11-21	0	Y
100103	SV+CT	4.63244	2021-08-04	2021-12-22	0	Y
100104	PBO+CT	1.83984	2021-10-19	2021-12-13	1	Y
100105	SV+CT	13.8973	2021-10-28	2022-12-24	1	Y
100106	SV+CT	1.80698	2021-11-04	2021-12-28	0	Y
100107	PBO+CT	1.77413	2021-11-19	2022-01-11	0	Y
100108	SV+CT	1.31417	2021-12-30	2022-02-07	0	Y
100109	SV+CT	5.48665	2021-12-31	2022-06-15	0	N
100110	PBO+CT	2.00411	2022-01-27	2022-03-28	0	Y
100111	PBO+CT	1.80698	2022-01-19	2022-03-14	0	N
100112	PBO+CT	3.74538	2022-03-08	2022-06-29	0	N
100113	SV+CT	5.0924	2022-04-27	2022-09-28	1	Y
100114	SV+CT	5.58522	2022-06-01	2022-11-17	0	Y
100115	SV+CT	11.9918	2022-07-13	2023-07-12	0	Y
100116	SV+CT	0.0328542	2022-07-27	2022-07-27	1	Y
100117	PBO+CT	5.58522	2022-08-18	2023-02-03	0	N
100118	SV+CT	12.0575	2022-08-24	2023-08-25	0	Y
100119	SV+CT	1.80698	2022-09-22	2022-11-15	0	Y
100120	PBO+CT	4.89528	2022-10-31	2023-03-28	0	Y
100121	SV+CT	4.59959	2023-01-18	2023-06-06	0	Y
100122	SV+CT	2.89117	2023-04-11	2023-07-07	1	Y
100123	SV+CT	5.51951	2023-05-16	2023-10-30	1	Y
100124	PBO+CT	1.83984	2023-05-31	2023-07-25	0	Y
100125	SV+CT	4.79671	2021-07-29	2021-12-21	0	N
100126	SV+CT	3.67967	2021-07-22	2021-11-10	0	Y
100127	SV+CT	3.67967	2021-11-19	2022-03-10	0	N
100128	PBO+CT	1.34702	2021-08-13	2021-09-22	0	Y
100129	SV+CT	7.3922	2021-11-12	2022-06-24	0	N
100130	SV+CT	3.64682	2021-11-17	2022-03-07	0	Y
100131	SV+CT	6.83368	2022-07-31	2023-02-23	0	Y
100132	PBO+CT	3.94251	2022-08-11	2022-12-08	0	N
100133	SV+CT	5.91376	2022-08-29	2023-02-24	0	Y
100134	SV+CT	5.0924	2022-09-08	2023-02-09	0	N
100135	SV+CT	7.35934	2023-04-18	2023-11-27	1	N
100136	SV+CT	3.54825	2021-11-01	2022-02-16	0	N
100137	PBO+CT	1.87269	2021-11-16	2022-01-11	0	N
100138	SV+CT	9.06776	2021-11-30	2022-09-01	1	Y
100139	SV+CT	0.0328542	2022-01-18	2022-01-18	1	N
100140	PBO+CT	1.9384	2022-03-15	2022-05-12	0	Y
100141	SV+CT	19.3183	2022-04-27	2023-12-05	1	Y
100142	SV+CT	5.42094	2022-07-05	2022-12-16	0	Y
100143	PBO+CT	1.83984	2022-12-28	2023-02-21	0	Y
100144	SV+CT	2.10267	2021-10-20	2021-12-22	0	N
100145	SV+CT	11.0719	2022-01-06	2022-12-08	0	N
100146	SV+CT	1.1499	2022-08-18	2022-09-21	0	N
100147	PBO+CT	5.4538	2021-06-11	2021-11-23	0	N
100148	SV+CT	9.23203	2021-09-13	2022-06-20	0	N
100149	SV+CT	4.43532	2021-09-30	2022-02-11	1	N
100150	SV+CT	5.32238	2021-12-30	2022-06-09	0	Y
100151	SV+CT	1.9384	2022-03-02	2022-04-29	0	N
100152	SV+CT	2.75975	2022-06-29	2022-09-20	0	N
100153	SV+CT	0.722793	2022-07-14	2022-08-04	0	N
100154	SV+CT	4.99384	2022-08-19	2023-01-17	0	N
100155	PBO+CT	5.35524	2023-02-07	2023-07-19	1	N
100156	SV+CT	9.03491	2023-02-14	2023-11-15	0	N
100157	SV+CT	0.0328542	2023-05-04	2023-05-04	1	Y
100158	PBO+CT	1.41273	2021-08-05	2021-09-16	0	N
100159	SV+CT	25.0021	2021-09-09	2023-10-09	1	N
100160	PBO+CT	1.74127	2021-09-18	2021-11-09	1	N
100161	SV+CT	3.74538	2021-09-30	2022-01-21	0	Y
100162	SV+CT	7.55647	2021-10-20	2022-06-06	1	Y
100163	SV+CT	1.83984	2021-12-15	2022-02-08	1	N
100164	PBO+CT	2.7269	2022-01-12	2022-04-04	0	Y
100165	SV+CT	1.51129	2022-05-30	2022-07-14	0	N
100166	PBO+CT	1.9384	2022-07-04	2022-08-31	0	Y
100167	PBO+CT	5.25667	2022-09-16	2023-02-22	0	Y
100168	PBO+CT	1.9384	2023-02-14	2023-04-13	0	Y
100169	PBO+CT	9.3306	2023-02-10	2023-11-20	0	Y
100170	PBO+CT	2.16838	2023-02-23	2023-04-29	0	N
100171	SV+CT	5.48665	2023-06-08	2023-11-21	0	N
100172	SV+CT	5.35524	2022-07-07	2022-12-16	0	N
100173	SV+CT	7.35934	2022-12-08	2023-07-19	0	N
100174	PBO+CT	11.0062	2022-12-21	2023-11-20	1	N
100175	SV+CT	1.01848	2023-03-28	2023-04-27	0	Y
100176	PBO+CT	7.88501	2022-08-30	2023-04-26	0	N
100177	SV+CT	1.80698	2021-11-03	2021-12-27	1	Y
100178	SV+CT	1.67556	2021-11-17	2022-01-06	0	N
100179	PBO+CT	23.5236	2021-12-01	2023-11-16	0	N
100180	PBO+CT	1.74127	2021-12-14	2022-02-04	0	N
100181	PBO+CT	0.591376	2021-12-14	2021-12-31	0	N
100182	SV+CT	5.35524	2022-02-09	2022-07-21	1	N
100183	SV+CT	2.95688	2022-04-27	2022-07-25	0	Y
100184	SV+CT	1.87269	2022-05-09	2022-07-04	0	N
100185	PBO+CT	0.0328542	2022-05-24	2022-05-24	1	Y
100186	PBO+CT	5.48665	2022-06-01	2022-11-14	0	N
100187	PBO+CT	0.0328542	2022-06-21	2022-06-21	1	Y
100188	PBO+CT	1.80698	2022-06-29	2022-08-22	0	N
100189	SV+CT	1.83984	2022-07-27	2022-09-20	0	Y
100190	SV+CT	1.74127	2022-08-17	2022-10-08	0	N
100191	SV+CT	1.77413	2022-11-24	2023-01-16	1	N
100192	SV+CT	3.64682	2023-02-23	2023-06-13	0	N
100193	PBO+CT	9.19918	2023-02-28	2023-12-04	1	N
100194	PBO+CT	1.77413	2023-04-06	2023-05-29	0	Y
100195	PBO+CT	1.87269	2021-08-05	2021-09-30	0	Y
100196	PBO+CT	5.48665	2021-09-09	2022-02-22	1	N
100197	SV+CT	4.82957	2023-05-14	2023-10-07	0	Y
100198	SV+CT	0.821355	2023-06-26	2023-07-20	0	Y
100199	SV+CT	13.8645	2021-12-23	2023-02-17	0	N
100200	PBO+CT	1.83984	2022-06-16	2022-08-10	0	Y
100201	SV+CT	5.94661	2022-06-09	2022-12-06	0	N
100202	SV+CT	9.42916	2022-11-02	2023-08-15	0	N
100203	PBO+CT	3.74538	2023-03-20	2023-07-11	0	Y
100204	PBO+CT	4.07392	2023-03-20	2023-07-21	0	Y
100205	SV+CT	7.35934	2023-03-31	2023-11-09	1	N
100206	PBO+CT	1.18275	2023-05-31	2023-07-05	0	Y
100207	PBO+CT	7.52361	2021-07-29	2022-03-14	1	Y
100208	SV+CT	4.92813	2021-07-28	2021-12-24	0	Y
100209	SV+CT	4.79671	2021-09-18	2022-02-10	0	N
100210	PBO+CT	7.49076	2021-09-27	2022-05-12	0	N
100211	PBO+CT	1.9384	2021-10-12	2021-12-09	0	Y
100212	SV+CT	8.54209	2021-10-21	2022-07-07	1	Y
100213	SV+CT	7.3922	2021-11-01	2022-06-13	0	N
100214	SV+CT	5.65092	2021-12-24	2022-06-13	1	N
100215	SV+CT	0.821355	2022-02-08	2022-03-04	1	Y
100216	PBO+CT	2.10267	2022-02-22	2022-04-26	0	N
100217	SV+CT	5.8152	2022-05-24	2022-11-16	0	N
100218	SV+CT	1.83984	2022-06-23	2022-08-17	0	N
100219	PBO+CT	3.5154	2022-06-23	2022-10-07	0	Y
100220	SV+CT	4.79671	2022-07-06	2022-11-28	1	Y
100221	SV+CT	3.94251	2022-07-07	2022-11-03	0	Y
100222	SV+CT	1.54415	2022-07-18	2022-09-02	0	N
100223	SV+CT	12.7474	2022-07-31	2023-08-22	0	N
100224	PBO+CT	1.70842	2022-08-10	2022-09-30	0	Y
100225	PBO+CT	1.74127	2022-09-19	2022-11-10	0	Y
100226	SV+CT	3.77823	2022-10-05	2023-01-27	1	Y
100227	PBO+CT	2.20123	2022-10-08	2022-12-13	0	N
100228	SV+CT	2.69405	2022-10-10	2022-12-30	0	N
100229	SV+CT	4.27105	2022-10-17	2023-02-23	1	Y
100230	SV+CT	2.62834	2022-11-11	2023-01-29	0	Y
100231	SV+CT	7.22793	2023-01-16	2023-08-23	0	N
100232	SV+CT	6.63655	2023-01-19	2023-08-08	0	Y
100233	PBO+CT	0.919918	2023-02-22	2023-03-21	0	Y
100234	SV+CT	9.46201	2023-02-20	2023-12-04	1	Y
100235	SV+CT	1.90554	2023-03-09	2023-05-05	0	Y
100236	SV+CT	4.63244	2023-03-29	2023-08-16	1	Y
100237	PBO+CT	1.47844	2023-05-24	2023-07-07	1	Y
100238	SV+CT	5.05955	2023-06-01	2023-11-01	0	N
100239	SV+CT	9.3306	2021-11-01	2022-08-11	0	Y
100240	PBO+CT	1.37988	2022-04-21	2022-06-01	0	N
100241	PBO+CT	2.00411	2022-06-09	2022-08-08	0	Y
100242	SV+CT	1.64271	2022-07-22	2022-09-09	0	Y
100243	PBO+CT	3.71253	2023-03-16	2023-07-06	0	N
100244	SV+CT	3.64682	2023-03-29	2023-07-17	0	N
100245	PBO+CT	1.87269	2023-06-20	2023-08-15	0	Y
100246	SV+CT	2.06982	2022-06-29	2022-08-30	1	Y
100247	PBO+CT	3.58111	2022-07-29	2022-11-14	0	Y
100248	PBO+CT	10.3162	2022-08-26	2023-07-05	0	N
100249	SV+CT	1.64271	2022-12-02	2023-01-20	0	Y
100250	PBO+CT	3.5154	2023-01-10	2023-04-26	0	N
100251	SV+CT	5.68378	2023-04-28	2023-10-17	0	Y
100252	SV+CT	2.29979	2021-12-08	2022-02-15	0	N
100253	PBO+CT	11.5318	2021-12-22	2022-12-07	0	Y
100254	SV+CT	1.80698	2022-04-20	2022-06-13	0	N
100255	PBO+CT	1.64271	2022-05-11	2022-06-29	1	Y
100256	SV+CT	2.10267	2022-08-31	2022-11-02	0	N
100257	PBO+CT	2.33265	2022-09-28	2022-12-07	0	N
100258	PBO+CT	3.90965	2022-10-21	2023-02-16	0	Y
100259	PBO+CT	3.8768	2022-11-02	2023-02-27	0	N
100260	PBO+CT	1.83984	2023-04-19	2023-06-13	0	Y
100261	SV+CT	1.80698	2023-05-31	2023-07-24	1	N
100262	SV+CT	19.614	2022-03-07	2023-10-24	0	N
100263	PBO+CT	5.61807	2022-05-18	2022-11-04	1	N
100264	SV+CT	1.05133	2022-10-18	2022-11-18	0	Y
100265	SV+CT	3.81109	2021-11-06	2022-03-01	0	Y
100266	SV+CT	2.10267	2021-12-30	2022-03-03	0	Y
100267	PBO+CT	6.27515	2022-01-09	2022-07-18	0	N
100268	SV+CT	10.809	2022-03-16	2023-02-07	0	N
100269	SV+CT	8.9692	2022-05-12	2023-02-08	0	Y
100270	PBO+CT	3.64682	2022-07-28	2022-11-15	0	N
100271	SV+CT	7.22793	2023-04-18	2023-11-23	1	Y
100272	PBO+CT	5.71663	2022-05-31	2022-11-20	0	N
100273	SV+CT	7.65503	2022-06-28	2023-02-15	1	Y
100274	PBO+CT	0.0328542	2022-07-15	2022-07-15	1	N
100275	SV+CT	7.68789	2022-11-16	2023-07-07	0	N
100276	SV+CT	3.67967	2023-03-07	2023-06-26	0	N
100277	SV+CT	4.79671	2023-03-08	2023-07-31	0	Y
100278	SV+CT	2.79261	2023-05-31	2023-08-23	0	Y
100279	PBO+CT	5.51951	2023-05-30	2023-11-13	1	Y
100280	SV+CT	5.91376	2021-09-06	2022-03-04	1	N
100281	SV+CT	7.42505	2021-12-27	2022-08-09	0	N
100282	SV+CT	1.97125	2022-01-28	2022-03-28	0	N
100283	SV+CT	9.3963	2023-01-12	2023-10-24	1	N
100284	SV+CT	9.26489	2023-02-02	2023-11-10	1	N
100285	SV+CT	5.4538	2023-02-23	2023-08-07	0	Y
100286	SV+CT	3.31828	2023-05-10	2023-08-18	0	Y
100287	PBO+CT	3.90965	2021-12-09	2022-04-06	0	Y
100288	SV+CT	1.87269	2021-12-20	2022-02-14	1	N
100289	SV+CT	2.03696	2021-12-30	2022-03-01	1	N
100290	SV+CT	8.80493	2022-04-02	2022-12-25	0	N
100291	SV+CT	8.80493	2022-04-06	2022-12-29	0	N
100292	SV+CT	3.77823	2022-04-24	2022-08-16	1	Y
100293	PBO+CT	0.0328542	2022-05-13	2022-05-13	1	N
100294	SV+CT	1.08419	2022-05-27	2022-06-28	0	N
100295	PBO+CT	2.00411	2022-05-30	2022-07-29	0	Y
100296	SV+CT	3.67967	2022-08-03	2022-11-22	0	N
100297	PBO+CT	1.74127	2022-08-09	2022-09-30	0	N
100298	SV+CT	7.65503	2023-02-07	2023-09-27	0	Y
100299	SV+CT	9.16632	2023-02-20	2023-11-25	1	N
100300	SV+CT	7.58932	2023-02-22	2023-10-10	0	Y
100301	SV+CT	1.87269	2023-06-26	2023-08-21	0	N
100302	SV+CT	7.42505	2021-07-20	2022-03-02	0	N
100303	PBO+CT	3.77823	2021-07-16	2021-11-07	0	N
100304	PBO+CT	1.9384	2021-10-22	2021-12-19	0	N
100305	SV+CT	5.74949	2021-12-09	2022-06-01	1	N
100306	PBO+CT	1.70842	2021-12-28	2022-02-17	1	N
100307	SV+CT	1.90554	2022-05-09	2022-07-05	0	Y
100308	SV+CT	7.22793	2022-06-07	2023-01-12	0	Y
100309	SV+CT	9.23203	2022-09-21	2023-06-28	1	N
100310	PBO+CT	0.887064	2022-09-28	2022-10-24	0	N
100311	SV+CT	3.67967	2022-11-10	2023-03-01	0	Y
100312	SV+CT	3.67967	2022-11-24	2023-03-15	0	N
100313	SV+CT	5.65092	2022-12-03	2023-05-23	0	N
100314	PBO+CT	7.32649	2023-01-19	2023-08-29	0	N
100315	PBO+CT	0.0328542	2022-12-30	2022-12-30	1	N
100316	SV+CT	2.00411	2023-03-09	2023-05-08	0	Y
100317	SV+CT	2.85832	2023-04-18	2023-07-13	0	Y
100318	PBO+CT	4.6653	2023-04-10	2023-08-29	1	Y
100319	SV+CT	5.32238	2023-05-16	2023-10-24	1	N
100320	SV+CT	4.92813	2023-06-27	2023-11-23	0	N
100321	SV+CT	0.919918	2023-06-21	2023-07-18	1	Y
100322	SV+CT	21.8809	2021-09-30	2023-07-27	0	N
100323	PBO+CT	5.65092	2022-02-12	2022-08-02	1	Y
100324	SV+CT	19.384	2022-02-14	2023-09-26	1	N
100325	SV+CT	7.26078	2022-02-16	2022-09-24	0	N
100326	SV+CT	6.14374	2022-03-31	2022-10-03	0	N
100327	SV+CT	2.26694	2022-05-11	2022-07-18	1	N
100328	PBO+CT	1.97125	2022-05-13	2022-07-11	0	N
100329	SV+CT	5.78234	2022-05-18	2022-11-09	0	N
100330	SV+CT	13.6345	2022-05-30	2023-07-18	0	N
100331	SV+CT	16.6242	2022-06-06	2023-10-24	1	N
100332	SV+CT	2.82546	2022-07-13	2022-10-06	0	Y
100333	SV+CT	2.95688	2022-08-09	2022-11-06	0	Y
100334	PBO+CT	1.67556	2022-08-12	2022-10-01	0	N
100335	SV+CT	1.90554	2022-08-17	2022-10-13	0	N
100336	SV+CT	1.90554	2022-12-18	2023-02-13	0	N
100337	SV+CT	9.3306	2023-01-28	2023-11-07	1	N
100338	SV+CT	9.19918	2023-03-03	2023-12-07	1	N
100339	PBO+CT	5.74949	2023-05-11	2023-11-01	1	N
100340	PBO+CT	4.73101	2023-06-02	2023-10-23	0	Y
100341	SV+CT	4.27105	2021-12-16	2022-04-24	0	N
100342	PBO+CT	1.83984	2022-02-22	2022-04-18	0	N
100343	PBO+CT	1.77413	2022-06-06	2022-07-29	0	N
100344	SV+CT	4.69815	2023-05-31	2023-10-20	0	Y
100345	PBO+CT	1.60986	2023-06-13	2023-07-31	0	Y
100346	PBO+CT	9.29774	2021-11-08	2022-08-17	0	N
100347	SV+CT	2.46407	2021-12-16	2022-02-28	1	N
100348	PBO+CT	5.55236	2022-04-27	2022-10-12	1	N
100349	SV+CT	3.21971	2022-09-28	2023-01-03	0	Y
100350	SV+CT	3.8768	2023-05-31	2023-09-25	0	N
100351	PBO+CT	1.28131	2023-02-21	2023-03-31	0	Y
100352	SV+CT	5.38809	2023-04-03	2023-09-13	0	Y
100353	SV+CT	5.55236	2023-05-24	2023-11-08	1	N
100354	SV+CT	3.84394	2022-01-14	2022-05-10	0	Y
100355	PBO+CT	6.96509	2022-04-11	2022-11-08	0	Y
100356	PBO+CT	1.87269	2022-09-14	2022-11-09	0	Y
100357	PBO+CT	1.80698	2022-10-20	2022-12-13	0	N
100358	PBO+CT	9.29774	2022-11-28	2023-09-06	0	Y
100359	SV+CT	4.79671	2023-01-04	2023-05-29	1	N
100360	PBO+CT	1.83984	2023-05-05	2023-06-29	0	Y
100361	SV+CT	5.4538	2023-05-25	2023-11-06	1	Y
100362	SV+CT	5.22382	2023-05-29	2023-11-03	1	Y
100363	SV+CT	0.952772	2022-05-06	2022-06-03	1	N
100364	SV+CT	5.48665	2022-12-07	2023-05-22	0	Y
100365	SV+CT	9.3306	2023-01-29	2023-11-08	1	N
100366	SV+CT	3.94251	2023-02-03	2023-06-02	1	Y
100367	SV+CT	3.74538	2022-03-06	2022-06-27	0	N
100368	PBO+CT	0.788501	2022-06-13	2022-07-06	0	N
100369	SV+CT	5.48665	2022-06-22	2022-12-05	0	N
100370	SV+CT	5.35524	2022-10-10	2023-03-21	0	Y
100371	SV+CT	16.3943	2022-06-13	2023-10-24	0	Y
100372	PBO+CT	0.0328542	2023-03-17	2023-03-17	1	Y
100373	SV+CT	13.8973	2022-08-29	2023-10-25	0	N
100374	PBO+CT	9.19918	2022-09-28	2023-07-04	0	N
100375	SV+CT	5.48665	2022-10-26	2023-04-10	0	N
100376	PBO+CT	1.60986	2023-02-20	2023-04-09	0	Y
100377	SV+CT	1.577	2023-05-23	2023-07-09	0	N
100378	SV+CT	5.58522	2023-05-24	2023-11-09	1	N
100379	PBO+CT	2.52977	2022-07-07	2022-09-21	0	N
100380	SV+CT	5.68378	2022-08-26	2023-02-14	0	N
100381	SV+CT	11.039	2023-01-06	2023-12-07	0	N
100382	SV+CT	1.83984	2022-07-27	2022-09-20	0	N
100383	SV+CT	5.51951	2022-09-29	2023-03-15	0	Y
100384	SV+CT	1.64271	2022-09-29	2022-11-17	0	Y
100385	PBO+CT	3.58111	2022-10-28	2023-02-13	0	N
100386	PBO+CT	3.77823	2022-11-16	2023-03-10	0	Y
100387	PBO+CT	7.35934	2022-12-06	2023-07-17	0	N
100388	SV+CT	4.07392	2022-11-25	2023-03-28	0	N
100389	SV+CT	3.67967	2023-02-16	2023-06-07	0	Y
100390	SV+CT	7.58932	2023-02-28	2023-10-16	0	Y
100391	SV+CT	7.35934	2023-02-28	2023-10-09	0	Y
100392	SV+CT	0.591376	2023-03-07	2023-03-24	0	Y
100393	PBO+CT	7.49076	2023-03-07	2023-10-20	1	Y
100394	SV+CT	2.3655	2023-04-27	2023-07-07	0	Y
100395	SV+CT	5.51951	2023-05-25	2023-11-08	1	Y
100396	SV+CT	3.74538	2023-06-14	2023-10-05	0	Y
100397	SV+CT	11.7618	2022-11-01	2023-10-24	0	N
100398	PBO+CT	1.77413	2022-11-14	2023-01-06	0	Y
100399	SV+CT	2.59548	2023-03-13	2023-05-30	0	Y
100400	SV+CT	5.48665	2023-05-08	2023-10-21	1	Y
100401	SV+CT	10.9405	2022-07-29	2023-06-26	0	N
100402	SV+CT	11.039	2022-08-10	2023-07-11	0	Y
100403	PBO+CT	2.85832	2022-08-31	2022-11-25	0	Y
100404	SV+CT	5.32238	2022-10-19	2023-03-29	0	Y
100405	SV+CT	11.1376	2023-01-03	2023-12-07	1	Y
100406	SV+CT	7.65503	2023-03-08	2023-10-26	1	Y
100407	PBO+CT	1.70842	2023-04-17	2023-06-07	0	Y
100408	PBO+CT	7.19507	2023-04-26	2023-11-30	1	Y
100409	PBO+CT	9.10062	2023-01-03	2023-10-06	0	N
100410	PBO+CT	1.77413	2023-01-05	2023-02-27	0	Y
100411	PBO+CT	4.13963	2023-02-22	2023-06-27	1	Y
100412	SV+CT	6.53799	2023-02-28	2023-09-14	1	Y
100413	SV+CT	0.0328542	2023-04-19	2023-04-19	1	N
100414	PBO+CT	0.952772	2023-05-30	2023-06-27	0	N
100415	SV+CT	4.43532	2022-09-05	2023-01-17	0	N
100416	PBO+CT	1.64271	2023-01-30	2023-03-20	0	Y
100417	PBO+CT	3.84394	2023-04-27	2023-08-21	0	N
100418	SV+CT	5.4538	2023-05-11	2023-10-23	1	N
100419	SV+CT	7.42505	2023-03-30	2023-11-10	1	Y
100420	SV+CT	3.61396	2023-06-09	2023-09-26	0	N
100421	SV+CT	1.80698	2023-05-31	2023-07-24	0	N
