# Supplementary material for: Suvemcitug plus chemotherapy in women with platinum-resistant recurrent ovarian cancer: the SCORES randomized, double-blinded, phase 3 trial
Source: Nat Cancer. 2026 Jan 9;7(1):182–93. doi: 10.1038/s43018-025-01085-z (PMC12858396; doi:10.1038/s43018-025-01085-z)
Supplement: Supplementary file 8 — Supplementary analyses of OS. [file 43018_2025_1085_MOESM8_ESM.xlsx]

## Sheet: eFig2_OS补充分析1
Subject Identifier for the Study	Planned Treatment	Analysis Value(Month)	Time-to-Event Origin Date for Subject	Analysis Date	Censor
100001	SV+CT	3.44969	2022-01-14	2022-04-28	0
100002	SV+CT	4.53388	2022-01-29	2022-06-15	1
100003	PBO+CT	8.93634	2022-03-14	2022-12-10	0
100004	SV+CT	15.4086	2022-03-16	2023-06-27	1
100005	SV+CT	14.3901	2022-08-16	2023-10-27	1
100006	SV+CT	6.37372	2022-09-13	2023-03-25	1
100007	SV+CT	20.501	2022-09-30	2024-06-14	1
100008	SV+CT	1.28131	2022-12-29	2023-02-05	0
100009	SV+CT	11.499	2023-02-20	2024-02-04	1
100010	SV+CT	2.39836	2023-03-27	2023-06-07	1
100011	SV+CT	12.8789	2023-04-28	2024-05-23	0
100012	SV+CT	15.5072	2023-06-16	2024-09-29	1
100013	SV+CT	6.53799	2023-06-20	2024-01-04	0
100014	SV+CT	5.61807	2021-09-28	2022-03-17	1
100015	SV+CT	1.34702	2021-10-22	2021-12-01	1
100016	PBO+CT	2.75975	2021-10-29	2022-01-20	1
100017	SV+CT	17.6756	2021-11-17	2023-05-08	1
100018	PBO+CT	9.49487	2021-12-29	2022-10-13	0
100019	SV+CT	1.83984	2022-01-20	2022-03-16	1
100020	SV+CT	2.00411	2022-05-26	2022-07-25	1
100021	SV+CT	2.59548	2022-06-08	2022-08-25	0
100022	PBO+CT	2.69405	2022-07-20	2022-10-09	0
100023	SV+CT	19.614	2022-09-07	2024-04-25	1
100024	SV+CT	7.3922	2022-09-16	2023-04-28	1
100025	SV+CT	4.3039	2022-09-22	2023-01-30	1
100026	SV+CT	18.7598	2022-11-30	2024-06-22	0
100027	PBO+CT	13.6016	2023-01-12	2024-02-29	1
100028	SV+CT	6.40657	2023-01-18	2023-07-31	1
100029	SV+CT	7.0308	2023-02-07	2023-09-08	0
100030	SV+CT	8.37782	2023-03-29	2023-12-08	1
100031	PBO+CT	3.0883	2023-06-02	2023-09-03	0
100032	SV+CT	10.152	2021-08-09	2022-06-13	1
100033	SV+CT	4.36961	2021-09-02	2022-01-12	1
100034	SV+CT	2.26694	2021-10-21	2021-12-28	1
100035	PBO+CT	2.52977	2021-10-27	2022-01-11	1
100036	SV+CT	10.1848	2021-12-17	2022-10-22	1
100037	SV+CT	2.82546	2022-01-11	2022-04-06	0
100038	SV+CT	2.95688	2022-01-21	2022-04-20	1
100039	PBO+CT	4.17248	2022-03-11	2022-07-15	1
100040	SV+CT	27.5647	2022-04-08	2024-07-24	1
100041	SV+CT	3.31828	2022-03-30	2022-07-08	0
100042	PBO+CT	3.97536	2022-06-21	2022-10-19	1
100043	PBO+CT	4.20534	2022-06-28	2022-11-02	1
100044	PBO+CT	8.24641	2022-08-31	2023-05-08	1
100045	SV+CT	1.31417	2022-09-07	2022-10-16	0
100046	SV+CT	11.1047	2022-09-28	2023-08-31	1
100047	SV+CT	24.7064	2022-09-19	2024-10-09	1
100048	SV+CT	9.98768	2022-09-23	2023-07-23	1
100049	PBO+CT	3.35113	2022-09-30	2023-01-09	1
100050	SV+CT	9.46201	2022-09-28	2023-07-12	0
100051	PBO+CT	17.4784	2022-11-16	2024-04-30	1
100052	SV+CT	11.5318	2022-12-07	2023-11-22	1
100053	SV+CT	11.9918	2023-01-11	2024-01-10	1
100054	PBO+CT	2.98973	2023-03-02	2023-05-31	1
100055	SV+CT	18.9569	2023-03-15	2024-10-11	1
100056	SV+CT	2.29979	2023-03-27	2023-06-04	0
100057	SV+CT	7.58932	2023-05-10	2023-12-26	1
100058	PBO+CT	3.18686	2023-05-10	2023-08-14	0
100059	SV+CT	17.1499	2023-05-09	2024-10-11	1
100060	SV+CT	4.07392	2023-05-30	2023-09-30	1
100061	SV+CT	2.79261	2021-09-14	2021-12-07	0
100062	SV+CT	3.154	2022-06-17	2022-09-20	1
100063	SV+CT	23.8193	2022-06-20	2024-06-13	1
100064	SV+CT	9.92197	2022-06-21	2023-04-18	1
100065	SV+CT	2.29979	2022-07-20	2022-09-27	1
100066	SV+CT	6.76797	2022-08-29	2023-03-22	1
100067	PBO+CT	3.54825	2022-09-09	2022-12-25	0
100068	SV+CT	10.0205	2022-11-01	2023-09-01	1
100069	PBO+CT	5.25667	2023-01-20	2023-06-28	0
100070	SV+CT	4.46817	2023-02-10	2023-06-25	1
100071	SV+CT	0.854209	2021-09-27	2021-10-22	1
100072	SV+CT	11.3676	2021-12-02	2022-11-12	0
100073	PBO+CT	1.77413	2021-12-22	2022-02-13	1
100074	SV+CT	9.92197	2022-05-18	2023-03-15	1
100075	SV+CT	22.2752	2022-05-31	2024-04-07	0
100076	SV+CT	4.40246	2022-06-15	2022-10-26	1
100077	SV+CT	6.6037	2022-06-09	2022-12-26	1
100078	SV+CT	1.51129	2022-06-27	2022-08-11	1
100079	SV+CT	3.41684	2023-01-19	2023-05-02	0
100080	SV+CT	4.13963	2022-05-05	2022-09-07	1
100081	SV+CT	4.36961	2022-09-21	2023-01-31	1
100082	SV+CT	8.08214	2022-12-29	2023-08-31	1
100083	PBO+CT	15.5729	2023-05-26	2024-09-10	1
100084	SV+CT	1.80698	2022-11-25	2023-01-18	1
100085	SV+CT	4.00821	2021-08-11	2021-12-10	0
100086	SV+CT	16.8542	2021-08-25	2023-01-19	1
100087	SV+CT	13.2074	2021-08-31	2022-10-06	0
100088	SV+CT	10.7762	2021-11-18	2022-10-11	1
100089	SV+CT	5.71663	2021-12-10	2022-06-01	1
100090	PBO+CT	10.5791	2021-12-22	2022-11-08	1
100091	SV+CT	3.97536	2022-06-09	2022-10-07	1
100092	SV+CT	4.13963	2022-09-29	2023-02-01	1
100093	SV+CT	5.71663	2022-11-23	2023-05-15	1
100094	SV+CT	3.58111	2023-01-19	2023-05-07	1
100095	SV+CT	18.8583	2023-03-03	2024-09-26	1
100096	PBO+CT	7.42505	2023-03-20	2023-10-31	1
100097	PBO+CT	18.037	2021-09-28	2023-03-30	1
100098	PBO+CT	5.78234	2021-10-14	2022-04-07	0
100099	PBO+CT	6.80082	2021-12-30	2022-07-24	1
100100	SV+CT	7.95072	2023-04-18	2023-12-15	1
100101	PBO+CT	5.68378	2023-05-17	2023-11-05	0
100102	SV+CT	15.8686	2021-07-27	2022-11-21	0
100103	SV+CT	4.63244	2021-08-04	2021-12-22	0
100104	PBO+CT	2.43121	2021-10-19	2021-12-31	1
100105	SV+CT	15.4415	2021-10-28	2023-02-09	1
100106	SV+CT	2.29979	2021-11-04	2022-01-12	1
100107	PBO+CT	3.18686	2021-11-19	2022-02-23	1
100108	SV+CT	1.31417	2021-12-30	2022-02-07	0
100109	SV+CT	16.9199	2021-12-31	2023-05-29	1
100110	PBO+CT	3.0883	2022-01-27	2022-04-30	1
100111	PBO+CT	3.74538	2022-01-19	2022-05-12	0
100112	PBO+CT	4.27105	2022-03-08	2022-07-15	1
100113	SV+CT	5.71663	2022-04-27	2022-10-17	1
100114	SV+CT	5.58522	2022-06-01	2022-11-17	0
100115	SV+CT	13.5359	2022-07-13	2023-08-28	1
100116	SV+CT	0.722793	2022-07-27	2022-08-17	1
100117	PBO+CT	9.00205	2022-08-18	2023-05-18	1
100118	SV+CT	12.5503	2022-08-24	2023-09-09	0
100119	SV+CT	2.26694	2022-09-22	2022-11-29	1
100120	PBO+CT	5.78234	2022-10-31	2023-04-24	1
100121	SV+CT	10.3162	2023-01-18	2023-11-27	1
100122	SV+CT	3.0883	2023-04-11	2023-07-13	1
100123	SV+CT	9.72485	2023-05-16	2024-03-06	1
100124	PBO+CT	3.05544	2023-05-31	2023-08-31	1
100125	SV+CT	5.97947	2021-07-29	2022-01-26	1
100126	SV+CT	3.67967	2021-07-22	2021-11-10	0
100127	SV+CT	5.35524	2021-11-19	2022-04-30	1
100128	PBO+CT	2.56263	2021-08-13	2021-10-29	0
100129	SV+CT	10.0862	2021-11-12	2022-09-14	0
100130	SV+CT	4.3039	2021-11-17	2022-03-27	1
100131	SV+CT	9.72485	2022-07-31	2023-05-22	0
100132	PBO+CT	25.2977	2022-08-11	2024-09-18	1
100133	SV+CT	13.8316	2022-08-29	2023-10-23	1
100134	SV+CT	5.0924	2022-09-08	2023-02-09	0
100135	SV+CT	17.7741	2023-04-18	2024-10-09	1
100136	SV+CT	3.94251	2021-11-01	2022-02-28	1
100137	PBO+CT	3.41684	2021-11-16	2022-02-27	0
100138	SV+CT	9.88912	2021-11-30	2022-09-26	1
100139	SV+CT	32.2957	2022-01-18	2024-09-26	1
100140	PBO+CT	3.84394	2022-03-15	2022-07-09	1
100141	SV+CT	23.2608	2022-04-27	2024-04-03	1
100142	SV+CT	6.2423	2022-07-05	2023-01-10	0
100143	PBO+CT	2.03696	2022-12-28	2023-02-27	1
100144	SV+CT	2.26694	2021-10-20	2021-12-27	1
100145	SV+CT	33.0842	2022-01-06	2024-10-08	1
100146	SV+CT	5.51951	2022-08-18	2023-02-01	0
100147	PBO+CT	5.4538	2021-06-11	2021-11-23	0
100148	SV+CT	9.23203	2021-09-13	2022-06-20	0
100149	SV+CT	12.1889	2021-09-30	2022-10-05	0
100150	SV+CT	12.1889	2021-12-30	2023-01-04	1
100151	SV+CT	4.6653	2022-03-02	2022-07-21	0
100152	SV+CT	6.20945	2022-06-29	2023-01-03	0
100153	SV+CT	1.60986	2022-07-14	2022-08-31	0
100154	SV+CT	8.64066	2022-08-19	2023-05-08	0
100155	PBO+CT	5.4538	2023-02-07	2023-07-22	1
100156	SV+CT	19.0226	2023-02-14	2024-09-14	1
100157	SV+CT	3.61396	2023-05-04	2023-08-21	1
100158	PBO+CT	1.74127	2021-08-05	2021-09-26	1
100159	SV+CT	37.0595	2021-09-09	2024-10-10	1
100160	PBO+CT	2.46407	2021-09-18	2021-12-01	1
100161	SV+CT	5.12526	2021-09-30	2022-03-04	1
100162	SV+CT	8.37782	2021-10-20	2022-07-01	1
100163	SV+CT	2.26694	2021-12-15	2022-02-21	1
100164	PBO+CT	2.7269	2022-01-12	2022-04-04	0
100165	SV+CT	1.67556	2022-05-30	2022-07-19	1
100166	PBO+CT	4.86242	2022-07-04	2022-11-28	0
100167	PBO+CT	6.6694	2022-09-16	2023-04-06	0
100168	PBO+CT	3.0883	2023-02-14	2023-05-18	1
100169	PBO+CT	10.3162	2023-02-10	2023-12-20	1
100170	PBO+CT	2.16838	2023-02-23	2023-04-29	0
100171	SV+CT	6.47228	2023-06-08	2023-12-21	1
100172	SV+CT	7.3922	2022-07-07	2023-02-16	1
100173	SV+CT	12.9446	2022-12-08	2024-01-05	0
100174	PBO+CT	14.5873	2022-12-21	2024-03-08	1
100175	SV+CT	2.59548	2023-03-28	2023-06-14	1
100176	PBO+CT	9.16632	2022-08-30	2023-06-04	0
100177	SV+CT	10.5791	2021-11-03	2022-09-20	0
100178	SV+CT	3.31828	2021-11-17	2022-02-25	0
100179	PBO+CT	25.1335	2021-12-01	2024-01-04	1
100180	PBO+CT	1.74127	2021-12-14	2022-02-04	0
100181	PBO+CT	0.985626	2021-12-14	2022-01-12	0
100182	SV+CT	6.40657	2022-02-09	2022-08-22	1
100183	SV+CT	2.95688	2022-04-27	2022-07-25	0
100184	SV+CT	8.08214	2022-05-09	2023-01-09	0
100185	PBO+CT	2.16838	2022-05-24	2022-07-28	1
100186	PBO+CT	8.21355	2022-06-01	2023-02-05	1
100187	PBO+CT	3.67967	2022-06-21	2022-10-10	1
100188	PBO+CT	2.20123	2022-06-29	2022-09-03	1
100189	SV+CT	2.79261	2022-07-27	2022-10-19	1
100190	SV+CT	4.23819	2022-08-17	2022-12-23	1
100191	SV+CT	2.29979	2022-11-24	2023-02-01	1
100192	SV+CT	4.73101	2023-02-23	2023-07-16	0
100193	PBO+CT	19.3511	2023-02-28	2024-10-08	1
100194	PBO+CT	2.46407	2023-04-06	2023-06-19	1
100195	PBO+CT	2.52977	2021-08-05	2021-10-20	1
100196	PBO+CT	5.74949	2021-09-09	2022-03-02	1
100197	SV+CT	6.17659	2023-05-14	2023-11-17	1
100198	SV+CT	0.854209	2023-06-26	2023-07-21	1
100199	SV+CT	14.7515	2021-12-23	2023-03-16	1
100200	PBO+CT	1.90554	2022-06-16	2022-08-12	1
100201	SV+CT	19.9754	2022-06-09	2024-02-06	1
100202	SV+CT	10.6119	2022-11-02	2023-09-20	0
100203	PBO+CT	4.27105	2023-03-20	2023-07-27	1
100204	PBO+CT	5.19097	2023-03-20	2023-08-24	0
100205	SV+CT	10.1191	2023-03-31	2024-02-01	1
100206	PBO+CT	1.18275	2023-05-31	2023-07-05	0
100207	PBO+CT	7.78645	2021-07-29	2022-03-22	1
100208	SV+CT	5.15811	2021-07-28	2021-12-31	1
100209	SV+CT	4.96099	2021-09-18	2022-02-15	1
100210	PBO+CT	8.34497	2021-09-27	2022-06-07	1
100211	PBO+CT	2.00411	2021-10-12	2021-12-11	1
100212	SV+CT	9.19918	2021-10-21	2022-07-27	1
100213	SV+CT	10.4148	2021-11-01	2022-09-13	0
100214	SV+CT	5.68378	2021-12-24	2022-06-14	1
100215	SV+CT	1.41273	2022-02-08	2022-03-22	1
100216	PBO+CT	2.66119	2022-02-22	2022-05-13	1
100217	SV+CT	10.2505	2022-05-24	2023-03-31	1
100218	SV+CT	4.3039	2022-06-23	2022-10-31	1
100219	PBO+CT	3.84394	2022-06-23	2022-10-17	1
100220	SV+CT	4.89528	2022-07-06	2022-12-01	1
100221	SV+CT	4.00821	2022-07-07	2022-11-05	1
100222	SV+CT	3.25257	2022-07-18	2022-10-24	0
100223	SV+CT	25.232	2022-07-31	2024-09-05	1
100224	PBO+CT	2.7269	2022-08-10	2022-10-31	1
100225	PBO+CT	3.81109	2022-09-19	2023-01-12	1
100226	SV+CT	4.20534	2022-10-05	2023-02-09	1
100227	PBO+CT	2.89117	2022-10-08	2023-01-03	1
100228	SV+CT	2.69405	2022-10-10	2022-12-30	0
100229	SV+CT	4.43532	2022-10-17	2023-02-28	1
100230	SV+CT	2.62834	2022-11-11	2023-01-29	0
100231	SV+CT	7.55647	2023-01-16	2023-09-02	1
100232	SV+CT	7.58932	2023-01-19	2023-09-06	1
100233	PBO+CT	0.952772	2023-02-22	2023-03-22	1
100234	SV+CT	11.1704	2023-02-20	2024-01-25	1
100235	SV+CT	4.20534	2023-03-09	2023-07-14	0
100236	SV+CT	5.02669	2023-03-29	2023-08-28	1
100237	PBO+CT	1.67556	2023-05-24	2023-07-13	1
100238	SV+CT	5.97947	2023-06-01	2023-11-29	0
100239	SV+CT	15.3101	2021-11-01	2023-02-09	1
100240	PBO+CT	3.8768	2022-04-21	2022-08-16	1
100241	PBO+CT	2.3655	2022-06-09	2022-08-19	1
100242	SV+CT	2.39836	2022-07-22	2022-10-02	1
100243	PBO+CT	5.74949	2023-03-16	2023-09-06	1
100244	SV+CT	10.3162	2023-03-29	2024-02-05	1
100245	PBO+CT	4.04107	2023-06-20	2023-10-20	1
100246	SV+CT	2.16838	2022-06-29	2022-09-02	1
100247	PBO+CT	6.43943	2022-07-29	2023-02-09	1
100248	PBO+CT	12.1889	2022-08-26	2023-08-31	1
100249	SV+CT	11.0719	2022-12-02	2023-11-03	1
100250	PBO+CT	3.58111	2023-01-10	2023-04-28	1
100251	SV+CT	9.52772	2023-04-28	2024-02-11	0
100252	SV+CT	2.29979	2021-12-08	2022-02-15	0
100253	PBO+CT	22.8994	2021-12-22	2023-11-18	0
100254	SV+CT	2.56263	2022-04-20	2022-07-06	1
100255	PBO+CT	1.87269	2022-05-11	2022-07-06	1
100256	SV+CT	10.2177	2022-08-31	2023-07-07	1
100257	PBO+CT	9.46201	2022-09-28	2023-07-12	0
100258	PBO+CT	16.46	2022-10-21	2024-03-04	0
100259	PBO+CT	11.8932	2022-11-02	2023-10-29	0
100260	PBO+CT	14.0616	2023-04-19	2024-06-19	0
100261	SV+CT	2.29979	2023-05-31	2023-08-08	1
100262	SV+CT	26.0534	2022-03-07	2024-05-07	1
100263	PBO+CT	6.11088	2022-05-18	2022-11-19	1
100264	SV+CT	5.55236	2022-10-18	2023-04-04	0
100265	SV+CT	5.15811	2021-11-06	2022-04-11	1
100266	SV+CT	2.26694	2021-12-30	2022-03-08	1
100267	PBO+CT	7.72074	2022-01-09	2022-08-31	1
100268	SV+CT	17.0185	2022-03-16	2023-08-15	0
100269	SV+CT	9.19918	2022-05-12	2023-02-15	1
100270	PBO+CT	4.40246	2022-07-28	2022-12-08	1
100271	SV+CT	17.7741	2023-04-18	2024-10-09	1
100272	PBO+CT	5.71663	2022-05-31	2022-11-20	0
100273	SV+CT	8.14784	2022-06-28	2023-03-02	1
100274	PBO+CT	4.82957	2022-07-15	2022-12-08	0
100275	SV+CT	8.70637	2022-11-16	2023-08-07	1
100276	SV+CT	4.82957	2023-03-07	2023-07-31	1
100277	SV+CT	7.3922	2023-03-08	2023-10-18	1
100278	SV+CT	3.21971	2023-05-31	2023-09-05	0
100279	PBO+CT	9.36345	2023-05-30	2024-03-09	1
100280	SV+CT	6.73511	2021-09-06	2022-03-29	1
100281	SV+CT	8.14784	2021-12-27	2022-08-31	1
100282	SV+CT	5.25667	2022-01-28	2022-07-06	1
100283	SV+CT	14.3244	2023-01-12	2024-03-22	0
100284	SV+CT	14.6858	2023-02-02	2024-04-23	1
100285	SV+CT	6.86653	2023-02-23	2023-09-19	1
100286	SV+CT	5.74949	2023-05-10	2023-10-31	1
100287	PBO+CT	4.89528	2021-12-09	2022-05-06	1
100288	SV+CT	9.36345	2021-12-20	2022-09-30	1
100289	SV+CT	6.63655	2021-12-30	2022-07-19	1
100290	SV+CT	8.80493	2022-04-02	2022-12-25	0
100291	SV+CT	9.42916	2022-04-06	2023-01-17	1
100292	SV+CT	4.10678	2022-04-24	2022-08-26	1
100293	PBO+CT	1.1499	2022-05-13	2022-06-16	1
100294	SV+CT	1.08419	2022-05-27	2022-06-28	0
100295	PBO+CT	3.154	2022-05-30	2022-09-02	1
100296	SV+CT	4.86242	2022-08-03	2022-12-28	1
100297	PBO+CT	9.69199	2022-08-09	2023-05-30	0
100298	SV+CT	8.50924	2023-02-07	2023-10-23	1
100299	SV+CT	12.5832	2023-02-20	2024-03-08	1
100300	SV+CT	8.6078	2023-02-22	2023-11-10	1
100301	SV+CT	2.66119	2023-06-26	2023-09-14	1
100302	SV+CT	10.0205	2021-07-20	2022-05-20	1
100303	PBO+CT	3.8768	2021-07-16	2021-11-10	1
100304	PBO+CT	3.35113	2021-10-22	2022-01-31	1
100305	SV+CT	5.8152	2021-12-09	2022-06-03	1
100306	PBO+CT	1.74127	2021-12-28	2022-02-18	1
100307	SV+CT	5.68378	2022-05-09	2022-10-28	0
100308	SV+CT	9.72485	2022-06-07	2023-03-29	1
100309	SV+CT	9.26489	2022-09-21	2023-06-29	1
100310	PBO+CT	0.887064	2022-09-28	2022-10-24	0
100311	SV+CT	3.84394	2022-11-10	2023-03-06	1
100312	SV+CT	3.67967	2022-11-24	2023-03-15	1
100313	SV+CT	6.89938	2022-12-03	2023-06-30	1
100314	PBO+CT	8.73922	2023-01-19	2023-10-11	1
100315	PBO+CT	0.887064	2022-12-30	2023-01-25	1
100316	SV+CT	2.00411	2023-03-09	2023-05-08	0
100317	SV+CT	2.98973	2023-04-18	2023-07-17	1
100318	PBO+CT	5.12526	2023-04-10	2023-09-12	1
100319	SV+CT	16.6242	2023-05-16	2024-10-02	1
100320	SV+CT	13.6016	2023-06-27	2024-08-13	1
100321	SV+CT	0.985626	2023-06-21	2023-07-20	1
100322	SV+CT	33.4127	2021-09-30	2024-07-12	1
100323	PBO+CT	5.78234	2022-02-12	2022-08-06	1
100324	SV+CT	25.1663	2022-02-14	2024-03-20	1
100325	SV+CT	7.65503	2022-02-16	2022-10-06	1
100326	SV+CT	9.19918	2022-03-31	2023-01-04	1
100327	SV+CT	7.42505	2022-05-11	2022-12-22	0
100328	PBO+CT	2.16838	2022-05-13	2022-07-17	1
100329	SV+CT	5.97947	2022-05-18	2022-11-15	1
100330	SV+CT	13.7002	2022-05-30	2023-07-20	1
100331	SV+CT	22.8665	2022-06-06	2024-05-01	1
100332	SV+CT	4.50103	2022-07-13	2022-11-26	0
100333	SV+CT	3.74538	2022-08-09	2022-11-30	1
100334	PBO+CT	2.66119	2022-08-12	2022-10-31	1
100335	SV+CT	3.90965	2022-08-17	2022-12-13	1
100336	SV+CT	1.97125	2022-12-18	2023-02-15	1
100337	SV+CT	10.809	2023-01-28	2023-12-22	1
100338	SV+CT	14.9815	2023-03-03	2024-05-31	1
100339	PBO+CT	9.46201	2023-05-11	2024-02-22	1
100340	PBO+CT	4.76386	2023-06-02	2023-10-24	1
100341	SV+CT	5.51951	2021-12-16	2022-06-01	0
100342	PBO+CT	4.73101	2022-02-22	2022-07-15	1
100343	PBO+CT	1.77413	2022-06-06	2022-07-29	0
100344	SV+CT	13.0431	2023-05-31	2024-06-30	0
100345	PBO+CT	4.59959	2023-06-13	2023-10-30	0
100346	PBO+CT	11.5647	2021-11-08	2022-10-25	0
100347	SV+CT	2.52977	2021-12-16	2022-03-02	1
100348	PBO+CT	6.20945	2022-04-27	2022-11-01	1
100349	SV+CT	3.41684	2022-09-28	2023-01-09	1
100350	SV+CT	15.0472	2023-05-31	2024-08-30	1
100351	PBO+CT	1.77413	2023-02-21	2023-04-15	1
100352	SV+CT	12.7146	2023-04-03	2024-04-23	0
100353	SV+CT	7.98357	2023-05-24	2024-01-21	0
100354	SV+CT	3.94251	2022-01-14	2022-05-13	1
100355	PBO+CT	7.22793	2022-04-11	2022-11-16	1
100356	PBO+CT	2.62834	2022-09-14	2022-12-02	1
100357	PBO+CT	4.46817	2022-10-20	2023-03-04	0
100358	PBO+CT	21.7495	2022-11-28	2024-09-19	1
100359	SV+CT	4.86242	2023-01-04	2023-05-31	1
100360	PBO+CT	16.5585	2023-05-05	2024-09-19	1
100361	SV+CT	15.9014	2023-05-25	2024-09-19	1
100362	SV+CT	15.77	2023-05-29	2024-09-19	1
100363	SV+CT	1.1499	2022-05-06	2022-06-09	1
100364	SV+CT	5.58522	2022-12-07	2023-05-25	1
100365	SV+CT	14.5873	2023-01-29	2024-04-16	1
100366	SV+CT	4.13963	2023-02-03	2023-06-08	1
100367	SV+CT	3.97536	2022-03-06	2022-07-04	1
100368	PBO+CT	0.919918	2022-06-13	2022-07-10	1
100369	SV+CT	5.58522	2022-06-22	2022-12-08	1
100370	SV+CT	8.31211	2022-10-10	2023-06-19	1
100371	SV+CT	17.3142	2022-06-13	2023-11-21	1
100372	PBO+CT	0.459959	2023-03-17	2023-03-30	1
100373	SV+CT	24.7392	2022-08-29	2024-09-19	1
100374	PBO+CT	21.4867	2022-09-28	2024-07-12	0
100375	SV+CT	6.47228	2022-10-26	2023-05-10	0
100376	PBO+CT	2.26694	2023-02-20	2023-04-29	0
100377	SV+CT	1.577	2023-05-23	2023-07-09	0
100378	SV+CT	15.9343	2023-05-24	2024-09-19	1
100379	PBO+CT	4.3039	2022-07-07	2022-11-14	1
100380	SV+CT	7.52361	2022-08-26	2023-04-11	0
100381	SV+CT	13.8645	2023-01-06	2024-03-02	1
100382	SV+CT	2.49692	2022-07-27	2022-10-10	0
100383	SV+CT	9.65914	2022-09-29	2023-07-19	1
100384	SV+CT	4.04107	2022-09-29	2023-01-29	0
100385	PBO+CT	3.71253	2022-10-28	2023-02-17	1
100386	PBO+CT	6.11088	2022-11-16	2023-05-20	0
100387	PBO+CT	10.4148	2022-12-06	2023-10-18	0
100388	SV+CT	4.07392	2022-11-25	2023-03-28	0
100389	SV+CT	4.43532	2023-02-16	2023-06-30	1
100390	SV+CT	7.95072	2023-02-28	2023-10-27	1
100391	SV+CT	11.6632	2023-02-28	2024-02-17	0
100392	SV+CT	1.87269	2023-03-07	2023-05-02	0
100393	PBO+CT	14.5873	2023-03-07	2024-05-23	1
100394	SV+CT	2.3655	2023-04-27	2023-07-07	0
100395	SV+CT	10.0862	2023-05-25	2024-03-26	0
100396	SV+CT	6.43943	2023-06-14	2023-12-26	0
100397	SV+CT	11.7947	2022-11-01	2023-10-25	1
100398	PBO+CT	3.0883	2022-11-14	2023-02-15	0
100399	SV+CT	2.85832	2023-03-13	2023-06-07	1
100400	SV+CT	9.52772	2023-05-08	2024-02-21	1
100401	SV+CT	11.4333	2022-07-29	2023-07-11	1
100402	SV+CT	11.3676	2022-08-10	2023-07-21	1
100403	PBO+CT	2.95688	2022-08-31	2022-11-28	1
100404	SV+CT	9.62628	2022-10-19	2023-08-07	1
100405	SV+CT	15.2772	2023-01-03	2024-04-11	1
100406	SV+CT	9.62628	2023-03-08	2023-12-25	1
100407	PBO+CT	8.34497	2023-04-17	2023-12-26	0
100408	PBO+CT	8.21355	2023-04-26	2023-12-31	1
100409	PBO+CT	20.4025	2023-01-03	2024-09-14	1
100410	PBO+CT	2.56263	2023-01-05	2023-03-23	1
100411	PBO+CT	18.2341	2023-02-22	2024-08-29	1
100412	SV+CT	19.0554	2023-02-28	2024-09-29	1
100413	SV+CT	6.04517	2023-04-19	2023-10-19	1
100414	PBO+CT	3.0883	2023-05-30	2023-08-31	1
100415	SV+CT	5.61807	2022-09-05	2023-02-22	1
100416	PBO+CT	1.77413	2023-01-30	2023-03-24	1
100417	PBO+CT	4.10678	2023-04-27	2023-08-29	1
100418	SV+CT	11.1047	2023-05-11	2024-04-12	1
100419	SV+CT	11.5975	2023-03-30	2024-03-16	1
100420	SV+CT	4.13963	2023-06-09	2023-10-12	1
100421	SV+CT	3.90965	2023-05-31	2023-09-26	1
