# Supplementary material for: Suvemcitug plus chemotherapy in women with platinum-resistant recurrent ovarian cancer: the SCORES randomized, double-blinded, phase 3 trial
Source: Nat Cancer. 2026 Jan 9;7(1):182–93. doi: 10.1038/s43018-025-01085-z (PMC12858396; doi:10.1038/s43018-025-01085-z)
Supplement: Supplementary file 9 — Subgroup analyses of OS. [file 43018_2025_1085_MOESM9_ESM.xlsx]

## Sheet: Age Group
Subject Identifier for the Study	Planned Treatment	Pooled Age Group 1	Analysis Value(Month)	Censor
100001	SV+CT	≤65	3.44969	0
100002	SV+CT	≤65	16.0657	0
100003	PBO+CT	≤65	8.93634	0
100004	SV+CT	>65	28.8131	1
100005	SV+CT	≤65	24.8378	1
100006	SV+CT	≤65	17.4127	0
100007	SV+CT	≤65	20.501	1
100008	SV+CT	≤65	1.28131	0
100009	SV+CT	≤65	19.1211	1
100010	SV+CT	≤65	11.3018	0
100011	SV+CT	≤65	12.8789	0
100012	SV+CT	>65	15.5072	1
100013	SV+CT	≤65	6.53799	0
100014	SV+CT	≤65	33.7413	0
100015	SV+CT	≤65	1.34702	1
100016	PBO+CT	>65	19.1869	0
100017	SV+CT	≤65	34.7926	1
100018	PBO+CT	>65	9.49487	0
100019	SV+CT	≤65	12.9774	0
100020	SV+CT	≤65	8.73922	0
100021	SV+CT	≤65	2.59548	0
100022	PBO+CT	≤65	2.69405	0
100023	SV+CT	≤65	25.1335	1
100024	SV+CT	≤65	24.8378	1
100025	SV+CT	≤65	8.77207	0
100026	SV+CT	≤65	18.7598	0
100027	PBO+CT	≤65	20.961	1
100028	SV+CT	≤65	13.8645	1
100029	SV+CT	≤65	7.0308	0
100030	SV+CT	≤65	15.9343	1
100031	PBO+CT	≤65	3.0883	0
100032	SV+CT	≤65	24.7064	0
100033	SV+CT	≤65	9.46201	0
100034	SV+CT	≤65	12.2546	0
100035	PBO+CT	≤65	20.501	0
100036	SV+CT	≤65	33.0842	1
100037	SV+CT	≤65	2.82546	0
100038	SV+CT	≤65	6.83368	0
100039	PBO+CT	≤65	30.3244	1
100040	SV+CT	≤65	29.4374	1
100041	SV+CT	≤65	3.31828	0
100042	PBO+CT	≤65	3.97536	1
100043	PBO+CT	>65	21.5524	0
100044	PBO+CT	≤65	18.924	0
100045	SV+CT	≤65	1.31417	0
100046	SV+CT	≤65	20.5996	0
100047	SV+CT	≤65	24.7064	1
100048	SV+CT	≤65	23.655	1
100049	PBO+CT	≤65	18.6612	0
100050	SV+CT	≤65	9.46201	0
100051	PBO+CT	≤65	22.1109	1
100052	SV+CT	≤65	21.4209	1
100053	SV+CT	≤65	20.3039	1
100054	PBO+CT	>65	18.6283	1
100055	SV+CT	≤65	18.9569	1
100056	SV+CT	≤65	2.29979	0
100057	SV+CT	≤65	14.3901	0
100058	PBO+CT	≤65	3.18686	0
100059	SV+CT	≤65	17.1499	1
100060	SV+CT	≤65	10.7433	0
100061	SV+CT	≤65	2.79261	0
100062	SV+CT	≤65	13.6674	0
100063	SV+CT	≤65	27.3676	1
100064	SV+CT	≤65	14.2259	0
100065	SV+CT	≤65	5.28953	0
100066	SV+CT	≤65	22.2094	0
100067	PBO+CT	>65	3.54825	0
100068	SV+CT	≤65	22.9651	1
100069	PBO+CT	≤65	5.25667	0
100070	SV+CT	≤65	9.95483	0
100071	SV+CT	≤65	6.86653	0
100072	SV+CT	>65	11.3676	0
100073	PBO+CT	≤65	5.94661	0
100074	SV+CT	≤65	26.1848	0
100075	SV+CT	≤65	22.2752	0
100076	SV+CT	≤65	8.83778	0
100077	SV+CT	≤65	6.6037	1
100078	SV+CT	≤65	1.51129	1
100079	SV+CT	>65	3.41684	0
100080	SV+CT	≤65	9.92197	0
100081	SV+CT	>65	19.5811	0
100082	SV+CT	≤65	20.9938	1
100083	PBO+CT	≤65	15.5729	1
100084	SV+CT	≤65	22.538	1
100085	SV+CT	≤65	4.00821	0
100086	SV+CT	≤65	36.9938	1
100087	SV+CT	≤65	13.2074	0
100088	SV+CT	≤65	14.3573	0
100089	SV+CT	≤65	12.7474	0
100090	PBO+CT	≤65	32.7228	0
100091	SV+CT	≤65	14.7844	0
100092	SV+CT	≤65	10.1191	0
100093	SV+CT	≤65	12.6489	0
100094	SV+CT	>65	20.1725	1
100095	SV+CT	>65	18.8583	1
100096	PBO+CT	≤65	10.8419	0
100097	PBO+CT	≤65	29.1088	0
100098	PBO+CT	≤65	5.78234	0
100099	PBO+CT	≤65	15.2444	0
100100	SV+CT	>65	14.4559	0
100101	PBO+CT	≤65	5.68378	0
100102	SV+CT	>65	15.8686	0
100103	SV+CT	≤65	4.63244	0
100104	PBO+CT	≤65	15.3758	0
100105	SV+CT	≤65	34.7598	1
100106	SV+CT	≤65	4.86242	0
100107	PBO+CT	≤65	17.6099	0
100108	SV+CT	≤65	1.31417	0
100109	SV+CT	>65	16.9199	1
100110	PBO+CT	≤65	11.8932	0
100111	PBO+CT	≤65	3.74538	0
100112	PBO+CT	≤65	30.4559	1
100113	SV+CT	≤65	12.4517	0
100114	SV+CT	≤65	5.58522	0
100115	SV+CT	≤65	26.9405	1
100116	SV+CT	≤65	26.4805	1
100117	PBO+CT	>65	25.1006	1
100118	SV+CT	>65	12.5503	0
100119	SV+CT	≤65	7.22793	0
100120	PBO+CT	≤65	19.1869	0
100121	SV+CT	≤65	10.3162	1
100122	SV+CT	≤65	13.5359	0
100123	SV+CT	≤65	16.0329	1
100124	PBO+CT	≤65	10.0534	0
100125	SV+CT	≤65	8.08214	0
100126	SV+CT	≤65	3.67967	0
100127	SV+CT	>65	6.83368	0
100128	PBO+CT	≤65	2.56263	0
100129	SV+CT	≤65	10.0862	0
100130	SV+CT	≤65	26.9076	0
100131	SV+CT	≤65	9.72485	0
100132	PBO+CT	≤65	25.2977	1
100133	SV+CT	≤65	17.807	0
100134	SV+CT	≤65	5.0924	0
100135	SV+CT	≤65	17.7741	1
100136	SV+CT	≤65	9.3963	0
100137	PBO+CT	≤65	3.41684	0
100138	SV+CT	≤65	33.6756	1
100139	SV+CT	≤65	32.2957	1
100140	PBO+CT	≤65	13.0103	1
100141	SV+CT	≤65	28.8131	1
100142	SV+CT	≤65	6.2423	0
100143	PBO+CT	≤65	20.7639	1
100144	SV+CT	≤65	2.26694	1
100145	SV+CT	>65	33.0842	1
100146	SV+CT	≤65	5.51951	0
100147	PBO+CT	≤65	5.4538	0
100148	SV+CT	≤65	9.23203	0
100149	SV+CT	>65	12.1889	0
100150	SV+CT	≤65	32.5257	1
100151	SV+CT	≤65	4.6653	0
100152	SV+CT	≤65	6.20945	0
100153	SV+CT	≤65	1.60986	0
100154	SV+CT	>65	8.64066	0
100155	PBO+CT	≤65	19.0554	0
100156	SV+CT	≤65	19.0226	1
100157	SV+CT	≤65	3.61396	1
100158	PBO+CT	≤65	5.51951	0
100159	SV+CT	≤65	37.0595	1
100160	PBO+CT	≤65	15.3429	0
100161	SV+CT	>65	11.1376	0
100162	SV+CT	≤65	34.9897	1
100163	SV+CT	≤65	27.7618	0
100164	PBO+CT	≤65	2.7269	0
100165	SV+CT	≤65	6.14374	0
100166	PBO+CT	≤65	4.86242	0
100167	PBO+CT	≤65	6.6694	0
100168	PBO+CT	>65	16.1971	0
100169	PBO+CT	≤65	19.3183	1
100170	PBO+CT	≤65	2.16838	0
100171	SV+CT	≤65	13.7331	0
100172	SV+CT	≤65	15.9343	0
100173	SV+CT	≤65	12.9446	0
100174	PBO+CT	≤65	21.6838	1
100175	SV+CT	≤65	14.4559	0
100176	PBO+CT	≤65	9.16632	0
100177	SV+CT	≤65	10.5791	0
100178	SV+CT	≤65	3.31828	0
100179	PBO+CT	>65	33.6099	1
100180	PBO+CT	≤65	1.74127	0
100181	PBO+CT	≤65	0.985626	0
100182	SV+CT	≤65	24.1807	0
100183	SV+CT	≤65	2.95688	0
100184	SV+CT	≤65	8.08214	0
100185	PBO+CT	≤65	2.95688	0
100186	PBO+CT	≤65	27.6304	1
100187	PBO+CT	≤65	4.00821	1
100188	PBO+CT	≤65	9.06776	0
100189	SV+CT	≤65	23.7536	0
100190	SV+CT	≤65	4.76386	0
100191	SV+CT	≤65	21.848	1
100192	SV+CT	≤65	4.73101	0
100193	PBO+CT	≤65	19.3511	1
100194	PBO+CT	≤65	17.4784	1
100195	PBO+CT	≤65	12.1232	0
100196	PBO+CT	≤65	9.95483	0
100197	SV+CT	≤65	14.5544	1
100198	SV+CT	≤65	8.77207	1
100199	SV+CT	≤65	26.152	0
100200	PBO+CT	≤65	12.8789	1
100201	SV+CT	≤65	19.9754	1
100202	SV+CT	≤65	10.6119	0
100203	PBO+CT	≤65	13.306	0
100204	PBO+CT	≤65	5.19097	0
100205	SV+CT	≤65	17.7084	1
100206	PBO+CT	≤65	1.18275	0
100207	PBO+CT	≤65	19.5811	0
100208	SV+CT	>65	11.6304	0
100209	SV+CT	≤65	20.0082	0
100210	PBO+CT	≤65	20.6653	0
100211	PBO+CT	≤65	35.0883	1
100212	SV+CT	≤65	14.0287	0
100213	SV+CT	≤65	10.4148	0
100214	SV+CT	>65	16.6242	0
100215	SV+CT	≤65	12.9774	0
100216	PBO+CT	≤65	14.7844	0
100217	SV+CT	≤65	20.8296	0
100218	SV+CT	>65	23.9507	1
100219	PBO+CT	≤65	10.0534	0
100220	SV+CT	≤65	12.5832	0
100221	SV+CT	≤65	15.4743	0
100222	SV+CT	≤65	3.25257	0
100223	SV+CT	>65	25.232	1
100224	PBO+CT	≤65	21.3552	0
100225	PBO+CT	≤65	11.4333	0
100226	SV+CT	≤65	23.3265	1
100227	PBO+CT	≤65	23.3922	1
100228	SV+CT	≤65	2.69405	0
100229	SV+CT	>65	23.7536	1
100230	SV+CT	≤65	2.62834	0
100231	SV+CT	≤65	15.7372	0
100232	SV+CT	>65	20.6653	1
100233	PBO+CT	≤65	12.616	0
100234	SV+CT	≤65	16.4928	1
100235	SV+CT	>65	4.20534	0
100236	SV+CT	≤65	6.99795	0
100237	PBO+CT	≤65	15.6057	1
100238	SV+CT	≤65	5.97947	0
100239	SV+CT	>65	32.7228	0
100240	PBO+CT	≤65	5.28953	0
100241	PBO+CT	≤65	11.4661	0
100242	SV+CT	≤65	4.23819	0
100243	PBO+CT	≤65	14.0287	0
100244	SV+CT	>65	11.039	0
100245	PBO+CT	>65	8.93634	0
100246	SV+CT	≤65	2.16838	1
100247	PBO+CT	≤65	25.7577	1
100248	PBO+CT	≤65	24.8378	1
100249	SV+CT	≤65	21.7495	1
100250	PBO+CT	≤65	10.2177	0
100251	SV+CT	≤65	9.52772	0
100252	SV+CT	>65	2.29979	0
100253	PBO+CT	≤65	22.8994	0
100254	SV+CT	≤65	29.076	1
100255	PBO+CT	≤65	19.0883	0
100256	SV+CT	≤65	22.2423	0
100257	PBO+CT	>65	9.46201	0
100258	PBO+CT	≤65	16.46	0
100259	PBO+CT	>65	11.8932	0
100260	PBO+CT	≤65	14.0616	0
100261	SV+CT	≤65	10.1191	0
100262	SV+CT	≤65	30.4887	1
100263	PBO+CT	≤65	22.3737	0
100264	SV+CT	≤65	5.55236	0
100265	SV+CT	≤65	23.7536	0
100266	SV+CT	≤65	4.43532	0
100267	PBO+CT	≤65	31.1458	1
100268	SV+CT	≤65	17.0185	0
100269	SV+CT	>65	16.6571	0
100270	PBO+CT	≤65	16.5585	0
100271	SV+CT	≤65	17.7741	1
100272	PBO+CT	≤65	5.71663	0
100273	SV+CT	≤65	13.3717	0
100274	PBO+CT	≤65	4.82957	0
100275	SV+CT	≤65	20.3039	0
100276	SV+CT	≤65	6.43943	0
100277	SV+CT	≤65	16.4271	0
100278	SV+CT	≤65	3.21971	0
100279	PBO+CT	≤65	16.3943	1
100280	SV+CT	>65	16.23	0
100281	SV+CT	≤65	32.7556	1
100282	SV+CT	>65	13.8973	0
100283	SV+CT	≤65	14.3244	0
100284	SV+CT	≤65	19.2854	1
100285	SV+CT	≤65	13.7331	1
100286	SV+CT	≤65	14.5873	0
100287	PBO+CT	>65	18.7269	0
100288	SV+CT	≤65	9.36345	1
100289	SV+CT	≤65	19.2197	0
100290	SV+CT	≤65	8.80493	0
100291	SV+CT	≤65	30.1273	1
100292	SV+CT	≤65	13.2402	0
100293	PBO+CT	≤65	3.05544	0
100294	SV+CT	≤65	1.08419	0
100295	PBO+CT	≤65	12.3532	0
100296	SV+CT	≤65	10.4148	0
100297	PBO+CT	≤65	9.69199	0
100298	SV+CT	≤65	9.7577	0
100299	SV+CT	≤65	14.6858	0
100300	SV+CT	≤65	18.8912	1
100301	SV+CT	≤65	8.64066	0
100302	SV+CT	≤65	14.193	0
100303	PBO+CT	>65	12.3532	0
100304	PBO+CT	≤65	34.7926	1
100305	SV+CT	≤65	13.6674	0
100306	PBO+CT	>65	3.81109	0
100307	SV+CT	≤65	5.68378	0
100308	SV+CT	≤65	25.9877	1
100309	SV+CT	>65	20.3039	1
100310	PBO+CT	>65	0.887064	0
100311	SV+CT	≤65	11.2361	0
100312	SV+CT	≤65	21.7166	1
100313	SV+CT	>65	18.694	0
100314	PBO+CT	≤65	20.0082	1
100315	PBO+CT	≤65	4.69815	0
100316	SV+CT	≤65	2.00411	0
100317	SV+CT	≤65	3.25257	0
100318	PBO+CT	>65	13.9959	0
100319	SV+CT	≤65	16.6242	1
100320	SV+CT	≤65	13.6016	1
100321	SV+CT	≤65	12.8131	0
100322	SV+CT	≤65	36.0411	1
100323	PBO+CT	≤65	24.6078	0
100324	SV+CT	≤65	31.1786	1
100325	SV+CT	>65	18.5626	0
100326	SV+CT	≤65	15.0472	0
100327	SV+CT	≤65	7.42505	0
100328	PBO+CT	≤65	9.98768	0
100329	SV+CT	≤65	11.2033	1
100330	SV+CT	≤65	16.4928	0
100331	SV+CT	≤65	27.8604	1
100332	SV+CT	≤65	4.50103	0
100333	SV+CT	≤65	24.9363	1
100334	PBO+CT	≤65	11.269	0
100335	SV+CT	≤65	25.7906	1
100336	SV+CT	≤65	18.4969	0
100337	SV+CT	≤65	20.4025	1
100338	SV+CT	≤65	18.6283	1
100339	PBO+CT	>65	16.3614	1
100340	PBO+CT	≤65	15.6386	1
100341	SV+CT	≤65	5.51951	0
100342	PBO+CT	≤65	15.1458	0
100343	PBO+CT	≤65	1.77413	0
100344	SV+CT	≤65	13.0431	0
100345	PBO+CT	≤65	4.59959	0
100346	PBO+CT	≤65	11.5647	0
100347	SV+CT	≤65	30.0945	1
100348	PBO+CT	≤65	20.9938	0
100349	SV+CT	≤65	20.6982	1
100350	SV+CT	≤65	15.0472	1
100351	PBO+CT	≤65	18.0698	0
100352	SV+CT	≤65	12.7146	0
100353	SV+CT	>65	7.98357	0
100354	SV+CT	≤65	32.8214	1
100355	PBO+CT	≤65	14.883	0
100356	PBO+CT	≤65	9.3306	0
100357	PBO+CT	≤65	4.46817	0
100358	PBO+CT	>65	21.7495	1
100359	SV+CT	≤65	14.7187	0
100360	PBO+CT	≤65	16.5585	1
100361	SV+CT	≤65	15.9014	1
100362	SV+CT	≤65	15.77	1
100363	SV+CT	≤65	2.29979	1
100364	SV+CT	≤65	9.03491	0
100365	SV+CT	≤65	20.4353	1
100366	SV+CT	≤65	20.271	1
100367	SV+CT	≤65	31.1786	1
100368	PBO+CT	≤65	25.5606	1
100369	SV+CT	>65	16.0986	0
100370	SV+CT	≤65	15.6715	0
100371	SV+CT	≤65	24.3778	0
100372	PBO+CT	≤65	6.53799	0
100373	SV+CT	≤65	24.7392	1
100374	PBO+CT	≤65	21.4867	0
100375	SV+CT	≤65	6.47228	0
100376	PBO+CT	≤65	2.26694	0
100377	SV+CT	>65	1.577	0
100378	SV+CT	≤65	15.9343	1
100379	PBO+CT	≤65	5.42094	0
100380	SV+CT	≤65	7.52361	0
100381	SV+CT	≤65	20.4353	1
100382	SV+CT	≤65	2.49692	0
100383	SV+CT	>65	21.191	0
100384	SV+CT	≤65	4.04107	0
100385	PBO+CT	≤65	11.9918	1
100386	PBO+CT	≤65	6.11088	0
100387	PBO+CT	≤65	10.4148	0
100388	SV+CT	≤65	4.07392	0
100389	SV+CT	≤65	4.43532	1
100390	SV+CT	≤65	18.8583	1
100391	SV+CT	≤65	11.6632	0
100392	SV+CT	≤65	1.87269	0
100393	PBO+CT	≤65	18.037	1
100394	SV+CT	≤65	2.3655	0
100395	SV+CT	≤65	10.0862	0
100396	SV+CT	≤65	6.43943	0
100397	SV+CT	≤65	18.924	0
100398	PBO+CT	≤65	3.0883	0
100399	SV+CT	≤65	6.11088	0
100400	SV+CT	≤65	16.4928	1
100401	SV+CT	>65	20.8296	0
100402	SV+CT	≤65	19.614	0
100403	PBO+CT	≤65	4.53388	0
100404	SV+CT	≤65	14.7844	0
100405	SV+CT	≤65	20.3696	1
100406	SV+CT	≤65	17.7741	1
100407	PBO+CT	≤65	8.34497	0
100408	PBO+CT	≤65	16.8214	1
100409	PBO+CT	>65	20.4025	1
100410	PBO+CT	≤65	20.4682	1
100411	PBO+CT	≤65	18.2341	1
100412	SV+CT	≤65	19.0554	1
100413	SV+CT	≤65	6.04517	1
100414	PBO+CT	≤65	9.52772	0
100415	SV+CT	≤65	15.3101	0
100416	PBO+CT	>65	4.63244	0
100417	PBO+CT	≤65	11.2361	0
100418	SV+CT	≤65	16.3614	1
100419	SV+CT	≤65	18.3984	1
100420	SV+CT	≤65	16.0657	1
100421	SV+CT	>65	9.92197	0

## Sheet: ECOG
Subject Identifier for the Study	Planned Treatment	Baseline ECOG	Analysis Value(Month)	Censor
100001	SV+CT	1	3.44969	0
100002	SV+CT	1	16.0657	0
100003	PBO+CT	1	8.93634	0
100004	SV+CT	1	28.8131	1
100005	SV+CT	1	24.8378	1
100006	SV+CT	1	17.4127	0
100007	SV+CT	1	20.501	1
100008	SV+CT	1	1.28131	0
100009	SV+CT	1	19.1211	1
100010	SV+CT	1	11.3018	0
100011	SV+CT	1	12.8789	0
100012	SV+CT	1	15.5072	1
100013	SV+CT	1	6.53799	0
100014	SV+CT	0	33.7413	0
100015	SV+CT	1	1.34702	1
100016	PBO+CT	0	19.1869	0
100017	SV+CT	0	34.7926	1
100018	PBO+CT	1	9.49487	0
100019	SV+CT	0	12.9774	0
100020	SV+CT	0	8.73922	0
100021	SV+CT	1	2.59548	0
100022	PBO+CT	0	2.69405	0
100023	SV+CT	0	25.1335	1
100024	SV+CT	0	24.8378	1
100025	SV+CT	0	8.77207	0
100026	SV+CT	0	18.7598	0
100027	PBO+CT	1	20.961	1
100028	SV+CT	0	13.8645	1
100029	SV+CT	0	7.0308	0
100030	SV+CT	0	15.9343	1
100031	PBO+CT	1	3.0883	0
100032	SV+CT	0	24.7064	0
100033	SV+CT	0	9.46201	0
100034	SV+CT	0	12.2546	0
100035	PBO+CT	0	20.501	0
100036	SV+CT	0	33.0842	1
100037	SV+CT	0	2.82546	0
100038	SV+CT	0	6.83368	0
100039	PBO+CT	0	30.3244	1
100040	SV+CT	0	29.4374	1
100041	SV+CT	0	3.31828	0
100042	PBO+CT	1	3.97536	1
100043	PBO+CT	0	21.5524	0
100044	PBO+CT	0	18.924	0
100045	SV+CT	0	1.31417	0
100046	SV+CT	0	20.5996	0
100047	SV+CT	0	24.7064	1
100048	SV+CT	0	23.655	1
100049	PBO+CT	0	18.6612	0
100050	SV+CT	0	9.46201	0
100051	PBO+CT	0	22.1109	1
100052	SV+CT	0	21.4209	1
100053	SV+CT	0	20.3039	1
100054	PBO+CT	0	18.6283	1
100055	SV+CT	0	18.9569	1
100056	SV+CT	0	2.29979	0
100057	SV+CT	0	14.3901	0
100058	PBO+CT	0	3.18686	0
100059	SV+CT	0	17.1499	1
100060	SV+CT	0	10.7433	0
100061	SV+CT	0	2.79261	0
100062	SV+CT	1	13.6674	0
100063	SV+CT	1	27.3676	1
100064	SV+CT	1	14.2259	0
100065	SV+CT	1	5.28953	0
100066	SV+CT	1	22.2094	0
100067	PBO+CT	1	3.54825	0
100068	SV+CT	0	22.9651	1
100069	PBO+CT	1	5.25667	0
100070	SV+CT	0	9.95483	0
100071	SV+CT	0	6.86653	0
100072	SV+CT	0	11.3676	0
100073	PBO+CT	0	5.94661	0
100074	SV+CT	0	26.1848	0
100075	SV+CT	0	22.2752	0
100076	SV+CT	0	8.83778	0
100077	SV+CT	0	6.6037	1
100078	SV+CT	0	1.51129	1
100079	SV+CT	0	3.41684	0
100080	SV+CT	1	9.92197	0
100081	SV+CT	1	19.5811	0
100082	SV+CT	1	20.9938	1
100083	PBO+CT	0	15.5729	1
100084	SV+CT	0	22.538	1
100085	SV+CT	0	4.00821	0
100086	SV+CT	0	36.9938	1
100087	SV+CT	0	13.2074	0
100088	SV+CT	0	14.3573	0
100089	SV+CT	0	12.7474	0
100090	PBO+CT	0	32.7228	0
100091	SV+CT	0	14.7844	0
100092	SV+CT	0	10.1191	0
100093	SV+CT	0	12.6489	0
100094	SV+CT	0	20.1725	1
100095	SV+CT	0	18.8583	1
100096	PBO+CT	0	10.8419	0
100097	PBO+CT	1	29.1088	0
100098	PBO+CT	1	5.78234	0
100099	PBO+CT	1	15.2444	0
100100	SV+CT	1	14.4559	0
100101	PBO+CT	1	5.68378	0
100102	SV+CT	1	15.8686	0
100103	SV+CT	1	4.63244	0
100104	PBO+CT	1	15.3758	0
100105	SV+CT	1	34.7598	1
100106	SV+CT	1	4.86242	0
100107	PBO+CT	1	17.6099	0
100108	SV+CT	1	1.31417	0
100109	SV+CT	1	16.9199	1
100110	PBO+CT	1	11.8932	0
100111	PBO+CT	1	3.74538	0
100112	PBO+CT	1	30.4559	1
100113	SV+CT	1	12.4517	0
100114	SV+CT	1	5.58522	0
100115	SV+CT	1	26.9405	1
100116	SV+CT	1	26.4805	1
100117	PBO+CT	1	25.1006	1
100118	SV+CT	1	12.5503	0
100119	SV+CT	1	7.22793	0
100120	PBO+CT	1	19.1869	0
100121	SV+CT	1	10.3162	1
100122	SV+CT	1	13.5359	0
100123	SV+CT	1	16.0329	1
100124	PBO+CT	1	10.0534	0
100125	SV+CT	1	8.08214	0
100126	SV+CT	1	3.67967	0
100127	SV+CT	1	6.83368	0
100128	PBO+CT	1	2.56263	0
100129	SV+CT	0	10.0862	0
100130	SV+CT	1	26.9076	0
100131	SV+CT	1	9.72485	0
100132	PBO+CT	1	25.2977	1
100133	SV+CT	1	17.807	0
100134	SV+CT	1	5.0924	0
100135	SV+CT	1	17.7741	1
100136	SV+CT	1	9.3963	0
100137	PBO+CT	1	3.41684	0
100138	SV+CT	1	33.6756	1
100139	SV+CT	1	32.2957	1
100140	PBO+CT	1	13.0103	1
100141	SV+CT	1	28.8131	1
100142	SV+CT	1	6.2423	0
100143	PBO+CT	1	20.7639	1
100144	SV+CT	0	2.26694	1
100145	SV+CT	1	33.0842	1
100146	SV+CT	1	5.51951	0
100147	PBO+CT	1	5.4538	0
100148	SV+CT	1	9.23203	0
100149	SV+CT	1	12.1889	0
100150	SV+CT	1	32.5257	1
100151	SV+CT	1	4.6653	0
100152	SV+CT	1	6.20945	0
100153	SV+CT	1	1.60986	0
100154	SV+CT	1	8.64066	0
100155	PBO+CT	1	19.0554	0
100156	SV+CT	1	19.0226	1
100157	SV+CT	1	3.61396	1
100158	PBO+CT	1	5.51951	0
100159	SV+CT	0	37.0595	1
100160	PBO+CT	0	15.3429	0
100161	SV+CT	0	11.1376	0
100162	SV+CT	0	34.9897	1
100163	SV+CT	0	27.7618	0
100164	PBO+CT	0	2.7269	0
100165	SV+CT	0	6.14374	0
100166	PBO+CT	0	4.86242	0
100167	PBO+CT	0	6.6694	0
100168	PBO+CT	1	16.1971	0
100169	PBO+CT	0	19.3183	1
100170	PBO+CT	1	2.16838	0
100171	SV+CT	0	13.7331	0
100172	SV+CT	0	15.9343	0
100173	SV+CT	1	12.9446	0
100174	PBO+CT	1	21.6838	1
100175	SV+CT	1	14.4559	0
100176	PBO+CT	1	9.16632	0
100177	SV+CT	0	10.5791	0
100178	SV+CT	1	3.31828	0
100179	PBO+CT	1	33.6099	1
100180	PBO+CT	1	1.74127	0
100181	PBO+CT	1	0.985626	0
100182	SV+CT	1	24.1807	0
100183	SV+CT	1	2.95688	0
100184	SV+CT	0	8.08214	0
100185	PBO+CT	1	2.95688	0
100186	PBO+CT	0	27.6304	1
100187	PBO+CT	1	4.00821	1
100188	PBO+CT	1	9.06776	0
100189	SV+CT	1	23.7536	0
100190	SV+CT	1	4.76386	0
100191	SV+CT	0	21.848	1
100192	SV+CT	0	4.73101	0
100193	PBO+CT	0	19.3511	1
100194	PBO+CT	1	17.4784	1
100195	PBO+CT	1	12.1232	0
100196	PBO+CT	1	9.95483	0
100197	SV+CT	1	14.5544	1
100198	SV+CT	1	8.77207	1
100199	SV+CT	1	26.152	0
100200	PBO+CT	1	12.8789	1
100201	SV+CT	1	19.9754	1
100202	SV+CT	1	10.6119	0
100203	PBO+CT	1	13.306	0
100204	PBO+CT	1	5.19097	0
100205	SV+CT	1	17.7084	1
100206	PBO+CT	1	1.18275	0
100207	PBO+CT	0	19.5811	0
100208	SV+CT	0	11.6304	0
100209	SV+CT	1	20.0082	0
100210	PBO+CT	1	20.6653	0
100211	PBO+CT	0	35.0883	1
100212	SV+CT	0	14.0287	0
100213	SV+CT	0	10.4148	0
100214	SV+CT	1	16.6242	0
100215	SV+CT	0	12.9774	0
100216	PBO+CT	1	14.7844	0
100217	SV+CT	0	20.8296	0
100218	SV+CT	0	23.9507	1
100219	PBO+CT	1	10.0534	0
100220	SV+CT	0	12.5832	0
100221	SV+CT	1	15.4743	0
100222	SV+CT	1	3.25257	0
100223	SV+CT	1	25.232	1
100224	PBO+CT	1	21.3552	0
100225	PBO+CT	1	11.4333	0
100226	SV+CT	1	23.3265	1
100227	PBO+CT	0	23.3922	1
100228	SV+CT	1	2.69405	0
100229	SV+CT	1	23.7536	1
100230	SV+CT	1	2.62834	0
100231	SV+CT	0	15.7372	0
100232	SV+CT	1	20.6653	1
100233	PBO+CT	1	12.616	0
100234	SV+CT	0	16.4928	1
100235	SV+CT	1	4.20534	0
100236	SV+CT	1	6.99795	0
100237	PBO+CT	1	15.6057	1
100238	SV+CT	1	5.97947	0
100239	SV+CT	1	32.7228	0
100240	PBO+CT	1	5.28953	0
100241	PBO+CT	1	11.4661	0
100242	SV+CT	1	4.23819	0
100243	PBO+CT	0	14.0287	0
100244	SV+CT	1	11.039	0
100245	PBO+CT	0	8.93634	0
100246	SV+CT	1	2.16838	1
100247	PBO+CT	1	25.7577	1
100248	PBO+CT	1	24.8378	1
100249	SV+CT	0	21.7495	1
100250	PBO+CT	1	10.2177	0
100251	SV+CT	1	9.52772	0
100252	SV+CT	1	2.29979	0
100253	PBO+CT	1	22.8994	0
100254	SV+CT	1	29.076	1
100255	PBO+CT	1	19.0883	0
100256	SV+CT	1	22.2423	0
100257	PBO+CT	1	9.46201	0
100258	PBO+CT	1	16.46	0
100259	PBO+CT	1	11.8932	0
100260	PBO+CT	1	14.0616	0
100261	SV+CT	1	10.1191	0
100262	SV+CT	1	30.4887	1
100263	PBO+CT	1	22.3737	0
100264	SV+CT	1	5.55236	0
100265	SV+CT	0	23.7536	0
100266	SV+CT	0	4.43532	0
100267	PBO+CT	1	31.1458	1
100268	SV+CT	1	17.0185	0
100269	SV+CT	1	16.6571	0
100270	PBO+CT	1	16.5585	0
100271	SV+CT	1	17.7741	1
100272	PBO+CT	0	5.71663	0
100273	SV+CT	1	13.3717	0
100274	PBO+CT	1	4.82957	0
100275	SV+CT	0	20.3039	0
100276	SV+CT	0	6.43943	0
100277	SV+CT	0	16.4271	0
100278	SV+CT	0	3.21971	0
100279	PBO+CT	0	16.3943	1
100280	SV+CT	1	16.23	0
100281	SV+CT	0	32.7556	1
100282	SV+CT	0	13.8973	0
100283	SV+CT	1	14.3244	0
100284	SV+CT	0	19.2854	1
100285	SV+CT	0	13.7331	1
100286	SV+CT	1	14.5873	0
100287	PBO+CT	1	18.7269	0
100288	SV+CT	1	9.36345	1
100289	SV+CT	1	19.2197	0
100290	SV+CT	1	8.80493	0
100291	SV+CT	1	30.1273	1
100292	SV+CT	1	13.2402	0
100293	PBO+CT	1	3.05544	0
100294	SV+CT	1	1.08419	0
100295	PBO+CT	1	12.3532	0
100296	SV+CT	1	10.4148	0
100297	PBO+CT	1	9.69199	0
100298	SV+CT	1	9.7577	0
100299	SV+CT	1	14.6858	0
100300	SV+CT	1	18.8912	1
100301	SV+CT	1	8.64066	0
100302	SV+CT	1	14.193	0
100303	PBO+CT	1	12.3532	0
100304	PBO+CT	0	34.7926	1
100305	SV+CT	1	13.6674	0
100306	PBO+CT	1	3.81109	0
100307	SV+CT	1	5.68378	0
100308	SV+CT	1	25.9877	1
100309	SV+CT	1	20.3039	1
100310	PBO+CT	1	0.887064	0
100311	SV+CT	1	11.2361	0
100312	SV+CT	1	21.7166	1
100313	SV+CT	1	18.694	0
100314	PBO+CT	1	20.0082	1
100315	PBO+CT	1	4.69815	0
100316	SV+CT	1	2.00411	0
100317	SV+CT	1	3.25257	0
100318	PBO+CT	1	13.9959	0
100319	SV+CT	1	16.6242	1
100320	SV+CT	1	13.6016	1
100321	SV+CT	1	12.8131	0
100322	SV+CT	0	36.0411	1
100323	PBO+CT	1	24.6078	0
100324	SV+CT	1	31.1786	1
100325	SV+CT	1	18.5626	0
100326	SV+CT	1	15.0472	0
100327	SV+CT	1	7.42505	0
100328	PBO+CT	0	9.98768	0
100329	SV+CT	0	11.2033	1
100330	SV+CT	1	16.4928	0
100331	SV+CT	1	27.8604	1
100332	SV+CT	1	4.50103	0
100333	SV+CT	1	24.9363	1
100334	PBO+CT	0	11.269	0
100335	SV+CT	0	25.7906	1
100336	SV+CT	1	18.4969	0
100337	SV+CT	1	20.4025	1
100338	SV+CT	0	18.6283	1
100339	PBO+CT	1	16.3614	1
100340	PBO+CT	0	15.6386	1
100341	SV+CT	1	5.51951	0
100342	PBO+CT	1	15.1458	0
100343	PBO+CT	1	1.77413	0
100344	SV+CT	1	13.0431	0
100345	PBO+CT	1	4.59959	0
100346	PBO+CT	1	11.5647	0
100347	SV+CT	1	30.0945	1
100348	PBO+CT	1	20.9938	0
100349	SV+CT	1	20.6982	1
100350	SV+CT	1	15.0472	1
100351	PBO+CT	0	18.0698	0
100352	SV+CT	0	12.7146	0
100353	SV+CT	0	7.98357	0
100354	SV+CT	1	32.8214	1
100355	PBO+CT	1	14.883	0
100356	PBO+CT	1	9.3306	0
100357	PBO+CT	1	4.46817	0
100358	PBO+CT	1	21.7495	1
100359	SV+CT	1	14.7187	0
100360	PBO+CT	1	16.5585	1
100361	SV+CT	1	15.9014	1
100362	SV+CT	1	15.77	1
100363	SV+CT	1	2.29979	1
100364	SV+CT	0	9.03491	0
100365	SV+CT	0	20.4353	1
100366	SV+CT	0	20.271	1
100367	SV+CT	0	31.1786	1
100368	PBO+CT	0	25.5606	1
100369	SV+CT	1	16.0986	0
100370	SV+CT	1	15.6715	0
100371	SV+CT	1	24.3778	0
100372	PBO+CT	1	6.53799	0
100373	SV+CT	1	24.7392	1
100374	PBO+CT	1	21.4867	0
100375	SV+CT	1	6.47228	0
100376	PBO+CT	1	2.26694	0
100377	SV+CT	1	1.577	0
100378	SV+CT	1	15.9343	1
100379	PBO+CT	1	5.42094	0
100380	SV+CT	1	7.52361	0
100381	SV+CT	1	20.4353	1
100382	SV+CT	1	2.49692	0
100383	SV+CT	1	21.191	0
100384	SV+CT	1	4.04107	0
100385	PBO+CT	1	11.9918	1
100386	PBO+CT	1	6.11088	0
100387	PBO+CT	1	10.4148	0
100388	SV+CT	1	4.07392	0
100389	SV+CT	1	4.43532	1
100390	SV+CT	1	18.8583	1
100391	SV+CT	1	11.6632	0
100392	SV+CT	1	1.87269	0
100393	PBO+CT	1	18.037	1
100394	SV+CT	1	2.3655	0
100395	SV+CT	1	10.0862	0
100396	SV+CT	1	6.43943	0
100397	SV+CT	1	18.924	0
100398	PBO+CT	0	3.0883	0
100399	SV+CT	1	6.11088	0
100400	SV+CT	1	16.4928	1
100401	SV+CT	0	20.8296	0
100402	SV+CT	0	19.614	0
100403	PBO+CT	0	4.53388	0
100404	SV+CT	0	14.7844	0
100405	SV+CT	0	20.3696	1
100406	SV+CT	0	17.7741	1
100407	PBO+CT	1	8.34497	0
100408	PBO+CT	1	16.8214	1
100409	PBO+CT	0	20.4025	1
100410	PBO+CT	0	20.4682	1
100411	PBO+CT	0	18.2341	1
100412	SV+CT	0	19.0554	1
100413	SV+CT	0	6.04517	1
100414	PBO+CT	0	9.52772	0
100415	SV+CT	1	15.3101	0
100416	PBO+CT	1	4.63244	0
100417	PBO+CT	1	11.2361	0
100418	SV+CT	1	16.3614	1
100419	SV+CT	0	18.3984	1
100420	SV+CT	0	16.0657	1
100421	SV+CT	0	9.92197	0

## Sheet: Ascties
Subject Identifier for the Study	Planned Treatment	Ascites	Analysis Value(Month)	Censor
100001	SV+CT	Y	3.44969	0
100002	SV+CT	N	16.0657	0
100003	PBO+CT	N	8.93634	0
100004	SV+CT	Y	28.8131	1
100005	SV+CT	N	24.8378	1
100006	SV+CT	N	17.4127	0
100007	SV+CT	Y	20.501	1
100008	SV+CT	Y	1.28131	0
100009	SV+CT	N	19.1211	1
100010	SV+CT	N	11.3018	0
100011	SV+CT	Y	12.8789	0
100012	SV+CT	N	15.5072	1
100013	SV+CT	Y	6.53799	0
100014	SV+CT	N	33.7413	0
100015	SV+CT	N	1.34702	1
100016	PBO+CT	N	19.1869	0
100017	SV+CT	N	34.7926	1
100018	PBO+CT	N	9.49487	0
100019	SV+CT	N	12.9774	0
100020	SV+CT	N	8.73922	0
100021	SV+CT	Y	2.59548	0
100022	PBO+CT	N	2.69405	0
100023	SV+CT	N	25.1335	1
100024	SV+CT	N	24.8378	1
100025	SV+CT	Y	8.77207	0
100026	SV+CT	N	18.7598	0
100027	PBO+CT	Y	20.961	1
100028	SV+CT	N	13.8645	1
100029	SV+CT	N	7.0308	0
100030	SV+CT	N	15.9343	1
100031	PBO+CT	N	3.0883	0
100032	SV+CT	N	24.7064	0
100033	SV+CT	N	9.46201	0
100034	SV+CT	Y	12.2546	0
100035	PBO+CT	N	20.501	0
100036	SV+CT	N	33.0842	1
100037	SV+CT	Y	2.82546	0
100038	SV+CT	N	6.83368	0
100039	PBO+CT	N	30.3244	1
100040	SV+CT	N	29.4374	1
100041	SV+CT	Y	3.31828	0
100042	PBO+CT	Y	3.97536	1
100043	PBO+CT	N	21.5524	0
100044	PBO+CT	N	18.924	0
100045	SV+CT	Y	1.31417	0
100046	SV+CT	Y	20.5996	0
100047	SV+CT	N	24.7064	1
100048	SV+CT	Y	23.655	1
100049	PBO+CT	N	18.6612	0
100050	SV+CT	Y	9.46201	0
100051	PBO+CT	N	22.1109	1
100052	SV+CT	N	21.4209	1
100053	SV+CT	N	20.3039	1
100054	PBO+CT	N	18.6283	1
100055	SV+CT	N	18.9569	1
100056	SV+CT	Y	2.29979	0
100057	SV+CT	Y	14.3901	0
100058	PBO+CT	Y	3.18686	0
100059	SV+CT	N	17.1499	1
100060	SV+CT	N	10.7433	0
100061	SV+CT	Y	2.79261	0
100062	SV+CT	N	13.6674	0
100063	SV+CT	N	27.3676	1
100064	SV+CT	Y	14.2259	0
100065	SV+CT	Y	5.28953	0
100066	SV+CT	N	22.2094	0
100067	PBO+CT	N	3.54825	0
100068	SV+CT	N	22.9651	1
100069	PBO+CT	Y	5.25667	0
100070	SV+CT	N	9.95483	0
100071	SV+CT	Y	6.86653	0
100072	SV+CT	Y	11.3676	0
100073	PBO+CT	N	5.94661	0
100074	SV+CT	N	26.1848	0
100075	SV+CT	Y	22.2752	0
100076	SV+CT	Y	8.83778	0
100077	SV+CT	N	6.6037	1
100078	SV+CT	Y	1.51129	1
100079	SV+CT	Y	3.41684	0
100080	SV+CT	N	9.92197	0
100081	SV+CT	N	19.5811	0
100082	SV+CT	N	20.9938	1
100083	PBO+CT	N	15.5729	1
100084	SV+CT	N	22.538	1
100085	SV+CT	Y	4.00821	0
100086	SV+CT	N	36.9938	1
100087	SV+CT	N	13.2074	0
100088	SV+CT	N	14.3573	0
100089	SV+CT	N	12.7474	0
100090	PBO+CT	N	32.7228	0
100091	SV+CT	N	14.7844	0
100092	SV+CT	N	10.1191	0
100093	SV+CT	N	12.6489	0
100094	SV+CT	N	20.1725	1
100095	SV+CT	N	18.8583	1
100096	PBO+CT	N	10.8419	0
100097	PBO+CT	N	29.1088	0
100098	PBO+CT	N	5.78234	0
100099	PBO+CT	N	15.2444	0
100100	SV+CT	N	14.4559	0
100101	PBO+CT	Y	5.68378	0
100102	SV+CT	N	15.8686	0
100103	SV+CT	N	4.63244	0
100104	PBO+CT	N	15.3758	0
100105	SV+CT	N	34.7598	1
100106	SV+CT	Y	4.86242	0
100107	PBO+CT	Y	17.6099	0
100108	SV+CT	Y	1.31417	0
100109	SV+CT	Y	16.9199	1
100110	PBO+CT	N	11.8932	0
100111	PBO+CT	Y	3.74538	0
100112	PBO+CT	N	30.4559	1
100113	SV+CT	N	12.4517	0
100114	SV+CT	N	5.58522	0
100115	SV+CT	Y	26.9405	1
100116	SV+CT	N	26.4805	1
100117	PBO+CT	N	25.1006	1
100118	SV+CT	Y	12.5503	0
100119	SV+CT	Y	7.22793	0
100120	PBO+CT	N	19.1869	0
100121	SV+CT	N	10.3162	1
100122	SV+CT	N	13.5359	0
100123	SV+CT	Y	16.0329	1
100124	PBO+CT	N	10.0534	0
100125	SV+CT	N	8.08214	0
100126	SV+CT	Y	3.67967	0
100127	SV+CT	Y	6.83368	0
100128	PBO+CT	N	2.56263	0
100129	SV+CT	N	10.0862	0
100130	SV+CT	N	26.9076	0
100131	SV+CT	N	9.72485	0
100132	PBO+CT	N	25.2977	1
100133	SV+CT	N	17.807	0
100134	SV+CT	Y	5.0924	0
100135	SV+CT	N	17.7741	1
100136	SV+CT	Y	9.3963	0
100137	PBO+CT	Y	3.41684	0
100138	SV+CT	N	33.6756	1
100139	SV+CT	N	32.2957	1
100140	PBO+CT	N	13.0103	1
100141	SV+CT	N	28.8131	1
100142	SV+CT	Y	6.2423	0
100143	PBO+CT	Y	20.7639	1
100144	SV+CT	Y	2.26694	1
100145	SV+CT	N	33.0842	1
100146	SV+CT	Y	5.51951	0
100147	PBO+CT	N	5.4538	0
100148	SV+CT	Y	9.23203	0
100149	SV+CT	N	12.1889	0
100150	SV+CT	N	32.5257	1
100151	SV+CT	Y	4.6653	0
100152	SV+CT	N	6.20945	0
100153	SV+CT	N	1.60986	0
100154	SV+CT	N	8.64066	0
100155	PBO+CT	N	19.0554	0
100156	SV+CT	N	19.0226	1
100157	SV+CT	N	3.61396	1
100158	PBO+CT	N	5.51951	0
100159	SV+CT	N	37.0595	1
100160	PBO+CT	N	15.3429	0
100161	SV+CT	N	11.1376	0
100162	SV+CT	N	34.9897	1
100163	SV+CT	Y	27.7618	0
100164	PBO+CT	N	2.7269	0
100165	SV+CT	N	6.14374	0
100166	PBO+CT	N	4.86242	0
100167	PBO+CT	N	6.6694	0
100168	PBO+CT	N	16.1971	0
100169	PBO+CT	N	19.3183	1
100170	PBO+CT	Y	2.16838	0
100171	SV+CT	N	13.7331	0
100172	SV+CT	Y	15.9343	0
100173	SV+CT	Y	12.9446	0
100174	PBO+CT	N	21.6838	1
100175	SV+CT	N	14.4559	0
100176	PBO+CT	Y	9.16632	0
100177	SV+CT	N	10.5791	0
100178	SV+CT	N	3.31828	0
100179	PBO+CT	N	33.6099	1
100180	PBO+CT	N	1.74127	0
100181	PBO+CT	Y	0.985626	0
100182	SV+CT	Y	24.1807	0
100183	SV+CT	N	2.95688	0
100184	SV+CT	N	8.08214	0
100185	PBO+CT	Y	2.95688	0
100186	PBO+CT	N	27.6304	1
100187	PBO+CT	Y	4.00821	1
100188	PBO+CT	N	9.06776	0
100189	SV+CT	N	23.7536	0
100190	SV+CT	N	4.76386	0
100191	SV+CT	N	21.848	1
100192	SV+CT	N	4.73101	0
100193	PBO+CT	N	19.3511	1
100194	PBO+CT	N	17.4784	1
100195	PBO+CT	N	12.1232	0
100196	PBO+CT	N	9.95483	0
100197	SV+CT	N	14.5544	1
100198	SV+CT	N	8.77207	1
100199	SV+CT	Y	26.152	0
100200	PBO+CT	N	12.8789	1
100201	SV+CT	Y	19.9754	1
100202	SV+CT	Y	10.6119	0
100203	PBO+CT	N	13.306	0
100204	PBO+CT	N	5.19097	0
100205	SV+CT	Y	17.7084	1
100206	PBO+CT	Y	1.18275	0
100207	PBO+CT	Y	19.5811	0
100208	SV+CT	N	11.6304	0
100209	SV+CT	N	20.0082	0
100210	PBO+CT	N	20.6653	0
100211	PBO+CT	N	35.0883	1
100212	SV+CT	Y	14.0287	0
100213	SV+CT	Y	10.4148	0
100214	SV+CT	Y	16.6242	0
100215	SV+CT	N	12.9774	0
100216	PBO+CT	Y	14.7844	0
100217	SV+CT	N	20.8296	0
100218	SV+CT	N	23.9507	1
100219	PBO+CT	Y	10.0534	0
100220	SV+CT	N	12.5832	0
100221	SV+CT	Y	15.4743	0
100222	SV+CT	Y	3.25257	0
100223	SV+CT	N	25.232	1
100224	PBO+CT	Y	21.3552	0
100225	PBO+CT	Y	11.4333	0
100226	SV+CT	Y	23.3265	1
100227	PBO+CT	Y	23.3922	1
100228	SV+CT	Y	2.69405	0
100229	SV+CT	N	23.7536	1
100230	SV+CT	Y	2.62834	0
100231	SV+CT	N	15.7372	0
100232	SV+CT	N	20.6653	1
100233	PBO+CT	Y	12.616	0
100234	SV+CT	N	16.4928	1
100235	SV+CT	Y	4.20534	0
100236	SV+CT	N	6.99795	0
100237	PBO+CT	Y	15.6057	1
100238	SV+CT	Y	5.97947	0
100239	SV+CT	N	32.7228	0
100240	PBO+CT	Y	5.28953	0
100241	PBO+CT	Y	11.4661	0
100242	SV+CT	Y	4.23819	0
100243	PBO+CT	Y	14.0287	0
100244	SV+CT	Y	11.039	0
100245	PBO+CT	N	8.93634	0
100246	SV+CT	Y	2.16838	1
100247	PBO+CT	N	25.7577	1
100248	PBO+CT	Y	24.8378	1
100249	SV+CT	N	21.7495	1
100250	PBO+CT	Y	10.2177	0
100251	SV+CT	Y	9.52772	0
100252	SV+CT	Y	2.29979	0
100253	PBO+CT	N	22.8994	0
100254	SV+CT	N	29.076	1
100255	PBO+CT	N	19.0883	0
100256	SV+CT	N	22.2423	0
100257	PBO+CT	N	9.46201	0
100258	PBO+CT	N	16.46	0
100259	PBO+CT	N	11.8932	0
100260	PBO+CT	N	14.0616	0
100261	SV+CT	Y	10.1191	0
100262	SV+CT	N	30.4887	1
100263	PBO+CT	N	22.3737	0
100264	SV+CT	Y	5.55236	0
100265	SV+CT	N	23.7536	0
100266	SV+CT	N	4.43532	0
100267	PBO+CT	Y	31.1458	1
100268	SV+CT	N	17.0185	0
100269	SV+CT	N	16.6571	0
100270	PBO+CT	N	16.5585	0
100271	SV+CT	N	17.7741	1
100272	PBO+CT	N	5.71663	0
100273	SV+CT	N	13.3717	0
100274	PBO+CT	N	4.82957	0
100275	SV+CT	N	20.3039	0
100276	SV+CT	Y	6.43943	0
100277	SV+CT	N	16.4271	0
100278	SV+CT	N	3.21971	0
100279	PBO+CT	N	16.3943	1
100280	SV+CT	N	16.23	0
100281	SV+CT	N	32.7556	1
100282	SV+CT	N	13.8973	0
100283	SV+CT	Y	14.3244	0
100284	SV+CT	N	19.2854	1
100285	SV+CT	N	13.7331	1
100286	SV+CT	N	14.5873	0
100287	PBO+CT	N	18.7269	0
100288	SV+CT	Y	9.36345	1
100289	SV+CT	N	19.2197	0
100290	SV+CT	Y	8.80493	0
100291	SV+CT	Y	30.1273	1
100292	SV+CT	Y	13.2402	0
100293	PBO+CT	Y	3.05544	0
100294	SV+CT	N	1.08419	0
100295	PBO+CT	N	12.3532	0
100296	SV+CT	N	10.4148	0
100297	PBO+CT	N	9.69199	0
100298	SV+CT	Y	9.7577	0
100299	SV+CT	Y	14.6858	0
100300	SV+CT	Y	18.8912	1
100301	SV+CT	Y	8.64066	0
100302	SV+CT	N	14.193	0
100303	PBO+CT	N	12.3532	0
100304	PBO+CT	N	34.7926	1
100305	SV+CT	N	13.6674	0
100306	PBO+CT	N	3.81109	0
100307	SV+CT	N	5.68378	0
100308	SV+CT	N	25.9877	1
100309	SV+CT	Y	20.3039	1
100310	PBO+CT	Y	0.887064	0
100311	SV+CT	N	11.2361	0
100312	SV+CT	N	21.7166	1
100313	SV+CT	N	18.694	0
100314	PBO+CT	N	20.0082	1
100315	PBO+CT	N	4.69815	0
100316	SV+CT	N	2.00411	0
100317	SV+CT	Y	3.25257	0
100318	PBO+CT	N	13.9959	0
100319	SV+CT	N	16.6242	1
100320	SV+CT	Y	13.6016	1
100321	SV+CT	Y	12.8131	0
100322	SV+CT	N	36.0411	1
100323	PBO+CT	Y	24.6078	0
100324	SV+CT	N	31.1786	1
100325	SV+CT	N	18.5626	0
100326	SV+CT	N	15.0472	0
100327	SV+CT	N	7.42505	0
100328	PBO+CT	Y	9.98768	0
100329	SV+CT	N	11.2033	1
100330	SV+CT	N	16.4928	0
100331	SV+CT	N	27.8604	1
100332	SV+CT	N	4.50103	0
100333	SV+CT	N	24.9363	1
100334	PBO+CT	Y	11.269	0
100335	SV+CT	N	25.7906	1
100336	SV+CT	N	18.4969	0
100337	SV+CT	N	20.4025	1
100338	SV+CT	Y	18.6283	1
100339	PBO+CT	Y	16.3614	1
100340	PBO+CT	N	15.6386	1
100341	SV+CT	N	5.51951	0
100342	PBO+CT	N	15.1458	0
100343	PBO+CT	N	1.77413	0
100344	SV+CT	N	13.0431	0
100345	PBO+CT	N	4.59959	0
100346	PBO+CT	N	11.5647	0
100347	SV+CT	Y	30.0945	1
100348	PBO+CT	N	20.9938	0
100349	SV+CT	N	20.6982	1
100350	SV+CT	Y	15.0472	1
100351	PBO+CT	N	18.0698	0
100352	SV+CT	N	12.7146	0
100353	SV+CT	N	7.98357	0
100354	SV+CT	N	32.8214	1
100355	PBO+CT	N	14.883	0
100356	PBO+CT	N	9.3306	0
100357	PBO+CT	Y	4.46817	0
100358	PBO+CT	N	21.7495	1
100359	SV+CT	N	14.7187	0
100360	PBO+CT	Y	16.5585	1
100361	SV+CT	N	15.9014	1
100362	SV+CT	N	15.77	1
100363	SV+CT	N	2.29979	1
100364	SV+CT	N	9.03491	0
100365	SV+CT	N	20.4353	1
100366	SV+CT	N	20.271	1
100367	SV+CT	N	31.1786	1
100368	PBO+CT	Y	25.5606	1
100369	SV+CT	N	16.0986	0
100370	SV+CT	N	15.6715	0
100371	SV+CT	N	24.3778	0
100372	PBO+CT	Y	6.53799	0
100373	SV+CT	N	24.7392	1
100374	PBO+CT	Y	21.4867	0
100375	SV+CT	Y	6.47228	0
100376	PBO+CT	Y	2.26694	0
100377	SV+CT	Y	1.577	0
100378	SV+CT	N	15.9343	1
100379	PBO+CT	N	5.42094	0
100380	SV+CT	Y	7.52361	0
100381	SV+CT	N	20.4353	1
100382	SV+CT	Y	2.49692	0
100383	SV+CT	N	21.191	0
100384	SV+CT	N	4.04107	0
100385	PBO+CT	N	11.9918	1
100386	PBO+CT	N	6.11088	0
100387	PBO+CT	N	10.4148	0
100388	SV+CT	N	4.07392	0
100389	SV+CT	N	4.43532	1
100390	SV+CT	N	18.8583	1
100391	SV+CT	N	11.6632	0
100392	SV+CT	N	1.87269	0
100393	PBO+CT	N	18.037	1
100394	SV+CT	Y	2.3655	0
100395	SV+CT	Y	10.0862	0
100396	SV+CT	N	6.43943	0
100397	SV+CT	N	18.924	0
100398	PBO+CT	N	3.0883	0
100399	SV+CT	N	6.11088	0
100400	SV+CT	N	16.4928	1
100401	SV+CT	N	20.8296	0
100402	SV+CT	N	19.614	0
100403	PBO+CT	Y	4.53388	0
100404	SV+CT	N	14.7844	0
100405	SV+CT	N	20.3696	1
100406	SV+CT	N	17.7741	1
100407	PBO+CT	N	8.34497	0
100408	PBO+CT	N	16.8214	1
100409	PBO+CT	N	20.4025	1
100410	PBO+CT	Y	20.4682	1
100411	PBO+CT	Y	18.2341	1
100412	SV+CT	N	19.0554	1
100413	SV+CT	N	6.04517	1
100414	PBO+CT	N	9.52772	0
100415	SV+CT	N	15.3101	0
100416	PBO+CT	Y	4.63244	0
100417	PBO+CT	Y	11.2361	0
100418	SV+CT	Y	16.3614	1
100419	SV+CT	N	18.3984	1
100420	SV+CT	N	16.0657	1
100421	SV+CT	N	9.92197	0

## Sheet: Sum of diameters for all target
Subject Identifier for the Study	Planned Treatment	Sum of diameters for all target lesions	Analysis Value(Month)	Censor
100001	SV+CT	<42.00	3.44969	0
100002	SV+CT	<42.00	16.0657	0
100003	PBO+CT	<42.00	8.93634	0
100004	SV+CT	<42.00	28.8131	1
100005	SV+CT	≥42.00	24.8378	1
100006	SV+CT	<42.00	17.4127	0
100007	SV+CT	<42.00	20.501	1
100008	SV+CT	≥42.00	1.28131	0
100009	SV+CT	≥42.00	19.1211	1
100010	SV+CT	≥42.00	11.3018	0
100011	SV+CT	≥42.00	12.8789	0
100012	SV+CT	<42.00	15.5072	1
100013	SV+CT	≥42.00	6.53799	0
100014	SV+CT	<42.00	33.7413	0
100015	SV+CT	<42.00	1.34702	1
100016	PBO+CT	<42.00	19.1869	0
100017	SV+CT	<42.00	34.7926	1
100018	PBO+CT	<42.00	9.49487	0
100019	SV+CT	<42.00	12.9774	0
100020	SV+CT	<42.00	8.73922	0
100021	SV+CT	<42.00	2.59548	0
100022	PBO+CT	<42.00	2.69405	0
100023	SV+CT	<42.00	25.1335	1
100024	SV+CT	<42.00	24.8378	1
100025	SV+CT	<42.00	8.77207	0
100026	SV+CT	≥42.00	18.7598	0
100027	PBO+CT	<42.00	20.961	1
100028	SV+CT	<42.00	13.8645	1
100029	SV+CT	≥42.00	7.0308	0
100030	SV+CT	<42.00	15.9343	1
100031	PBO+CT	≥42.00	3.0883	0
100032	SV+CT	≥42.00	24.7064	0
100033	SV+CT	<42.00	9.46201	0
100034	SV+CT	<42.00	12.2546	0
100035	PBO+CT	≥42.00	20.501	0
100036	SV+CT	<42.00	33.0842	1
100037	SV+CT	≥42.00	2.82546	0
100038	SV+CT	≥42.00	6.83368	0
100039	PBO+CT	<42.00	30.3244	1
100040	SV+CT	≥42.00	29.4374	1
100041	SV+CT	<42.00	3.31828	0
100042	PBO+CT	≥42.00	3.97536	1
100043	PBO+CT	<42.00	21.5524	0
100044	PBO+CT	≥42.00	18.924	0
100045	SV+CT	≥42.00	1.31417	0
100046	SV+CT	<42.00	20.5996	0
100047	SV+CT	≥42.00	24.7064	1
100048	SV+CT	≥42.00	23.655	1
100049	PBO+CT	<42.00	18.6612	0
100050	SV+CT	≥42.00	9.46201	0
100051	PBO+CT	≥42.00	22.1109	1
100052	SV+CT	≥42.00	21.4209	1
100053	SV+CT	≥42.00	20.3039	1
100054	PBO+CT	≥42.00	18.6283	1
100055	SV+CT	<42.00	18.9569	1
100056	SV+CT	<42.00	2.29979	0
100057	SV+CT	≥42.00	14.3901	0
100058	PBO+CT	<42.00	3.18686	0
100059	SV+CT	<42.00	17.1499	1
100060	SV+CT	<42.00	10.7433	0
100061	SV+CT	<42.00	2.79261	0
100062	SV+CT	≥42.00	13.6674	0
100063	SV+CT	<42.00	27.3676	1
100064	SV+CT	≥42.00	14.2259	0
100065	SV+CT	<42.00	5.28953	0
100066	SV+CT	≥42.00	22.2094	0
100067	PBO+CT	<42.00	3.54825	0
100068	SV+CT	<42.00	22.9651	1
100069	PBO+CT	<42.00	5.25667	0
100070	SV+CT	≥42.00	9.95483	0
100071	SV+CT	<42.00	6.86653	0
100072	SV+CT	<42.00	11.3676	0
100073	PBO+CT	<42.00	5.94661	0
100074	SV+CT	<42.00	26.1848	0
100075	SV+CT	≥42.00	22.2752	0
100076	SV+CT	≥42.00	8.83778	0
100077	SV+CT	<42.00	6.6037	1
100078	SV+CT	≥42.00	1.51129	1
100079	SV+CT	≥42.00	3.41684	0
100080	SV+CT	≥42.00	9.92197	0
100081	SV+CT	<42.00	19.5811	0
100082	SV+CT	<42.00	20.9938	1
100083	PBO+CT	<42.00	15.5729	1
100084	SV+CT	<42.00	22.538	1
100085	SV+CT	<42.00	4.00821	0
100086	SV+CT	≥42.00	36.9938	1
100087	SV+CT	≥42.00	13.2074	0
100088	SV+CT	<42.00	14.3573	0
100089	SV+CT	<42.00	12.7474	0
100090	PBO+CT	≥42.00	32.7228	0
100091	SV+CT	<42.00	14.7844	0
100092	SV+CT	≥42.00	10.1191	0
100093	SV+CT	<42.00	12.6489	0
100094	SV+CT	<42.00	20.1725	1
100095	SV+CT	≥42.00	18.8583	1
100096	PBO+CT	<42.00	10.8419	0
100097	PBO+CT	≥42.00	29.1088	0
100098	PBO+CT	<42.00	5.78234	0
100099	PBO+CT	<42.00	15.2444	0
100100	SV+CT	≥42.00	14.4559	0
100101	PBO+CT	≥42.00	5.68378	0
100102	SV+CT	≥42.00	15.8686	0
100103	SV+CT	<42.00	4.63244	0
100104	PBO+CT	<42.00	15.3758	0
100105	SV+CT	≥42.00	34.7598	1
100106	SV+CT	≥42.00	4.86242	0
100107	PBO+CT	≥42.00	17.6099	0
100108	SV+CT	≥42.00	1.31417	0
100109	SV+CT	≥42.00	16.9199	1
100110	PBO+CT	≥42.00	11.8932	0
100111	PBO+CT	≥42.00	3.74538	0
100112	PBO+CT	≥42.00	30.4559	1
100113	SV+CT	<42.00	12.4517	0
100114	SV+CT	<42.00	5.58522	0
100115	SV+CT	<42.00	26.9405	1
100116	SV+CT	<42.00	26.4805	1
100117	PBO+CT	≥42.00	25.1006	1
100118	SV+CT	<42.00	12.5503	0
100119	SV+CT	<42.00	7.22793	0
100120	PBO+CT	≥42.00	19.1869	0
100121	SV+CT	<42.00	10.3162	1
100122	SV+CT	<42.00	13.5359	0
100123	SV+CT	<42.00	16.0329	1
100124	PBO+CT	<42.00	10.0534	0
100125	SV+CT	<42.00	8.08214	0
100126	SV+CT	<42.00	3.67967	0
100127	SV+CT	≥42.00	6.83368	0
100128	PBO+CT	≥42.00	2.56263	0
100129	SV+CT	<42.00	10.0862	0
100130	SV+CT	≥42.00	26.9076	0
100131	SV+CT	≥42.00	9.72485	0
100132	PBO+CT	<42.00	25.2977	1
100133	SV+CT	≥42.00	17.807	0
100134	SV+CT	≥42.00	5.0924	0
100135	SV+CT	≥42.00	17.7741	1
100136	SV+CT	≥42.00	9.3963	0
100137	PBO+CT	≥42.00	3.41684	0
100138	SV+CT	<42.00	33.6756	1
100139	SV+CT	<42.00	32.2957	1
100140	PBO+CT	≥42.00	13.0103	1
100141	SV+CT	<42.00	28.8131	1
100142	SV+CT	≥42.00	6.2423	0
100143	PBO+CT	≥42.00	20.7639	1
100144	SV+CT	≥42.00	2.26694	1
100145	SV+CT	<42.00	33.0842	1
100146	SV+CT	≥42.00	5.51951	0
100147	PBO+CT	≥42.00	5.4538	0
100148	SV+CT	≥42.00	9.23203	0
100149	SV+CT	≥42.00	12.1889	0
100150	SV+CT	≥42.00	32.5257	1
100151	SV+CT	<42.00	4.6653	0
100152	SV+CT	<42.00	6.20945	0
100153	SV+CT	≥42.00	1.60986	0
100154	SV+CT	≥42.00	8.64066	0
100155	PBO+CT	≥42.00	19.0554	0
100156	SV+CT	≥42.00	19.0226	1
100157	SV+CT	≥42.00	3.61396	1
100158	PBO+CT	≥42.00	5.51951	0
100159	SV+CT	<42.00	37.0595	1
100160	PBO+CT	<42.00	15.3429	0
100161	SV+CT	≥42.00	11.1376	0
100162	SV+CT	≥42.00	34.9897	1
100163	SV+CT	<42.00	27.7618	0
100164	PBO+CT	≥42.00	2.7269	0
100165	SV+CT	≥42.00	6.14374	0
100166	PBO+CT	<42.00	4.86242	0
100167	PBO+CT	≥42.00	6.6694	0
100168	PBO+CT	<42.00	16.1971	0
100169	PBO+CT	<42.00	19.3183	1
100170	PBO+CT	<42.00	2.16838	0
100171	SV+CT	≥42.00	13.7331	0
100172	SV+CT	<42.00	15.9343	0
100173	SV+CT	≥42.00	12.9446	0
100174	PBO+CT	<42.00	21.6838	1
100175	SV+CT	<42.00	14.4559	0
100176	PBO+CT	<42.00	9.16632	0
100177	SV+CT	<42.00	10.5791	0
100178	SV+CT	≥42.00	3.31828	0
100179	PBO+CT	≥42.00	33.6099	1
100180	PBO+CT	<42.00	1.74127	0
100181	PBO+CT	<42.00	0.985626	0
100182	SV+CT	<42.00	24.1807	0
100183	SV+CT	≥42.00	2.95688	0
100184	SV+CT	≥42.00	8.08214	0
100185	PBO+CT	<42.00	2.95688	0
100186	PBO+CT	≥42.00	27.6304	1
100187	PBO+CT	≥42.00	4.00821	1
100188	PBO+CT	≥42.00	9.06776	0
100189	SV+CT	≥42.00	23.7536	0
100190	SV+CT	≥42.00	4.76386	0
100191	SV+CT	<42.00	21.848	1
100192	SV+CT	<42.00	4.73101	0
100193	PBO+CT	<42.00	19.3511	1
100194	PBO+CT	≥42.00	17.4784	1
100195	PBO+CT	≥42.00	12.1232	0
100196	PBO+CT	<42.00	9.95483	0
100197	SV+CT	<42.00	14.5544	1
100198	SV+CT	<42.00	8.77207	1
100199	SV+CT	≥42.00	26.152	0
100200	PBO+CT	≥42.00	12.8789	1
100201	SV+CT	≥42.00	19.9754	1
100202	SV+CT	<42.00	10.6119	0
100203	PBO+CT	<42.00	13.306	0
100204	PBO+CT	<42.00	5.19097	0
100205	SV+CT	<42.00	17.7084	1
100206	PBO+CT	<42.00	1.18275	0
100207	PBO+CT	≥42.00	19.5811	0
100208	SV+CT	<42.00	11.6304	0
100209	SV+CT	<42.00	20.0082	0
100210	PBO+CT	<42.00	20.6653	0
100211	PBO+CT	≥42.00	35.0883	1
100212	SV+CT	≥42.00	14.0287	0
100213	SV+CT	≥42.00	10.4148	0
100214	SV+CT	<42.00	16.6242	0
100215	SV+CT	≥42.00	12.9774	0
100216	PBO+CT	≥42.00	14.7844	0
100217	SV+CT	≥42.00	20.8296	0
100218	SV+CT	<42.00	23.9507	1
100219	PBO+CT	<42.00	10.0534	0
100220	SV+CT	<42.00	12.5832	0
100221	SV+CT	≥42.00	15.4743	0
100222	SV+CT	<42.00	3.25257	0
100223	SV+CT	<42.00	25.232	1
100224	PBO+CT	<42.00	21.3552	0
100225	PBO+CT	<42.00	11.4333	0
100226	SV+CT	<42.00	23.3265	1
100227	PBO+CT	≥42.00	23.3922	1
100228	SV+CT	≥42.00	2.69405	0
100229	SV+CT	≥42.00	23.7536	1
100230	SV+CT	<42.00	2.62834	0
100231	SV+CT	<42.00	15.7372	0
100232	SV+CT	≥42.00	20.6653	1
100233	PBO+CT	≥42.00	12.616	0
100234	SV+CT	<42.00	16.4928	1
100235	SV+CT	<42.00	4.20534	0
100236	SV+CT	≥42.00	6.99795	0
100237	PBO+CT	≥42.00	15.6057	1
100238	SV+CT	<42.00	5.97947	0
100239	SV+CT	≥42.00	32.7228	0
100240	PBO+CT	<42.00	5.28953	0
100241	PBO+CT	<42.00	11.4661	0
100242	SV+CT	≥42.00	4.23819	0
100243	PBO+CT	<42.00	14.0287	0
100244	SV+CT	<42.00	11.039	0
100245	PBO+CT	≥42.00	8.93634	0
100246	SV+CT	<42.00	2.16838	1
100247	PBO+CT	<42.00	25.7577	1
100248	PBO+CT	≥42.00	24.8378	1
100249	SV+CT	≥42.00	21.7495	1
100250	PBO+CT	<42.00	10.2177	0
100251	SV+CT	<42.00	9.52772	0
100252	SV+CT	≥42.00	2.29979	0
100253	PBO+CT	≥42.00	22.8994	0
100254	SV+CT	<42.00	29.076	1
100255	PBO+CT	≥42.00	19.0883	0
100256	SV+CT	≥42.00	22.2423	0
100257	PBO+CT	≥42.00	9.46201	0
100258	PBO+CT	≥42.00	16.46	0
100259	PBO+CT	≥42.00	11.8932	0
100260	PBO+CT	<42.00	14.0616	0
100261	SV+CT	≥42.00	10.1191	0
100262	SV+CT	<42.00	30.4887	1
100263	PBO+CT	<42.00	22.3737	0
100264	SV+CT	≥42.00	5.55236	0
100265	SV+CT	≥42.00	23.7536	0
100266	SV+CT	≥42.00	4.43532	0
100267	PBO+CT	<42.00	31.1458	1
100268	SV+CT	≥42.00	17.0185	0
100269	SV+CT	≥42.00	16.6571	0
100270	PBO+CT	≥42.00	16.5585	0
100271	SV+CT	<42.00	17.7741	1
100272	PBO+CT	≥42.00	5.71663	0
100273	SV+CT	<42.00	13.3717	0
100274	PBO+CT	≥42.00	4.82957	0
100275	SV+CT	≥42.00	20.3039	0
100276	SV+CT	≥42.00	6.43943	0
100277	SV+CT	≥42.00	16.4271	0
100278	SV+CT	<42.00	3.21971	0
100279	PBO+CT	<42.00	16.3943	1
100280	SV+CT	<42.00	16.23	0
100281	SV+CT	≥42.00	32.7556	1
100282	SV+CT	≥42.00	13.8973	0
100283	SV+CT	≥42.00	14.3244	0
100284	SV+CT	≥42.00	19.2854	1
100285	SV+CT	≥42.00	13.7331	1
100286	SV+CT	≥42.00	14.5873	0
100287	PBO+CT	<42.00	18.7269	0
100288	SV+CT	<42.00	9.36345	1
100289	SV+CT	≥42.00	19.2197	0
100290	SV+CT	≥42.00	8.80493	0
100291	SV+CT	≥42.00	30.1273	1
100292	SV+CT	≥42.00	13.2402	0
100293	PBO+CT	≥42.00	3.05544	0
100294	SV+CT	≥42.00	1.08419	0
100295	PBO+CT	<42.00	12.3532	0
100296	SV+CT	≥42.00	10.4148	0
100297	PBO+CT	<42.00	9.69199	0
100298	SV+CT	<42.00	9.7577	0
100299	SV+CT	≥42.00	14.6858	0
100300	SV+CT	≥42.00	18.8912	1
100301	SV+CT	<42.00	8.64066	0
100302	SV+CT	<42.00	14.193	0
100303	PBO+CT	≥42.00	12.3532	0
100304	PBO+CT	≥42.00	34.7926	1
100305	SV+CT	<42.00	13.6674	0
100306	PBO+CT	<42.00	3.81109	0
100307	SV+CT	≥42.00	5.68378	0
100308	SV+CT	≥42.00	25.9877	1
100309	SV+CT	≥42.00	20.3039	1
100310	PBO+CT	≥42.00	0.887064	0
100311	SV+CT	<42.00	11.2361	0
100312	SV+CT	<42.00	21.7166	1
100313	SV+CT	≥42.00	18.694	0
100314	PBO+CT	≥42.00	20.0082	1
100315	PBO+CT	≥42.00	4.69815	0
100316	SV+CT	<42.00	2.00411	0
100317	SV+CT	<42.00	3.25257	0
100318	PBO+CT	<42.00	13.9959	0
100319	SV+CT	<42.00	16.6242	1
100320	SV+CT	<42.00	13.6016	1
100321	SV+CT	<42.00	12.8131	0
100322	SV+CT	<42.00	36.0411	1
100323	PBO+CT	<42.00	24.6078	0
100324	SV+CT	<42.00	31.1786	1
100325	SV+CT	≥42.00	18.5626	0
100326	SV+CT	≥42.00	15.0472	0
100327	SV+CT	≥42.00	7.42505	0
100328	PBO+CT	≥42.00	9.98768	0
100329	SV+CT	<42.00	11.2033	1
100330	SV+CT	<42.00	16.4928	0
100331	SV+CT	<42.00	27.8604	1
100332	SV+CT	≥42.00	4.50103	0
100333	SV+CT	≥42.00	24.9363	1
100334	PBO+CT	≥42.00	11.269	0
100335	SV+CT	<42.00	25.7906	1
100336	SV+CT	≥42.00	18.4969	0
100337	SV+CT	<42.00	20.4025	1
100338	SV+CT	<42.00	18.6283	1
100339	PBO+CT	≥42.00	16.3614	1
100340	PBO+CT	<42.00	15.6386	1
100341	SV+CT	≥42.00	5.51951	0
100342	PBO+CT	≥42.00	15.1458	0
100343	PBO+CT	≥42.00	1.77413	0
100344	SV+CT	≥42.00	13.0431	0
100345	PBO+CT	≥42.00	4.59959	0
100346	PBO+CT	<42.00	11.5647	0
100347	SV+CT	<42.00	30.0945	1
100348	PBO+CT	≥42.00	20.9938	0
100349	SV+CT	≥42.00	20.6982	1
100350	SV+CT	≥42.00	15.0472	1
100351	PBO+CT	≥42.00	18.0698	0
100352	SV+CT	≥42.00	12.7146	0
100353	SV+CT	≥42.00	7.98357	0
100354	SV+CT	<42.00	32.8214	1
100355	PBO+CT	<42.00	14.883	0
100356	PBO+CT	<42.00	9.3306	0
100357	PBO+CT	<42.00	4.46817	0
100358	PBO+CT	≥42.00	21.7495	1
100359	SV+CT	<42.00	14.7187	0
100360	PBO+CT	<42.00	16.5585	1
100361	SV+CT	<42.00	15.9014	1
100362	SV+CT	<42.00	15.77	1
100363	SV+CT	≥42.00	2.29979	1
100364	SV+CT	<42.00	9.03491	0
100365	SV+CT	≥42.00	20.4353	1
100366	SV+CT	<42.00	20.271	1
100367	SV+CT	<42.00	31.1786	1
100368	PBO+CT	≥42.00	25.5606	1
100369	SV+CT	≥42.00	16.0986	0
100370	SV+CT	≥42.00	15.6715	0
100371	SV+CT	<42.00	24.3778	0
100372	PBO+CT	<42.00	6.53799	0
100373	SV+CT	≥42.00	24.7392	1
100374	PBO+CT	≥42.00	21.4867	0
100375	SV+CT	≥42.00	6.47228	0
100376	PBO+CT	<42.00	2.26694	0
100377	SV+CT	<42.00	1.577	0
100378	SV+CT	≥42.00	15.9343	1
100379	PBO+CT	≥42.00	5.42094	0
100380	SV+CT	<42.00	7.52361	0
100381	SV+CT	<42.00	20.4353	1
100382	SV+CT	≥42.00	2.49692	0
100383	SV+CT	≥42.00	21.191	0
100384	SV+CT	≥42.00	4.04107	0
100385	PBO+CT	<42.00	11.9918	1
100386	PBO+CT	≥42.00	6.11088	0
100387	PBO+CT	<42.00	10.4148	0
100388	SV+CT	<42.00	4.07392	0
100389	SV+CT	<42.00	4.43532	1
100390	SV+CT	<42.00	18.8583	1
100391	SV+CT	<42.00	11.6632	0
100392	SV+CT	≥42.00	1.87269	0
100393	PBO+CT	<42.00	18.037	1
100394	SV+CT	≥42.00	2.3655	0
100395	SV+CT	<42.00	10.0862	0
100396	SV+CT	<42.00	6.43943	0
100397	SV+CT	<42.00	18.924	0
100398	PBO+CT	≥42.00	3.0883	0
100399	SV+CT	<42.00	6.11088	0
100400	SV+CT	<42.00	16.4928	1
100401	SV+CT	<42.00	20.8296	0
100402	SV+CT	<42.00	19.614	0
100403	PBO+CT	<42.00	4.53388	0
100404	SV+CT	≥42.00	14.7844	0
100405	SV+CT	<42.00	20.3696	1
100406	SV+CT	≥42.00	17.7741	1
100407	PBO+CT	≥42.00	8.34497	0
100408	PBO+CT	≥42.00	16.8214	1
100409	PBO+CT	<42.00	20.4025	1
100410	PBO+CT	≥42.00	20.4682	1
100411	PBO+CT	≥42.00	18.2341	1
100412	SV+CT	≥42.00	19.0554	1
100413	SV+CT	≥42.00	6.04517	1
100414	PBO+CT	<42.00	9.52772	0
100415	SV+CT	≥42.00	15.3101	0
100416	PBO+CT	<42.00	4.63244	0
100417	PBO+CT	≥42.00	11.2361	0
100418	SV+CT	≥42.00	16.3614	1
100419	SV+CT	<42.00	18.3984	1
100420	SV+CT	<42.00	16.0657	1
100421	SV+CT	≥42.00	9.92197	0

## Sheet: Number of lines of previous ant
Subject Identifier for the Study	Planned Treatment	Number of lines of previous anti-tumor regimens	Analysis Value(Month)	Censor
100001	SV+CT	2	3.44969	0
100002	SV+CT	2	16.0657	0
100003	PBO+CT	1	8.93634	0
100004	SV+CT	2	28.8131	1
100005	SV+CT	4	24.8378	1
100006	SV+CT	2	17.4127	0
100007	SV+CT	2	20.501	1
100008	SV+CT	6	1.28131	0
100009	SV+CT	2	19.1211	1
100010	SV+CT	3	11.3018	0
100011	SV+CT	2	12.8789	0
100012	SV+CT	1	15.5072	1
100013	SV+CT	1	6.53799	0
100014	SV+CT	4	33.7413	0
100015	SV+CT	1	1.34702	1
100016	PBO+CT	3	19.1869	0
100017	SV+CT	2	34.7926	1
100018	PBO+CT	2	9.49487	0
100019	SV+CT	1	12.9774	0
100020	SV+CT	2	8.73922	0
100021	SV+CT	1	2.59548	0
100022	PBO+CT	2	2.69405	0
100023	SV+CT	5	25.1335	1
100024	SV+CT	2	24.8378	1
100025	SV+CT	1	8.77207	0
100026	SV+CT	1	18.7598	0
100027	PBO+CT	3	20.961	1
100028	SV+CT	1	13.8645	1
100029	SV+CT	2	7.0308	0
100030	SV+CT	2	15.9343	1
100031	PBO+CT	2	3.0883	0
100032	SV+CT	3	24.7064	0
100033	SV+CT	2	9.46201	0
100034	SV+CT	3	12.2546	0
100035	PBO+CT	3	20.501	0
100036	SV+CT	3	33.0842	1
100037	SV+CT	2	2.82546	0
100038	SV+CT	2	6.83368	0
100039	PBO+CT	3	30.3244	1
100040	SV+CT	2	29.4374	1
100041	SV+CT	4	3.31828	0
100042	PBO+CT	2	3.97536	1
100043	PBO+CT	1	21.5524	0
100044	PBO+CT	2	18.924	0
100045	SV+CT	3	1.31417	0
100046	SV+CT	2	20.5996	0
100047	SV+CT	4	24.7064	1
100048	SV+CT	1	23.655	1
100049	PBO+CT	3	18.6612	0
100050	SV+CT	1	9.46201	0
100051	PBO+CT	4	22.1109	1
100052	SV+CT	6	21.4209	1
100053	SV+CT	3	20.3039	1
100054	PBO+CT	4	18.6283	1
100055	SV+CT	3	18.9569	1
100056	SV+CT	2	2.29979	0
100057	SV+CT	1	14.3901	0
100058	PBO+CT	3	3.18686	0
100059	SV+CT	3	17.1499	1
100060	SV+CT	2	10.7433	0
100061	SV+CT	4	2.79261	0
100062	SV+CT	4	13.6674	0
100063	SV+CT	1	27.3676	1
100064	SV+CT	1	14.2259	0
100065	SV+CT	2	5.28953	0
100066	SV+CT	1	22.2094	0
100067	PBO+CT	1	3.54825	0
100068	SV+CT	4	22.9651	1
100069	PBO+CT	1	5.25667	0
100070	SV+CT	3	9.95483	0
100071	SV+CT	3	6.86653	0
100072	SV+CT	3	11.3676	0
100073	PBO+CT	2	5.94661	0
100074	SV+CT	2	26.1848	0
100075	SV+CT	2	22.2752	0
100076	SV+CT	3	8.83778	0
100077	SV+CT	2	6.6037	1
100078	SV+CT	1	1.51129	1
100079	SV+CT	2	3.41684	0
100080	SV+CT	2	9.92197	0
100081	SV+CT	3	19.5811	0
100082	SV+CT	2	20.9938	1
100083	PBO+CT	3	15.5729	1
100084	SV+CT	1	22.538	1
100085	SV+CT	3	4.00821	0
100086	SV+CT	3	36.9938	1
100087	SV+CT	2	13.2074	0
100088	SV+CT	1	14.3573	0
100089	SV+CT	2	12.7474	0
100090	PBO+CT	3	32.7228	0
100091	SV+CT	2	14.7844	0
100092	SV+CT	2	10.1191	0
100093	SV+CT	2	12.6489	0
100094	SV+CT	2	20.1725	1
100095	SV+CT	2	18.8583	1
100096	PBO+CT	3	10.8419	0
100097	PBO+CT	3	29.1088	0
100098	PBO+CT	2	5.78234	0
100099	PBO+CT	2	15.2444	0
100100	SV+CT	1	14.4559	0
100101	PBO+CT	1	5.68378	0
100102	SV+CT	3	15.8686	0
100103	SV+CT	2	4.63244	0
100104	PBO+CT	2	15.3758	0
100105	SV+CT	4	34.7598	1
100106	SV+CT	3	4.86242	0
100107	PBO+CT	1	17.6099	0
100108	SV+CT	4	1.31417	0
100109	SV+CT	2	16.9199	1
100110	PBO+CT	3	11.8932	0
100111	PBO+CT	1	3.74538	0
100112	PBO+CT	3	30.4559	1
100113	SV+CT	2	12.4517	0
100114	SV+CT	3	5.58522	0
100115	SV+CT	2	26.9405	1
100116	SV+CT	1	26.4805	1
100117	PBO+CT	1	25.1006	1
100118	SV+CT	1	12.5503	0
100119	SV+CT	1	7.22793	0
100120	PBO+CT	2	19.1869	0
100121	SV+CT	2	10.3162	1
100122	SV+CT	3	13.5359	0
100123	SV+CT	4	16.0329	1
100124	PBO+CT	2	10.0534	0
100125	SV+CT	1	8.08214	0
100126	SV+CT	2	3.67967	0
100127	SV+CT	1	6.83368	0
100128	PBO+CT	1	2.56263	0
100129	SV+CT	1	10.0862	0
100130	SV+CT	2	26.9076	0
100131	SV+CT	3	9.72485	0
100132	PBO+CT	2	25.2977	1
100133	SV+CT	1	17.807	0
100134	SV+CT	2	5.0924	0
100135	SV+CT	3	17.7741	1
100136	SV+CT	2	9.3963	0
100137	PBO+CT	2	3.41684	0
100138	SV+CT	1	33.6756	1
100139	SV+CT	1	32.2957	1
100140	PBO+CT	3	13.0103	1
100141	SV+CT	1	28.8131	1
100142	SV+CT	1	6.2423	0
100143	PBO+CT	1	20.7639	1
100144	SV+CT	2	2.26694	1
100145	SV+CT	1	33.0842	1
100146	SV+CT	3	5.51951	0
100147	PBO+CT	2	5.4538	0
100148	SV+CT	2	9.23203	0
100149	SV+CT	2	12.1889	0
100150	SV+CT	1	32.5257	1
100151	SV+CT	2	4.6653	0
100152	SV+CT	2	6.20945	0
100153	SV+CT	3	1.60986	0
100154	SV+CT	2	8.64066	0
100155	PBO+CT	1	19.0554	0
100156	SV+CT	1	19.0226	1
100157	SV+CT	5	3.61396	1
100158	PBO+CT	1	5.51951	0
100159	SV+CT	1	37.0595	1
100160	PBO+CT	2	15.3429	0
100161	SV+CT	2	11.1376	0
100162	SV+CT	2	34.9897	1
100163	SV+CT	2	27.7618	0
100164	PBO+CT	3	2.7269	0
100165	SV+CT	3	6.14374	0
100166	PBO+CT	2	4.86242	0
100167	PBO+CT	2	6.6694	0
100168	PBO+CT	3	16.1971	0
100169	PBO+CT	1	19.3183	1
100170	PBO+CT	2	2.16838	0
100171	SV+CT	1	13.7331	0
100172	SV+CT	2	15.9343	0
100173	SV+CT	3	12.9446	0
100174	PBO+CT	3	21.6838	1
100175	SV+CT	4	14.4559	0
100176	PBO+CT	2	9.16632	0
100177	SV+CT	2	10.5791	0
100178	SV+CT	2	3.31828	0
100179	PBO+CT	4	33.6099	1
100180	PBO+CT	2	1.74127	0
100181	PBO+CT	1	0.985626	0
100182	SV+CT	2	24.1807	0
100183	SV+CT	5	2.95688	0
100184	SV+CT	2	8.08214	0
100185	PBO+CT	2	2.95688	0
100186	PBO+CT	2	27.6304	1
100187	PBO+CT	4	4.00821	1
100188	PBO+CT	1	9.06776	0
100189	SV+CT	4	23.7536	0
100190	SV+CT	1	4.76386	0
100191	SV+CT	1	21.848	1
100192	SV+CT	4	4.73101	0
100193	PBO+CT	4	19.3511	1
100194	PBO+CT	3	17.4784	1
100195	PBO+CT	3	12.1232	0
100196	PBO+CT	2	9.95483	0
100197	SV+CT	4	14.5544	1
100198	SV+CT	2	8.77207	1
100199	SV+CT	1	26.152	0
100200	PBO+CT	1	12.8789	1
100201	SV+CT	1	19.9754	1
100202	SV+CT	1	10.6119	0
100203	PBO+CT	2	13.306	0
100204	PBO+CT	2	5.19097	0
100205	SV+CT	1	17.7084	1
100206	PBO+CT	3	1.18275	0
100207	PBO+CT	2	19.5811	0
100208	SV+CT	1	11.6304	0
100209	SV+CT	2	20.0082	0
100210	PBO+CT	2	20.6653	0
100211	PBO+CT	2	35.0883	1
100212	SV+CT	2	14.0287	0
100213	SV+CT	2	10.4148	0
100214	SV+CT	1	16.6242	0
100215	SV+CT	4	12.9774	0
100216	PBO+CT	2	14.7844	0
100217	SV+CT	1	20.8296	0
100218	SV+CT	3	23.9507	1
100219	PBO+CT	2	10.0534	0
100220	SV+CT	1	12.5832	0
100221	SV+CT	4	15.4743	0
100222	SV+CT	1	3.25257	0
100223	SV+CT	2	25.232	1
100224	PBO+CT	2	21.3552	0
100225	PBO+CT	1	11.4333	0
100226	SV+CT	1	23.3265	1
100227	PBO+CT	3	23.3922	1
100228	SV+CT	2	2.69405	0
100229	SV+CT	4	23.7536	1
100230	SV+CT	1	2.62834	0
100231	SV+CT	2	15.7372	0
100232	SV+CT	3	20.6653	1
100233	PBO+CT	3	12.616	0
100234	SV+CT	3	16.4928	1
100235	SV+CT	3	4.20534	0
100236	SV+CT	3	6.99795	0
100237	PBO+CT	3	15.6057	1
100238	SV+CT	2	5.97947	0
100239	SV+CT	3	32.7228	0
100240	PBO+CT	3	5.28953	0
100241	PBO+CT	3	11.4661	0
100242	SV+CT	3	4.23819	0
100243	PBO+CT	2	14.0287	0
100244	SV+CT	3	11.039	0
100245	PBO+CT	2	8.93634	0
100246	SV+CT	3	2.16838	1
100247	PBO+CT	4	25.7577	1
100248	PBO+CT	1	24.8378	1
100249	SV+CT	3	21.7495	1
100250	PBO+CT	3	10.2177	0
100251	SV+CT	3	9.52772	0
100252	SV+CT	1	2.29979	0
100253	PBO+CT	1	22.8994	0
100254	SV+CT	1	29.076	1
100255	PBO+CT	2	19.0883	0
100256	SV+CT	3	22.2423	0
100257	PBO+CT	2	9.46201	0
100258	PBO+CT	1	16.46	0
100259	PBO+CT	1	11.8932	0
100260	PBO+CT	2	14.0616	0
100261	SV+CT	1	10.1191	0
100262	SV+CT	1	30.4887	1
100263	PBO+CT	1	22.3737	0
100264	SV+CT	3	5.55236	0
100265	SV+CT	1	23.7536	0
100266	SV+CT	4	4.43532	0
100267	PBO+CT	1	31.1458	1
100268	SV+CT	3	17.0185	0
100269	SV+CT	2	16.6571	0
100270	PBO+CT	4	16.5585	0
100271	SV+CT	3	17.7741	1
100272	PBO+CT	3	5.71663	0
100273	SV+CT	2	13.3717	0
100274	PBO+CT	3	4.82957	0
100275	SV+CT	1	20.3039	0
100276	SV+CT	2	6.43943	0
100277	SV+CT	3	16.4271	0
100278	SV+CT	2	3.21971	0
100279	PBO+CT	2	16.3943	1
100280	SV+CT	2	16.23	0
100281	SV+CT	1	32.7556	1
100282	SV+CT	2	13.8973	0
100283	SV+CT	2	14.3244	0
100284	SV+CT	3	19.2854	1
100285	SV+CT	4	13.7331	1
100286	SV+CT	3	14.5873	0
100287	PBO+CT	2	18.7269	0
100288	SV+CT	5	9.36345	1
100289	SV+CT	2	19.2197	0
100290	SV+CT	3	8.80493	0
100291	SV+CT	1	30.1273	1
100292	SV+CT	1	13.2402	0
100293	PBO+CT	1	3.05544	0
100294	SV+CT	1	1.08419	0
100295	PBO+CT	1	12.3532	0
100296	SV+CT	3	10.4148	0
100297	PBO+CT	2	9.69199	0
100298	SV+CT	2	9.7577	0
100299	SV+CT	3	14.6858	0
100300	SV+CT	3	18.8912	1
100301	SV+CT	2	8.64066	0
100302	SV+CT	2	14.193	0
100303	PBO+CT	4	12.3532	0
100304	PBO+CT	2	34.7926	1
100305	SV+CT	1	13.6674	0
100306	PBO+CT	3	3.81109	0
100307	SV+CT	2	5.68378	0
100308	SV+CT	1	25.9877	1
100309	SV+CT	2	20.3039	1
100310	PBO+CT	4	0.887064	0
100311	SV+CT	4	11.2361	0
100312	SV+CT	1	21.7166	1
100313	SV+CT	1	18.694	0
100314	PBO+CT	2	20.0082	1
100315	PBO+CT	3	4.69815	0
100316	SV+CT	3	2.00411	0
100317	SV+CT	3	3.25257	0
100318	PBO+CT	1	13.9959	0
100319	SV+CT	3	16.6242	1
100320	SV+CT	3	13.6016	1
100321	SV+CT	1	12.8131	0
100322	SV+CT	2	36.0411	1
100323	PBO+CT	1	24.6078	0
100324	SV+CT	2	31.1786	1
100325	SV+CT	1	18.5626	0
100326	SV+CT	1	15.0472	0
100327	SV+CT	2	7.42505	0
100328	PBO+CT	2	9.98768	0
100329	SV+CT	1	11.2033	1
100330	SV+CT	2	16.4928	0
100331	SV+CT	3	27.8604	1
100332	SV+CT	1	4.50103	0
100333	SV+CT	1	24.9363	1
100334	PBO+CT	3	11.269	0
100335	SV+CT	2	25.7906	1
100336	SV+CT	4	18.4969	0
100337	SV+CT	1	20.4025	1
100338	SV+CT	1	18.6283	1
100339	PBO+CT	1	16.3614	1
100340	PBO+CT	2	15.6386	1
100341	SV+CT	1	5.51951	0
100342	PBO+CT	1	15.1458	0
100343	PBO+CT	1	1.77413	0
100344	SV+CT	3	13.0431	0
100345	PBO+CT	3	4.59959	0
100346	PBO+CT	1	11.5647	0
100347	SV+CT	2	30.0945	1
100348	PBO+CT	1	20.9938	0
100349	SV+CT	2	20.6982	1
100350	SV+CT	1	15.0472	1
100351	PBO+CT	2	18.0698	0
100352	SV+CT	2	12.7146	0
100353	SV+CT	1	7.98357	0
100354	SV+CT	1	32.8214	1
100355	PBO+CT	1	14.883	0
100356	PBO+CT	1	9.3306	0
100357	PBO+CT	3	4.46817	0
100358	PBO+CT	1	21.7495	1
100359	SV+CT	1	14.7187	0
100360	PBO+CT	1	16.5585	1
100361	SV+CT	3	15.9014	1
100362	SV+CT	2	15.77	1
100363	SV+CT	2	2.29979	1
100364	SV+CT	2	9.03491	0
100365	SV+CT	2	20.4353	1
100366	SV+CT	2	20.271	1
100367	SV+CT	2	31.1786	1
100368	PBO+CT	2	25.5606	1
100369	SV+CT	2	16.0986	0
100370	SV+CT	1	15.6715	0
100371	SV+CT	2	24.3778	0
100372	PBO+CT	2	6.53799	0
100373	SV+CT	2	24.7392	1
100374	PBO+CT	2	21.4867	0
100375	SV+CT	2	6.47228	0
100376	PBO+CT	3	2.26694	0
100377	SV+CT	1	1.577	0
100378	SV+CT	1	15.9343	1
100379	PBO+CT	1	5.42094	0
100380	SV+CT	1	7.52361	0
100381	SV+CT	1	20.4353	1
100382	SV+CT	2	2.49692	0
100383	SV+CT	4	21.191	0
100384	SV+CT	3	4.04107	0
100385	PBO+CT	2	11.9918	1
100386	PBO+CT	2	6.11088	0
100387	PBO+CT	2	10.4148	0
100388	SV+CT	2	4.07392	0
100389	SV+CT	3	4.43532	1
100390	SV+CT	1	18.8583	1
100391	SV+CT	1	11.6632	0
100392	SV+CT	2	1.87269	0
100393	PBO+CT	1	18.037	1
100394	SV+CT	1	2.3655	0
100395	SV+CT	1	10.0862	0
100396	SV+CT	1	6.43943	0
100397	SV+CT	3	18.924	0
100398	PBO+CT	4	3.0883	0
100399	SV+CT	2	6.11088	0
100400	SV+CT	2	16.4928	1
100401	SV+CT	2	20.8296	0
100402	SV+CT	2	19.614	0
100403	PBO+CT	3	4.53388	0
100404	SV+CT	2	14.7844	0
100405	SV+CT	1	20.3696	1
100406	SV+CT	3	17.7741	1
100407	PBO+CT	5	8.34497	0
100408	PBO+CT	5	16.8214	1
100409	PBO+CT	1	20.4025	1
100410	PBO+CT	3	20.4682	1
100411	PBO+CT	2	18.2341	1
100412	SV+CT	4	19.0554	1
100413	SV+CT	2	6.04517	1
100414	PBO+CT	2	9.52772	0
100415	SV+CT	3	15.3101	0
100416	PBO+CT	4	4.63244	0
100417	PBO+CT	1	11.2361	0
100418	SV+CT	1	16.3614	1
100419	SV+CT	2	18.3984	1
100420	SV+CT	1	16.0657	1
100421	SV+CT	2	9.92197	0

## Sheet: Platinum-free interval
Subject Identifier for the Study	Planned Treatment	Platinum-free interval(month)	Analysis Value(Month)	Censor
100001	SV+CT	<3	3.44969	0
100002	SV+CT	>=3	16.0657	0
100003	PBO+CT	<3	8.93634	0
100004	SV+CT	>=3	28.8131	1
100005	SV+CT	<3	24.8378	1
100006	SV+CT	>=3	17.4127	0
100007	SV+CT	<3	20.501	1
100008	SV+CT	<3	1.28131	0
100009	SV+CT	>=3	19.1211	1
100010	SV+CT	<3	11.3018	0
100011	SV+CT	>=3	12.8789	0
100012	SV+CT	>=3	15.5072	1
100013	SV+CT	<3	6.53799	0
100014	SV+CT	>=3	33.7413	0
100015	SV+CT	>=3	1.34702	1
100016	PBO+CT	>=3	19.1869	0
100017	SV+CT	>=3	34.7926	1
100018	PBO+CT	<3	9.49487	0
100019	SV+CT	<3	12.9774	0
100020	SV+CT	<3	8.73922	0
100021	SV+CT	>=3	2.59548	0
100022	PBO+CT	<3	2.69405	0
100023	SV+CT	<3	25.1335	1
100024	SV+CT	>=3	24.8378	1
100025	SV+CT	>=3	8.77207	0
100026	SV+CT	>=3	18.7598	0
100027	PBO+CT	>=3	20.961	1
100028	SV+CT	>=3	13.8645	1
100029	SV+CT	<3	7.0308	0
100030	SV+CT	>=3	15.9343	1
100031	PBO+CT	<3	3.0883	0
100032	SV+CT	<3	24.7064	0
100033	SV+CT	<3	9.46201	0
100034	SV+CT	>=3	12.2546	0
100035	PBO+CT	<3	20.501	0
100036	SV+CT	<3	33.0842	1
100037	SV+CT	>=3	2.82546	0
100038	SV+CT	<3	6.83368	0
100039	PBO+CT	>=3	30.3244	1
100040	SV+CT	<3	29.4374	1
100041	SV+CT	<3	3.31828	0
100042	PBO+CT	>=3	3.97536	1
100043	PBO+CT	>=3	21.5524	0
100044	PBO+CT	>=3	18.924	0
100045	SV+CT	>=3	1.31417	0
100046	SV+CT	<3	20.5996	0
100047	SV+CT	<3	24.7064	1
100048	SV+CT	>=3	23.655	1
100049	PBO+CT	<3	18.6612	0
100050	SV+CT	<3	9.46201	0
100051	PBO+CT	>=3	22.1109	1
100052	SV+CT	<3	21.4209	1
100053	SV+CT	>=3	20.3039	1
100054	PBO+CT	>=3	18.6283	1
100055	SV+CT	>=3	18.9569	1
100056	SV+CT	<3	2.29979	0
100057	SV+CT	<3	14.3901	0
100058	PBO+CT	<3	3.18686	0
100059	SV+CT	>=3	17.1499	1
100060	SV+CT	<3	10.7433	0
100061	SV+CT	>=3	2.79261	0
100062	SV+CT	>=3	13.6674	0
100063	SV+CT	>=3	27.3676	1
100064	SV+CT	<3	14.2259	0
100065	SV+CT	<3	5.28953	0
100066	SV+CT	>=3	22.2094	0
100067	PBO+CT	<3	3.54825	0
100068	SV+CT	<3	22.9651	1
100069	PBO+CT	>=3	5.25667	0
100070	SV+CT	>=3	9.95483	0
100071	SV+CT	>=3	6.86653	0
100072	SV+CT	<3	11.3676	0
100073	PBO+CT	<3	5.94661	0
100074	SV+CT	>=3	26.1848	0
100075	SV+CT	>=3	22.2752	0
100076	SV+CT	>=3	8.83778	0
100077	SV+CT	>=3	6.6037	1
100078	SV+CT	<3	1.51129	1
100079	SV+CT	<3	3.41684	0
100080	SV+CT	<3	9.92197	0
100081	SV+CT	<3	19.5811	0
100082	SV+CT	>=3	20.9938	1
100083	PBO+CT	>=3	15.5729	1
100084	SV+CT	<3	22.538	1
100085	SV+CT	<3	4.00821	0
100086	SV+CT	>=3	36.9938	1
100087	SV+CT	<3	13.2074	0
100088	SV+CT	>=3	14.3573	0
100089	SV+CT	<3	12.7474	0
100090	PBO+CT	>=3	32.7228	0
100091	SV+CT	>=3	14.7844	0
100092	SV+CT	<3	10.1191	0
100093	SV+CT	<3	12.6489	0
100094	SV+CT	>=3	20.1725	1
100095	SV+CT	>=3	18.8583	1
100096	PBO+CT	>=3	10.8419	0
100097	PBO+CT	>=3	29.1088	0
100098	PBO+CT	<3	5.78234	0
100099	PBO+CT	>=3	15.2444	0
100100	SV+CT	<3	14.4559	0
100101	PBO+CT	>=3	5.68378	0
100102	SV+CT	>=3	15.8686	0
100103	SV+CT	<3	4.63244	0
100104	PBO+CT	>=3	15.3758	0
100105	SV+CT	<3	34.7598	1
100106	SV+CT	>=3	4.86242	0
100107	PBO+CT	>=3	17.6099	0
100108	SV+CT	>=3	1.31417	0
100109	SV+CT	>=3	16.9199	1
100110	PBO+CT	<3	11.8932	0
100111	PBO+CT	>=3	3.74538	0
100112	PBO+CT	<3	30.4559	1
100113	SV+CT	>=3	12.4517	0
100114	SV+CT	>=3	5.58522	0
100115	SV+CT	>=3	26.9405	1
100116	SV+CT	>=3	26.4805	1
100117	PBO+CT	<3	25.1006	1
100118	SV+CT	>=3	12.5503	0
100119	SV+CT	<3	7.22793	0
100120	PBO+CT	>=3	19.1869	0
100121	SV+CT	<3	10.3162	1
100122	SV+CT	<3	13.5359	0
100123	SV+CT	>=3	16.0329	1
100124	PBO+CT	>=3	10.0534	0
100125	SV+CT	>=3	8.08214	0
100126	SV+CT	>=3	3.67967	0
100127	SV+CT	>=3	6.83368	0
100128	PBO+CT	>=3	2.56263	0
100129	SV+CT	>=3	10.0862	0
100130	SV+CT	>=3	26.9076	0
100131	SV+CT	>=3	9.72485	0
100132	PBO+CT	>=3	25.2977	1
100133	SV+CT	>=3	17.807	0
100134	SV+CT	>=3	5.0924	0
100135	SV+CT	<3	17.7741	1
100136	SV+CT	<3	9.3963	0
100137	PBO+CT	>=3	3.41684	0
100138	SV+CT	<3	33.6756	1
100139	SV+CT	>=3	32.2957	1
100140	PBO+CT	<3	13.0103	1
100141	SV+CT	>=3	28.8131	1
100142	SV+CT	>=3	6.2423	0
100143	PBO+CT	>=3	20.7639	1
100144	SV+CT	<3	2.26694	1
100145	SV+CT	>=3	33.0842	1
100146	SV+CT	>=3	5.51951	0
100147	PBO+CT	<3	5.4538	0
100148	SV+CT	<3	9.23203	0
100149	SV+CT	>=3	12.1889	0
100150	SV+CT	>=3	32.5257	1
100151	SV+CT	<3	4.6653	0
100152	SV+CT	>=3	6.20945	0
100153	SV+CT	<3	1.60986	0
100154	SV+CT	>=3	8.64066	0
100155	PBO+CT	>=3	19.0554	0
100156	SV+CT	>=3	19.0226	1
100157	SV+CT	>=3	3.61396	1
100158	PBO+CT	>=3	5.51951	0
100159	SV+CT	>=3	37.0595	1
100160	PBO+CT	<3	15.3429	0
100161	SV+CT	>=3	11.1376	0
100162	SV+CT	>=3	34.9897	1
100163	SV+CT	>=3	27.7618	0
100164	PBO+CT	>=3	2.7269	0
100165	SV+CT	>=3	6.14374	0
100166	PBO+CT	<3	4.86242	0
100167	PBO+CT	>=3	6.6694	0
100168	PBO+CT	>=3	16.1971	0
100169	PBO+CT	>=3	19.3183	1
100170	PBO+CT	>=3	2.16838	0
100171	SV+CT	<3	13.7331	0
100172	SV+CT	<3	15.9343	0
100173	SV+CT	<3	12.9446	0
100174	PBO+CT	>=3	21.6838	1
100175	SV+CT	<3	14.4559	0
100176	PBO+CT	>=3	9.16632	0
100177	SV+CT	>=3	10.5791	0
100178	SV+CT	<3	3.31828	0
100179	PBO+CT	<3	33.6099	1
100180	PBO+CT	<3	1.74127	0
100181	PBO+CT	<3	0.985626	0
100182	SV+CT	>=3	24.1807	0
100183	SV+CT	<3	2.95688	0
100184	SV+CT	<3	8.08214	0
100185	PBO+CT	>=3	2.95688	0
100186	PBO+CT	>=3	27.6304	1
100187	PBO+CT	>=3	4.00821	1
100188	PBO+CT	>=3	9.06776	0
100189	SV+CT	>=3	23.7536	0
100190	SV+CT	<3	4.76386	0
100191	SV+CT	>=3	21.848	1
100192	SV+CT	<3	4.73101	0
100193	PBO+CT	<3	19.3511	1
100194	PBO+CT	>=3	17.4784	1
100195	PBO+CT	<3	12.1232	0
100196	PBO+CT	<3	9.95483	0
100197	SV+CT	<3	14.5544	1
100198	SV+CT	<3	8.77207	1
100199	SV+CT	<3	26.152	0
100200	PBO+CT	<3	12.8789	1
100201	SV+CT	>=3	19.9754	1
100202	SV+CT	>=3	10.6119	0
100203	PBO+CT	<3	13.306	0
100204	PBO+CT	>=3	5.19097	0
100205	SV+CT	>=3	17.7084	1
100206	PBO+CT	>=3	1.18275	0
100207	PBO+CT	>=3	19.5811	0
100208	SV+CT	>=3	11.6304	0
100209	SV+CT	<3	20.0082	0
100210	PBO+CT	<3	20.6653	0
100211	PBO+CT	>=3	35.0883	1
100212	SV+CT	>=3	14.0287	0
100213	SV+CT	<3	10.4148	0
100214	SV+CT	>=3	16.6242	0
100215	SV+CT	<3	12.9774	0
100216	PBO+CT	<3	14.7844	0
100217	SV+CT	<3	20.8296	0
100218	SV+CT	>=3	23.9507	1
100219	PBO+CT	>=3	10.0534	0
100220	SV+CT	>=3	12.5832	0
100221	SV+CT	<3	15.4743	0
100222	SV+CT	<3	3.25257	0
100223	SV+CT	>=3	25.232	1
100224	PBO+CT	>=3	21.3552	0
100225	PBO+CT	<3	11.4333	0
100226	SV+CT	>=3	23.3265	1
100227	PBO+CT	>=3	23.3922	1
100228	SV+CT	>=3	2.69405	0
100229	SV+CT	>=3	23.7536	1
100230	SV+CT	>=3	2.62834	0
100231	SV+CT	>=3	15.7372	0
100232	SV+CT	<3	20.6653	1
100233	PBO+CT	>=3	12.616	0
100234	SV+CT	>=3	16.4928	1
100235	SV+CT	<3	4.20534	0
100236	SV+CT	>=3	6.99795	0
100237	PBO+CT	>=3	15.6057	1
100238	SV+CT	>=3	5.97947	0
100239	SV+CT	>=3	32.7228	0
100240	PBO+CT	<3	5.28953	0
100241	PBO+CT	>=3	11.4661	0
100242	SV+CT	>=3	4.23819	0
100243	PBO+CT	<3	14.0287	0
100244	SV+CT	>=3	11.039	0
100245	PBO+CT	>=3	8.93634	0
100246	SV+CT	>=3	2.16838	1
100247	PBO+CT	<3	25.7577	1
100248	PBO+CT	>=3	24.8378	1
100249	SV+CT	<3	21.7495	1
100250	PBO+CT	<3	10.2177	0
100251	SV+CT	<3	9.52772	0
100252	SV+CT	>=3	2.29979	0
100253	PBO+CT	>=3	22.8994	0
100254	SV+CT	<3	29.076	1
100255	PBO+CT	<3	19.0883	0
100256	SV+CT	>=3	22.2423	0
100257	PBO+CT	>=3	9.46201	0
100258	PBO+CT	>=3	16.46	0
100259	PBO+CT	<3	11.8932	0
100260	PBO+CT	<3	14.0616	0
100261	SV+CT	<3	10.1191	0
100262	SV+CT	>=3	30.4887	1
100263	PBO+CT	<3	22.3737	0
100264	SV+CT	>=3	5.55236	0
100265	SV+CT	>=3	23.7536	0
100266	SV+CT	>=3	4.43532	0
100267	PBO+CT	>=3	31.1458	1
100268	SV+CT	<3	17.0185	0
100269	SV+CT	>=3	16.6571	0
100270	PBO+CT	>=3	16.5585	0
100271	SV+CT	>=3	17.7741	1
100272	PBO+CT	>=3	5.71663	0
100273	SV+CT	>=3	13.3717	0
100274	PBO+CT	<3	4.82957	0
100275	SV+CT	>=3	20.3039	0
100276	SV+CT	>=3	6.43943	0
100277	SV+CT	>=3	16.4271	0
100278	SV+CT	>=3	3.21971	0
100279	PBO+CT	>=3	16.3943	1
100280	SV+CT	>=3	16.23	0
100281	SV+CT	>=3	32.7556	1
100282	SV+CT	<3	13.8973	0
100283	SV+CT	>=3	14.3244	0
100284	SV+CT	<3	19.2854	1
100285	SV+CT	<3	13.7331	1
100286	SV+CT	>=3	14.5873	0
100287	PBO+CT	>=3	18.7269	0
100288	SV+CT	>=3	9.36345	1
100289	SV+CT	>=3	19.2197	0
100290	SV+CT	<3	8.80493	0
100291	SV+CT	<3	30.1273	1
100292	SV+CT	>=3	13.2402	0
100293	PBO+CT	>=3	3.05544	0
100294	SV+CT	<3	1.08419	0
100295	PBO+CT	>=3	12.3532	0
100296	SV+CT	<3	10.4148	0
100297	PBO+CT	>=3	9.69199	0
100298	SV+CT	>=3	9.7577	0
100299	SV+CT	<3	14.6858	0
100300	SV+CT	<3	18.8912	1
100301	SV+CT	<3	8.64066	0
100302	SV+CT	>=3	14.193	0
100303	PBO+CT	<3	12.3532	0
100304	PBO+CT	<3	34.7926	1
100305	SV+CT	>=3	13.6674	0
100306	PBO+CT	<3	3.81109	0
100307	SV+CT	>=3	5.68378	0
100308	SV+CT	>=3	25.9877	1
100309	SV+CT	<3	20.3039	1
100310	PBO+CT	>=3	0.887064	0
100311	SV+CT	>=3	11.2361	0
100312	SV+CT	>=3	21.7166	1
100313	SV+CT	>=3	18.694	0
100314	PBO+CT	>=3	20.0082	1
100315	PBO+CT	>=3	4.69815	0
100316	SV+CT	>=3	2.00411	0
100317	SV+CT	<3	3.25257	0
100318	PBO+CT	>=3	13.9959	0
100319	SV+CT	>=3	16.6242	1
100320	SV+CT	<3	13.6016	1
100321	SV+CT	>=3	12.8131	0
100322	SV+CT	>=3	36.0411	1
100323	PBO+CT	>=3	24.6078	0
100324	SV+CT	>=3	31.1786	1
100325	SV+CT	>=3	18.5626	0
100326	SV+CT	<3	15.0472	0
100327	SV+CT	>=3	7.42505	0
100328	PBO+CT	<3	9.98768	0
100329	SV+CT	<3	11.2033	1
100330	SV+CT	<3	16.4928	0
100331	SV+CT	>=3	27.8604	1
100332	SV+CT	>=3	4.50103	0
100333	SV+CT	>=3	24.9363	1
100334	PBO+CT	<3	11.269	0
100335	SV+CT	>=3	25.7906	1
100336	SV+CT	<3	18.4969	0
100337	SV+CT	<3	20.4025	1
100338	SV+CT	>=3	18.6283	1
100339	PBO+CT	<3	16.3614	1
100340	PBO+CT	<3	15.6386	1
100341	SV+CT	>=3	5.51951	0
100342	PBO+CT	>=3	15.1458	0
100343	PBO+CT	>=3	1.77413	0
100344	SV+CT	>=3	13.0431	0
100345	PBO+CT	<3	4.59959	0
100346	PBO+CT	>=3	11.5647	0
100347	SV+CT	<3	30.0945	1
100348	PBO+CT	>=3	20.9938	0
100349	SV+CT	<3	20.6982	1
100350	SV+CT	>=3	15.0472	1
100351	PBO+CT	>=3	18.0698	0
100352	SV+CT	<3	12.7146	0
100353	SV+CT	>=3	7.98357	0
100354	SV+CT	>=3	32.8214	1
100355	PBO+CT	>=3	14.883	0
100356	PBO+CT	<3	9.3306	0
100357	PBO+CT	>=3	4.46817	0
100358	PBO+CT	>=3	21.7495	1
100359	SV+CT	>=3	14.7187	0
100360	PBO+CT	>=3	16.5585	1
100361	SV+CT	<3	15.9014	1
100362	SV+CT	<3	15.77	1
100363	SV+CT	>=3	2.29979	1
100364	SV+CT	>=3	9.03491	0
100365	SV+CT	<3	20.4353	1
100366	SV+CT	<3	20.271	1
100367	SV+CT	>=3	31.1786	1
100368	PBO+CT	>=3	25.5606	1
100369	SV+CT	<3	16.0986	0
100370	SV+CT	>=3	15.6715	0
100371	SV+CT	>=3	24.3778	0
100372	PBO+CT	<3	6.53799	0
100373	SV+CT	>=3	24.7392	1
100374	PBO+CT	<3	21.4867	0
100375	SV+CT	>=3	6.47228	0
100376	PBO+CT	>=3	2.26694	0
100377	SV+CT	>=3	1.577	0
100378	SV+CT	>=3	15.9343	1
100379	PBO+CT	<3	5.42094	0
100380	SV+CT	>=3	7.52361	0
100381	SV+CT	>=3	20.4353	1
100382	SV+CT	>=3	2.49692	0
100383	SV+CT	>=3	21.191	0
100384	SV+CT	>=3	4.04107	0
100385	PBO+CT	<3	11.9918	1
100386	PBO+CT	>=3	6.11088	0
100387	PBO+CT	<3	10.4148	0
100388	SV+CT	<3	4.07392	0
100389	SV+CT	<3	4.43532	1
100390	SV+CT	>=3	18.8583	1
100391	SV+CT	>=3	11.6632	0
100392	SV+CT	<3	1.87269	0
100393	PBO+CT	>=3	18.037	1
100394	SV+CT	>=3	2.3655	0
100395	SV+CT	>=3	10.0862	0
100396	SV+CT	>=3	6.43943	0
100397	SV+CT	<3	18.924	0
100398	PBO+CT	<3	3.0883	0
100399	SV+CT	<3	6.11088	0
100400	SV+CT	>=3	16.4928	1
100401	SV+CT	>=3	20.8296	0
100402	SV+CT	>=3	19.614	0
100403	PBO+CT	<3	4.53388	0
100404	SV+CT	<3	14.7844	0
100405	SV+CT	>=3	20.3696	1
100406	SV+CT	>=3	17.7741	1
100407	PBO+CT	<3	8.34497	0
100408	PBO+CT	<3	16.8214	1
100409	PBO+CT	<3	20.4025	1
100410	PBO+CT	<3	20.4682	1
100411	PBO+CT	>=3	18.2341	1
100412	SV+CT	>=3	19.0554	1
100413	SV+CT	<3	6.04517	1
100414	PBO+CT	>=3	9.52772	0
100415	SV+CT	>=3	15.3101	0
100416	PBO+CT	<3	4.63244	0
100417	PBO+CT	>=3	11.2361	0
100418	SV+CT	>=3	16.3614	1
100419	SV+CT	>=3	18.3984	1
100420	SV+CT	<3	16.0657	1
100421	SV+CT	<3	9.92197	0

## Sheet: Number of previous systemic the
Subject Identifier for the Study	Planned Treatment	Number of previous systemic therapy	Analysis Value(Month)	Censor
100001	SV+CT	1	3.44969	0
100002	SV+CT	1	16.0657	0
100003	PBO+CT	1	8.93634	0
100004	SV+CT	1	28.8131	1
100005	SV+CT	2	24.8378	1
100006	SV+CT	1	17.4127	0
100007	SV+CT	1	20.501	1
100008	SV+CT	2	1.28131	0
100009	SV+CT	1	19.1211	1
100010	SV+CT	2	11.3018	0
100011	SV+CT	2	12.8789	0
100012	SV+CT	1	15.5072	1
100013	SV+CT	1	6.53799	0
100014	SV+CT	1	33.7413	0
100015	SV+CT	1	1.34702	1
100016	PBO+CT	1	19.1869	0
100017	SV+CT	1	34.7926	1
100018	PBO+CT	1	9.49487	0
100019	SV+CT	1	12.9774	0
100020	SV+CT	2	8.73922	0
100021	SV+CT	1	2.59548	0
100022	PBO+CT	2	2.69405	0
100023	SV+CT	2	25.1335	1
100024	SV+CT	1	24.8378	1
100025	SV+CT	1	8.77207	0
100026	SV+CT	1	18.7598	0
100027	PBO+CT	1	20.961	1
100028	SV+CT	1	13.8645	1
100029	SV+CT	2	7.0308	0
100030	SV+CT	1	15.9343	1
100031	PBO+CT	2	3.0883	0
100032	SV+CT	2	24.7064	0
100033	SV+CT	1	9.46201	0
100034	SV+CT	2	12.2546	0
100035	PBO+CT	1	20.501	0
100036	SV+CT	2	33.0842	1
100037	SV+CT	2	2.82546	0
100038	SV+CT	2	6.83368	0
100039	PBO+CT	1	30.3244	1
100040	SV+CT	1	29.4374	1
100041	SV+CT	1	3.31828	0
100042	PBO+CT	1	3.97536	1
100043	PBO+CT	1	21.5524	0
100044	PBO+CT	2	18.924	0
100045	SV+CT	1	1.31417	0
100046	SV+CT	1	20.5996	0
100047	SV+CT	2	24.7064	1
100048	SV+CT	1	23.655	1
100049	PBO+CT	1	18.6612	0
100050	SV+CT	1	9.46201	0
100051	PBO+CT	1	22.1109	1
100052	SV+CT	2	21.4209	1
100053	SV+CT	1	20.3039	1
100054	PBO+CT	2	18.6283	1
100055	SV+CT	1	18.9569	1
100056	SV+CT	1	2.29979	0
100057	SV+CT	1	14.3901	0
100058	PBO+CT	1	3.18686	0
100059	SV+CT	2	17.1499	1
100060	SV+CT	1	10.7433	0
100061	SV+CT	2	2.79261	0
100062	SV+CT	1	13.6674	0
100063	SV+CT	1	27.3676	1
100064	SV+CT	1	14.2259	0
100065	SV+CT	1	5.28953	0
100066	SV+CT	1	22.2094	0
100067	PBO+CT	1	3.54825	0
100068	SV+CT	2	22.9651	1
100069	PBO+CT	1	5.25667	0
100070	SV+CT	2	9.95483	0
100071	SV+CT	2	6.86653	0
100072	SV+CT	2	11.3676	0
100073	PBO+CT	2	5.94661	0
100074	SV+CT	2	26.1848	0
100075	SV+CT	1	22.2752	0
100076	SV+CT	1	8.83778	0
100077	SV+CT	2	6.6037	1
100078	SV+CT	1	1.51129	1
100079	SV+CT	2	3.41684	0
100080	SV+CT	1	9.92197	0
100081	SV+CT	1	19.5811	0
100082	SV+CT	1	20.9938	1
100083	PBO+CT	2	15.5729	1
100084	SV+CT	1	22.538	1
100085	SV+CT	1	4.00821	0
100086	SV+CT	2	36.9938	1
100087	SV+CT	1	13.2074	0
100088	SV+CT	1	14.3573	0
100089	SV+CT	1	12.7474	0
100090	PBO+CT	1	32.7228	0
100091	SV+CT	1	14.7844	0
100092	SV+CT	2	10.1191	0
100093	SV+CT	2	12.6489	0
100094	SV+CT	1	20.1725	1
100095	SV+CT	1	18.8583	1
100096	PBO+CT	1	10.8419	0
100097	PBO+CT	2	29.1088	0
100098	PBO+CT	1	5.78234	0
100099	PBO+CT	2	15.2444	0
100100	SV+CT	1	14.4559	0
100101	PBO+CT	1	5.68378	0
100102	SV+CT	1	15.8686	0
100103	SV+CT	1	4.63244	0
100104	PBO+CT	1	15.3758	0
100105	SV+CT	2	34.7598	1
100106	SV+CT	2	4.86242	0
100107	PBO+CT	1	17.6099	0
100108	SV+CT	2	1.31417	0
100109	SV+CT	2	16.9199	1
100110	PBO+CT	2	11.8932	0
100111	PBO+CT	1	3.74538	0
100112	PBO+CT	2	30.4559	1
100113	SV+CT	1	12.4517	0
100114	SV+CT	2	5.58522	0
100115	SV+CT	1	26.9405	1
100116	SV+CT	1	26.4805	1
100117	PBO+CT	1	25.1006	1
100118	SV+CT	1	12.5503	0
100119	SV+CT	1	7.22793	0
100120	PBO+CT	1	19.1869	0
100121	SV+CT	2	10.3162	1
100122	SV+CT	1	13.5359	0
100123	SV+CT	1	16.0329	1
100124	PBO+CT	2	10.0534	0
100125	SV+CT	1	8.08214	0
100126	SV+CT	2	3.67967	0
100127	SV+CT	1	6.83368	0
100128	PBO+CT	1	2.56263	0
100129	SV+CT	1	10.0862	0
100130	SV+CT	1	26.9076	0
100131	SV+CT	1	9.72485	0
100132	PBO+CT	1	25.2977	1
100133	SV+CT	1	17.807	0
100134	SV+CT	1	5.0924	0
100135	SV+CT	2	17.7741	1
100136	SV+CT	1	9.3963	0
100137	PBO+CT	2	3.41684	0
100138	SV+CT	1	33.6756	1
100139	SV+CT	1	32.2957	1
100140	PBO+CT	2	13.0103	1
100141	SV+CT	1	28.8131	1
100142	SV+CT	1	6.2423	0
100143	PBO+CT	1	20.7639	1
100144	SV+CT	1	2.26694	1
100145	SV+CT	1	33.0842	1
100146	SV+CT	1	5.51951	0
100147	PBO+CT	2	5.4538	0
100148	SV+CT	2	9.23203	0
100149	SV+CT	1	12.1889	0
100150	SV+CT	1	32.5257	1
100151	SV+CT	1	4.6653	0
100152	SV+CT	1	6.20945	0
100153	SV+CT	2	1.60986	0
100154	SV+CT	2	8.64066	0
100155	PBO+CT	1	19.0554	0
100156	SV+CT	1	19.0226	1
100157	SV+CT	2	3.61396	1
100158	PBO+CT	1	5.51951	0
100159	SV+CT	1	37.0595	1
100160	PBO+CT	1	15.3429	0
100161	SV+CT	2	11.1376	0
100162	SV+CT	1	34.9897	1
100163	SV+CT	2	27.7618	0
100164	PBO+CT	2	2.7269	0
100165	SV+CT	2	6.14374	0
100166	PBO+CT	1	4.86242	0
100167	PBO+CT	1	6.6694	0
100168	PBO+CT	1	16.1971	0
100169	PBO+CT	1	19.3183	1
100170	PBO+CT	2	2.16838	0
100171	SV+CT	1	13.7331	0
100172	SV+CT	2	15.9343	0
100173	SV+CT	1	12.9446	0
100174	PBO+CT	1	21.6838	1
100175	SV+CT	2	14.4559	0
100176	PBO+CT	1	9.16632	0
100177	SV+CT	1	10.5791	0
100178	SV+CT	2	3.31828	0
100179	PBO+CT	1	33.6099	1
100180	PBO+CT	1	1.74127	0
100181	PBO+CT	1	0.985626	0
100182	SV+CT	2	24.1807	0
100183	SV+CT	2	2.95688	0
100184	SV+CT	2	8.08214	0
100185	PBO+CT	2	2.95688	0
100186	PBO+CT	2	27.6304	1
100187	PBO+CT	2	4.00821	1
100188	PBO+CT	1	9.06776	0
100189	SV+CT	2	23.7536	0
100190	SV+CT	1	4.76386	0
100191	SV+CT	1	21.848	1
100192	SV+CT	2	4.73101	0
100193	PBO+CT	2	19.3511	1
100194	PBO+CT	1	17.4784	1
100195	PBO+CT	1	12.1232	0
100196	PBO+CT	2	9.95483	0
100197	SV+CT	2	14.5544	1
100198	SV+CT	1	8.77207	1
100199	SV+CT	1	26.152	0
100200	PBO+CT	1	12.8789	1
100201	SV+CT	1	19.9754	1
100202	SV+CT	1	10.6119	0
100203	PBO+CT	2	13.306	0
100204	PBO+CT	1	5.19097	0
100205	SV+CT	1	17.7084	1
100206	PBO+CT	1	1.18275	0
100207	PBO+CT	1	19.5811	0
100208	SV+CT	1	11.6304	0
100209	SV+CT	1	20.0082	0
100210	PBO+CT	1	20.6653	0
100211	PBO+CT	2	35.0883	1
100212	SV+CT	1	14.0287	0
100213	SV+CT	2	10.4148	0
100214	SV+CT	1	16.6242	0
100215	SV+CT	1	12.9774	0
100216	PBO+CT	1	14.7844	0
100217	SV+CT	1	20.8296	0
100218	SV+CT	1	23.9507	1
100219	PBO+CT	1	10.0534	0
100220	SV+CT	1	12.5832	0
100221	SV+CT	2	15.4743	0
100222	SV+CT	1	3.25257	0
100223	SV+CT	2	25.232	1
100224	PBO+CT	1	21.3552	0
100225	PBO+CT	1	11.4333	0
100226	SV+CT	1	23.3265	1
100227	PBO+CT	1	23.3922	1
100228	SV+CT	2	2.69405	0
100229	SV+CT	2	23.7536	1
100230	SV+CT	1	2.62834	0
100231	SV+CT	2	15.7372	0
100232	SV+CT	2	20.6653	1
100233	PBO+CT	1	12.616	0
100234	SV+CT	1	16.4928	1
100235	SV+CT	1	4.20534	0
100236	SV+CT	1	6.99795	0
100237	PBO+CT	2	15.6057	1
100238	SV+CT	1	5.97947	0
100239	SV+CT	2	32.7228	0
100240	PBO+CT	1	5.28953	0
100241	PBO+CT	1	11.4661	0
100242	SV+CT	2	4.23819	0
100243	PBO+CT	1	14.0287	0
100244	SV+CT	1	11.039	0
100245	PBO+CT	1	8.93634	0
100246	SV+CT	2	2.16838	1
100247	PBO+CT	2	25.7577	1
100248	PBO+CT	1	24.8378	1
100249	SV+CT	1	21.7495	1
100250	PBO+CT	2	10.2177	0
100251	SV+CT	2	9.52772	0
100252	SV+CT	1	2.29979	0
100253	PBO+CT	1	22.8994	0
100254	SV+CT	1	29.076	1
100255	PBO+CT	2	19.0883	0
100256	SV+CT	2	22.2423	0
100257	PBO+CT	2	9.46201	0
100258	PBO+CT	1	16.46	0
100259	PBO+CT	1	11.8932	0
100260	PBO+CT	1	14.0616	0
100261	SV+CT	1	10.1191	0
100262	SV+CT	1	30.4887	1
100263	PBO+CT	1	22.3737	0
100264	SV+CT	2	5.55236	0
100265	SV+CT	1	23.7536	0
100266	SV+CT	2	4.43532	0
100267	PBO+CT	1	31.1458	1
100268	SV+CT	2	17.0185	0
100269	SV+CT	2	16.6571	0
100270	PBO+CT	2	16.5585	0
100271	SV+CT	1	17.7741	1
100272	PBO+CT	2	5.71663	0
100273	SV+CT	2	13.3717	0
100274	PBO+CT	2	4.82957	0
100275	SV+CT	1	20.3039	0
100276	SV+CT	1	6.43943	0
100277	SV+CT	2	16.4271	0
100278	SV+CT	2	3.21971	0
100279	PBO+CT	2	16.3943	1
100280	SV+CT	2	16.23	0
100281	SV+CT	1	32.7556	1
100282	SV+CT	1	13.8973	0
100283	SV+CT	1	14.3244	0
100284	SV+CT	1	19.2854	1
100285	SV+CT	2	13.7331	1
100286	SV+CT	2	14.5873	0
100287	PBO+CT	2	18.7269	0
100288	SV+CT	1	9.36345	1
100289	SV+CT	1	19.2197	0
100290	SV+CT	1	8.80493	0
100291	SV+CT	1	30.1273	1
100292	SV+CT	1	13.2402	0
100293	PBO+CT	1	3.05544	0
100294	SV+CT	1	1.08419	0
100295	PBO+CT	1	12.3532	0
100296	SV+CT	1	10.4148	0
100297	PBO+CT	1	9.69199	0
100298	SV+CT	1	9.7577	0
100299	SV+CT	1	14.6858	0
100300	SV+CT	2	18.8912	1
100301	SV+CT	1	8.64066	0
100302	SV+CT	2	14.193	0
100303	PBO+CT	2	12.3532	0
100304	PBO+CT	2	34.7926	1
100305	SV+CT	1	13.6674	0
100306	PBO+CT	1	3.81109	0
100307	SV+CT	2	5.68378	0
100308	SV+CT	1	25.9877	1
100309	SV+CT	1	20.3039	1
100310	PBO+CT	1	0.887064	0
100311	SV+CT	2	11.2361	0
100312	SV+CT	1	21.7166	1
100313	SV+CT	1	18.694	0
100314	PBO+CT	1	20.0082	1
100315	PBO+CT	2	4.69815	0
100316	SV+CT	2	2.00411	0
100317	SV+CT	1	3.25257	0
100318	PBO+CT	1	13.9959	0
100319	SV+CT	2	16.6242	1
100320	SV+CT	2	13.6016	1
100321	SV+CT	1	12.8131	0
100322	SV+CT	1	36.0411	1
100323	PBO+CT	1	24.6078	0
100324	SV+CT	1	31.1786	1
100325	SV+CT	1	18.5626	0
100326	SV+CT	1	15.0472	0
100327	SV+CT	1	7.42505	0
100328	PBO+CT	2	9.98768	0
100329	SV+CT	1	11.2033	1
100330	SV+CT	1	16.4928	0
100331	SV+CT	1	27.8604	1
100332	SV+CT	1	4.50103	0
100333	SV+CT	1	24.9363	1
100334	PBO+CT	2	11.269	0
100335	SV+CT	1	25.7906	1
100336	SV+CT	2	18.4969	0
100337	SV+CT	1	20.4025	1
100338	SV+CT	1	18.6283	1
100339	PBO+CT	1	16.3614	1
100340	PBO+CT	1	15.6386	1
100341	SV+CT	1	5.51951	0
100342	PBO+CT	1	15.1458	0
100343	PBO+CT	1	1.77413	0
100344	SV+CT	1	13.0431	0
100345	PBO+CT	2	4.59959	0
100346	PBO+CT	1	11.5647	0
100347	SV+CT	2	30.0945	1
100348	PBO+CT	1	20.9938	0
100349	SV+CT	2	20.6982	1
100350	SV+CT	1	15.0472	1
100351	PBO+CT	2	18.0698	0
100352	SV+CT	1	12.7146	0
100353	SV+CT	1	7.98357	0
100354	SV+CT	1	32.8214	1
100355	PBO+CT	1	14.883	0
100356	PBO+CT	1	9.3306	0
100357	PBO+CT	2	4.46817	0
100358	PBO+CT	1	21.7495	1
100359	SV+CT	1	14.7187	0
100360	PBO+CT	1	16.5585	1
100361	SV+CT	1	15.9014	1
100362	SV+CT	1	15.77	1
100363	SV+CT	1	2.29979	1
100364	SV+CT	1	9.03491	0
100365	SV+CT	1	20.4353	1
100366	SV+CT	1	20.271	1
100367	SV+CT	2	31.1786	1
100368	PBO+CT	1	25.5606	1
100369	SV+CT	1	16.0986	0
100370	SV+CT	1	15.6715	0
100371	SV+CT	2	24.3778	0
100372	PBO+CT	1	6.53799	0
100373	SV+CT	2	24.7392	1
100374	PBO+CT	2	21.4867	0
100375	SV+CT	1	6.47228	0
100376	PBO+CT	2	2.26694	0
100377	SV+CT	1	1.577	0
100378	SV+CT	1	15.9343	1
100379	PBO+CT	1	5.42094	0
100380	SV+CT	1	7.52361	0
100381	SV+CT	1	20.4353	1
100382	SV+CT	1	2.49692	0
100383	SV+CT	1	21.191	0
100384	SV+CT	2	4.04107	0
100385	PBO+CT	1	11.9918	1
100386	PBO+CT	1	6.11088	0
100387	PBO+CT	1	10.4148	0
100388	SV+CT	1	4.07392	0
100389	SV+CT	1	4.43532	1
100390	SV+CT	1	18.8583	1
100391	SV+CT	1	11.6632	0
100392	SV+CT	2	1.87269	0
100393	PBO+CT	1	18.037	1
100394	SV+CT	1	2.3655	0
100395	SV+CT	1	10.0862	0
100396	SV+CT	1	6.43943	0
100397	SV+CT	1	18.924	0
100398	PBO+CT	2	3.0883	0
100399	SV+CT	2	6.11088	0
100400	SV+CT	1	16.4928	1
100401	SV+CT	1	20.8296	0
100402	SV+CT	1	19.614	0
100403	PBO+CT	2	4.53388	0
100404	SV+CT	1	14.7844	0
100405	SV+CT	1	20.3696	1
100406	SV+CT	1	17.7741	1
100407	PBO+CT	2	8.34497	0
100408	PBO+CT	2	16.8214	1
100409	PBO+CT	1	20.4025	1
100410	PBO+CT	1	20.4682	1
100411	PBO+CT	1	18.2341	1
100412	SV+CT	2	19.0554	1
100413	SV+CT	2	6.04517	1
100414	PBO+CT	1	9.52772	0
100415	SV+CT	2	15.3101	0
100416	PBO+CT	1	4.63244	0
100417	PBO+CT	1	11.2361	0
100418	SV+CT	1	16.3614	1
100419	SV+CT	1	18.3984	1
100420	SV+CT	1	16.0657	1
100421	SV+CT	1	9.92197	0

## Sheet: Platinum-refractory
Subject Identifier for the Study	Planned Treatment	Platinum-refractory ovarian cancer patients	Analysis Value(Month)	Censor
100001	SV+CT	N	3.44969	0
100002	SV+CT	N	16.0657	0
100003	PBO+CT	N	8.93634	0
100004	SV+CT	N	28.8131	1
100005	SV+CT	Y	24.8378	1
100006	SV+CT	N	17.4127	0
100007	SV+CT	N	20.501	1
100008	SV+CT	Y	1.28131	0
100009	SV+CT	N	19.1211	1
100010	SV+CT	Y	11.3018	0
100011	SV+CT	N	12.8789	0
100012	SV+CT	N	15.5072	1
100013	SV+CT	N	6.53799	0
100014	SV+CT	N	33.7413	0
100015	SV+CT	N	1.34702	1
100016	PBO+CT	N	19.1869	0
100017	SV+CT	N	34.7926	1
100018	PBO+CT	Y	9.49487	0
100019	SV+CT	N	12.9774	0
100020	SV+CT	N	8.73922	0
100021	SV+CT	N	2.59548	0
100022	PBO+CT	N	2.69405	0
100023	SV+CT	N	25.1335	1
100024	SV+CT	N	24.8378	1
100025	SV+CT	N	8.77207	0
100026	SV+CT	N	18.7598	0
100027	PBO+CT	N	20.961	1
100028	SV+CT	N	13.8645	1
100029	SV+CT	N	7.0308	0
100030	SV+CT	N	15.9343	1
100031	PBO+CT	N	3.0883	0
100032	SV+CT	N	24.7064	0
100033	SV+CT	Y	9.46201	0
100034	SV+CT	N	12.2546	0
100035	PBO+CT	N	20.501	0
100036	SV+CT	Y	33.0842	1
100037	SV+CT	N	2.82546	0
100038	SV+CT	N	6.83368	0
100039	PBO+CT	N	30.3244	1
100040	SV+CT	N	29.4374	1
100041	SV+CT	N	3.31828	0
100042	PBO+CT	N	3.97536	1
100043	PBO+CT	N	21.5524	0
100044	PBO+CT	N	18.924	0
100045	SV+CT	N	1.31417	0
100046	SV+CT	N	20.5996	0
100047	SV+CT	Y	24.7064	1
100048	SV+CT	N	23.655	1
100049	PBO+CT	N	18.6612	0
100050	SV+CT	N	9.46201	0
100051	PBO+CT	N	22.1109	1
100052	SV+CT	N	21.4209	1
100053	SV+CT	N	20.3039	1
100054	PBO+CT	N	18.6283	1
100055	SV+CT	N	18.9569	1
100056	SV+CT	Y	2.29979	0
100057	SV+CT	N	14.3901	0
100058	PBO+CT	N	3.18686	0
100059	SV+CT	N	17.1499	1
100060	SV+CT	N	10.7433	0
100061	SV+CT	N	2.79261	0
100062	SV+CT	N	13.6674	0
100063	SV+CT	N	27.3676	1
100064	SV+CT	N	14.2259	0
100065	SV+CT	N	5.28953	0
100066	SV+CT	N	22.2094	0
100067	PBO+CT	N	3.54825	0
100068	SV+CT	N	22.9651	1
100069	PBO+CT	N	5.25667	0
100070	SV+CT	N	9.95483	0
100071	SV+CT	N	6.86653	0
100072	SV+CT	N	11.3676	0
100073	PBO+CT	N	5.94661	0
100074	SV+CT	N	26.1848	0
100075	SV+CT	N	22.2752	0
100076	SV+CT	N	8.83778	0
100077	SV+CT	N	6.6037	1
100078	SV+CT	N	1.51129	1
100079	SV+CT	N	3.41684	0
100080	SV+CT	N	9.92197	0
100081	SV+CT	N	19.5811	0
100082	SV+CT	N	20.9938	1
100083	PBO+CT	N	15.5729	1
100084	SV+CT	N	22.538	1
100085	SV+CT	N	4.00821	0
100086	SV+CT	N	36.9938	1
100087	SV+CT	N	13.2074	0
100088	SV+CT	N	14.3573	0
100089	SV+CT	Y	12.7474	0
100090	PBO+CT	N	32.7228	0
100091	SV+CT	N	14.7844	0
100092	SV+CT	N	10.1191	0
100093	SV+CT	N	12.6489	0
100094	SV+CT	N	20.1725	1
100095	SV+CT	N	18.8583	1
100096	PBO+CT	N	10.8419	0
100097	PBO+CT	N	29.1088	0
100098	PBO+CT	N	5.78234	0
100099	PBO+CT	N	15.2444	0
100100	SV+CT	N	14.4559	0
100101	PBO+CT	N	5.68378	0
100102	SV+CT	N	15.8686	0
100103	SV+CT	Y	4.63244	0
100104	PBO+CT	N	15.3758	0
100105	SV+CT	N	34.7598	1
100106	SV+CT	N	4.86242	0
100107	PBO+CT	N	17.6099	0
100108	SV+CT	N	1.31417	0
100109	SV+CT	N	16.9199	1
100110	PBO+CT	N	11.8932	0
100111	PBO+CT	N	3.74538	0
100112	PBO+CT	Y	30.4559	1
100113	SV+CT	N	12.4517	0
100114	SV+CT	N	5.58522	0
100115	SV+CT	N	26.9405	1
100116	SV+CT	N	26.4805	1
100117	PBO+CT	N	25.1006	1
100118	SV+CT	N	12.5503	0
100119	SV+CT	N	7.22793	0
100120	PBO+CT	N	19.1869	0
100121	SV+CT	N	10.3162	1
100122	SV+CT	N	13.5359	0
100123	SV+CT	N	16.0329	1
100124	PBO+CT	N	10.0534	0
100125	SV+CT	N	8.08214	0
100126	SV+CT	N	3.67967	0
100127	SV+CT	N	6.83368	0
100128	PBO+CT	N	2.56263	0
100129	SV+CT	N	10.0862	0
100130	SV+CT	N	26.9076	0
100131	SV+CT	N	9.72485	0
100132	PBO+CT	N	25.2977	1
100133	SV+CT	N	17.807	0
100134	SV+CT	N	5.0924	0
100135	SV+CT	N	17.7741	1
100136	SV+CT	Y	9.3963	0
100137	PBO+CT	N	3.41684	0
100138	SV+CT	N	33.6756	1
100139	SV+CT	N	32.2957	1
100140	PBO+CT	N	13.0103	1
100141	SV+CT	N	28.8131	1
100142	SV+CT	N	6.2423	0
100143	PBO+CT	N	20.7639	1
100144	SV+CT	N	2.26694	1
100145	SV+CT	N	33.0842	1
100146	SV+CT	N	5.51951	0
100147	PBO+CT	N	5.4538	0
100148	SV+CT	N	9.23203	0
100149	SV+CT	N	12.1889	0
100150	SV+CT	N	32.5257	1
100151	SV+CT	N	4.6653	0
100152	SV+CT	N	6.20945	0
100153	SV+CT	N	1.60986	0
100154	SV+CT	N	8.64066	0
100155	PBO+CT	N	19.0554	0
100156	SV+CT	N	19.0226	1
100157	SV+CT	N	3.61396	1
100158	PBO+CT	N	5.51951	0
100159	SV+CT	N	37.0595	1
100160	PBO+CT	N	15.3429	0
100161	SV+CT	N	11.1376	0
100162	SV+CT	N	34.9897	1
100163	SV+CT	N	27.7618	0
100164	PBO+CT	N	2.7269	0
100165	SV+CT	N	6.14374	0
100166	PBO+CT	N	4.86242	0
100167	PBO+CT	N	6.6694	0
100168	PBO+CT	N	16.1971	0
100169	PBO+CT	N	19.3183	1
100170	PBO+CT	N	2.16838	0
100171	SV+CT	N	13.7331	0
100172	SV+CT	N	15.9343	0
100173	SV+CT	N	12.9446	0
100174	PBO+CT	N	21.6838	1
100175	SV+CT	Y	14.4559	0
100176	PBO+CT	N	9.16632	0
100177	SV+CT	N	10.5791	0
100178	SV+CT	Y	3.31828	0
100179	PBO+CT	N	33.6099	1
100180	PBO+CT	Y	1.74127	0
100181	PBO+CT	N	0.985626	0
100182	SV+CT	N	24.1807	0
100183	SV+CT	Y	2.95688	0
100184	SV+CT	N	8.08214	0
100185	PBO+CT	N	2.95688	0
100186	PBO+CT	N	27.6304	1
100187	PBO+CT	N	4.00821	1
100188	PBO+CT	N	9.06776	0
100189	SV+CT	N	23.7536	0
100190	SV+CT	N	4.76386	0
100191	SV+CT	N	21.848	1
100192	SV+CT	N	4.73101	0
100193	PBO+CT	Y	19.3511	1
100194	PBO+CT	N	17.4784	1
100195	PBO+CT	Y	12.1232	0
100196	PBO+CT	N	9.95483	0
100197	SV+CT	Y	14.5544	1
100198	SV+CT	N	8.77207	1
100199	SV+CT	N	26.152	0
100200	PBO+CT	N	12.8789	1
100201	SV+CT	N	19.9754	1
100202	SV+CT	N	10.6119	0
100203	PBO+CT	N	13.306	0
100204	PBO+CT	N	5.19097	0
100205	SV+CT	N	17.7084	1
100206	PBO+CT	N	1.18275	0
100207	PBO+CT	N	19.5811	0
100208	SV+CT	N	11.6304	0
100209	SV+CT	Y	20.0082	0
100210	PBO+CT	N	20.6653	0
100211	PBO+CT	N	35.0883	1
100212	SV+CT	N	14.0287	0
100213	SV+CT	N	10.4148	0
100214	SV+CT	N	16.6242	0
100215	SV+CT	Y	12.9774	0
100216	PBO+CT	N	14.7844	0
100217	SV+CT	N	20.8296	0
100218	SV+CT	N	23.9507	1
100219	PBO+CT	N	10.0534	0
100220	SV+CT	N	12.5832	0
100221	SV+CT	Y	15.4743	0
100222	SV+CT	N	3.25257	0
100223	SV+CT	N	25.232	1
100224	PBO+CT	N	21.3552	0
100225	PBO+CT	N	11.4333	0
100226	SV+CT	N	23.3265	1
100227	PBO+CT	N	23.3922	1
100228	SV+CT	N	2.69405	0
100229	SV+CT	N	23.7536	1
100230	SV+CT	N	2.62834	0
100231	SV+CT	N	15.7372	0
100232	SV+CT	N	20.6653	1
100233	PBO+CT	N	12.616	0
100234	SV+CT	N	16.4928	1
100235	SV+CT	N	4.20534	0
100236	SV+CT	N	6.99795	0
100237	PBO+CT	N	15.6057	1
100238	SV+CT	N	5.97947	0
100239	SV+CT	N	32.7228	0
100240	PBO+CT	Y	5.28953	0
100241	PBO+CT	N	11.4661	0
100242	SV+CT	N	4.23819	0
100243	PBO+CT	N	14.0287	0
100244	SV+CT	N	11.039	0
100245	PBO+CT	N	8.93634	0
100246	SV+CT	N	2.16838	1
100247	PBO+CT	N	25.7577	1
100248	PBO+CT	N	24.8378	1
100249	SV+CT	N	21.7495	1
100250	PBO+CT	Y	10.2177	0
100251	SV+CT	N	9.52772	0
100252	SV+CT	N	2.29979	0
100253	PBO+CT	N	22.8994	0
100254	SV+CT	N	29.076	1
100255	PBO+CT	N	19.0883	0
100256	SV+CT	N	22.2423	0
100257	PBO+CT	N	9.46201	0
100258	PBO+CT	N	16.46	0
100259	PBO+CT	N	11.8932	0
100260	PBO+CT	N	14.0616	0
100261	SV+CT	N	10.1191	0
100262	SV+CT	N	30.4887	1
100263	PBO+CT	N	22.3737	0
100264	SV+CT	N	5.55236	0
100265	SV+CT	N	23.7536	0
100266	SV+CT	N	4.43532	0
100267	PBO+CT	N	31.1458	1
100268	SV+CT	N	17.0185	0
100269	SV+CT	N	16.6571	0
100270	PBO+CT	N	16.5585	0
100271	SV+CT	N	17.7741	1
100272	PBO+CT	N	5.71663	0
100273	SV+CT	N	13.3717	0
100274	PBO+CT	N	4.82957	0
100275	SV+CT	N	20.3039	0
100276	SV+CT	N	6.43943	0
100277	SV+CT	N	16.4271	0
100278	SV+CT	N	3.21971	0
100279	PBO+CT	N	16.3943	1
100280	SV+CT	N	16.23	0
100281	SV+CT	N	32.7556	1
100282	SV+CT	N	13.8973	0
100283	SV+CT	N	14.3244	0
100284	SV+CT	N	19.2854	1
100285	SV+CT	Y	13.7331	1
100286	SV+CT	N	14.5873	0
100287	PBO+CT	N	18.7269	0
100288	SV+CT	N	9.36345	1
100289	SV+CT	N	19.2197	0
100290	SV+CT	N	8.80493	0
100291	SV+CT	N	30.1273	1
100292	SV+CT	N	13.2402	0
100293	PBO+CT	N	3.05544	0
100294	SV+CT	N	1.08419	0
100295	PBO+CT	N	12.3532	0
100296	SV+CT	N	10.4148	0
100297	PBO+CT	N	9.69199	0
100298	SV+CT	N	9.7577	0
100299	SV+CT	Y	14.6858	0
100300	SV+CT	N	18.8912	1
100301	SV+CT	N	8.64066	0
100302	SV+CT	N	14.193	0
100303	PBO+CT	N	12.3532	0
100304	PBO+CT	N	34.7926	1
100305	SV+CT	N	13.6674	0
100306	PBO+CT	Y	3.81109	0
100307	SV+CT	N	5.68378	0
100308	SV+CT	N	25.9877	1
100309	SV+CT	N	20.3039	1
100310	PBO+CT	N	0.887064	0
100311	SV+CT	N	11.2361	0
100312	SV+CT	N	21.7166	1
100313	SV+CT	N	18.694	0
100314	PBO+CT	N	20.0082	1
100315	PBO+CT	N	4.69815	0
100316	SV+CT	N	2.00411	0
100317	SV+CT	N	3.25257	0
100318	PBO+CT	N	13.9959	0
100319	SV+CT	N	16.6242	1
100320	SV+CT	N	13.6016	1
100321	SV+CT	N	12.8131	0
100322	SV+CT	N	36.0411	1
100323	PBO+CT	N	24.6078	0
100324	SV+CT	N	31.1786	1
100325	SV+CT	N	18.5626	0
100326	SV+CT	N	15.0472	0
100327	SV+CT	N	7.42505	0
100328	PBO+CT	N	9.98768	0
100329	SV+CT	N	11.2033	1
100330	SV+CT	N	16.4928	0
100331	SV+CT	N	27.8604	1
100332	SV+CT	N	4.50103	0
100333	SV+CT	N	24.9363	1
100334	PBO+CT	N	11.269	0
100335	SV+CT	N	25.7906	1
100336	SV+CT	N	18.4969	0
100337	SV+CT	N	20.4025	1
100338	SV+CT	N	18.6283	1
100339	PBO+CT	N	16.3614	1
100340	PBO+CT	Y	15.6386	1
100341	SV+CT	N	5.51951	0
100342	PBO+CT	N	15.1458	0
100343	PBO+CT	N	1.77413	0
100344	SV+CT	N	13.0431	0
100345	PBO+CT	N	4.59959	0
100346	PBO+CT	N	11.5647	0
100347	SV+CT	N	30.0945	1
100348	PBO+CT	N	20.9938	0
100349	SV+CT	N	20.6982	1
100350	SV+CT	N	15.0472	1
100351	PBO+CT	N	18.0698	0
100352	SV+CT	N	12.7146	0
100353	SV+CT	N	7.98357	0
100354	SV+CT	N	32.8214	1
100355	PBO+CT	N	14.883	0
100356	PBO+CT	N	9.3306	0
100357	PBO+CT	N	4.46817	0
100358	PBO+CT	N	21.7495	1
100359	SV+CT	N	14.7187	0
100360	PBO+CT	N	16.5585	1
100361	SV+CT	Y	15.9014	1
100362	SV+CT	Y	15.77	1
100363	SV+CT	N	2.29979	1
100364	SV+CT	N	9.03491	0
100365	SV+CT	N	20.4353	1
100366	SV+CT	N	20.271	1
100367	SV+CT	N	31.1786	1
100368	PBO+CT	N	25.5606	1
100369	SV+CT	N	16.0986	0
100370	SV+CT	N	15.6715	0
100371	SV+CT	N	24.3778	0
100372	PBO+CT	Y	6.53799	0
100373	SV+CT	N	24.7392	1
100374	PBO+CT	N	21.4867	0
100375	SV+CT	N	6.47228	0
100376	PBO+CT	N	2.26694	0
100377	SV+CT	N	1.577	0
100378	SV+CT	N	15.9343	1
100379	PBO+CT	N	5.42094	0
100380	SV+CT	N	7.52361	0
100381	SV+CT	N	20.4353	1
100382	SV+CT	N	2.49692	0
100383	SV+CT	N	21.191	0
100384	SV+CT	N	4.04107	0
100385	PBO+CT	Y	11.9918	1
100386	PBO+CT	N	6.11088	0
100387	PBO+CT	N	10.4148	0
100388	SV+CT	Y	4.07392	0
100389	SV+CT	Y	4.43532	1
100390	SV+CT	N	18.8583	1
100391	SV+CT	N	11.6632	0
100392	SV+CT	N	1.87269	0
100393	PBO+CT	N	18.037	1
100394	SV+CT	N	2.3655	0
100395	SV+CT	N	10.0862	0
100396	SV+CT	N	6.43943	0
100397	SV+CT	Y	18.924	0
100398	PBO+CT	N	3.0883	0
100399	SV+CT	N	6.11088	0
100400	SV+CT	N	16.4928	1
100401	SV+CT	N	20.8296	0
100402	SV+CT	N	19.614	0
100403	PBO+CT	Y	4.53388	0
100404	SV+CT	N	14.7844	0
100405	SV+CT	N	20.3696	1
100406	SV+CT	N	17.7741	1
100407	PBO+CT	Y	8.34497	0
100408	PBO+CT	Y	16.8214	1
100409	PBO+CT	N	20.4025	1
100410	PBO+CT	N	20.4682	1
100411	PBO+CT	N	18.2341	1
100412	SV+CT	N	19.0554	1
100413	SV+CT	N	6.04517	1
100414	PBO+CT	N	9.52772	0
100415	SV+CT	N	15.3101	0
100416	PBO+CT	N	4.63244	0
100417	PBO+CT	N	11.2361	0
100418	SV+CT	N	16.3614	1
100419	SV+CT	N	18.3984	1
100420	SV+CT	N	16.0657	1
100421	SV+CT	Y	9.92197	0

## Sheet: anti-angiogenic therapy
Subject Identifier for the Study	Planned Treatment	Received anti-angiogenic therapy	Analysis Value(Month)	Censor
100001	SV+CT	N	3.44969	0
100002	SV+CT	N	16.0657	0
100003	PBO+CT	N	8.93634	0
100004	SV+CT	N	28.8131	1
100005	SV+CT	N	24.8378	1
100006	SV+CT	Y	17.4127	0
100007	SV+CT	Y	20.501	1
100008	SV+CT	N	1.28131	0
100009	SV+CT	N	19.1211	1
100010	SV+CT	Y	11.3018	0
100011	SV+CT	Y	12.8789	0
100012	SV+CT	N	15.5072	1
100013	SV+CT	N	6.53799	0
100014	SV+CT	Y	33.7413	0
100015	SV+CT	Y	1.34702	1
100016	PBO+CT	N	19.1869	0
100017	SV+CT	N	34.7926	1
100018	PBO+CT	Y	9.49487	0
100019	SV+CT	N	12.9774	0
100020	SV+CT	Y	8.73922	0
100021	SV+CT	N	2.59548	0
100022	PBO+CT	N	2.69405	0
100023	SV+CT	Y	25.1335	1
100024	SV+CT	N	24.8378	1
100025	SV+CT	N	8.77207	0
100026	SV+CT	N	18.7598	0
100027	PBO+CT	N	20.961	1
100028	SV+CT	N	13.8645	1
100029	SV+CT	Y	7.0308	0
100030	SV+CT	N	15.9343	1
100031	PBO+CT	Y	3.0883	0
100032	SV+CT	N	24.7064	0
100033	SV+CT	Y	9.46201	0
100034	SV+CT	Y	12.2546	0
100035	PBO+CT	Y	20.501	0
100036	SV+CT	Y	33.0842	1
100037	SV+CT	N	2.82546	0
100038	SV+CT	Y	6.83368	0
100039	PBO+CT	N	30.3244	1
100040	SV+CT	Y	29.4374	1
100041	SV+CT	Y	3.31828	0
100042	PBO+CT	N	3.97536	1
100043	PBO+CT	N	21.5524	0
100044	PBO+CT	N	18.924	0
100045	SV+CT	Y	1.31417	0
100046	SV+CT	Y	20.5996	0
100047	SV+CT	N	24.7064	1
100048	SV+CT	N	23.655	1
100049	PBO+CT	Y	18.6612	0
100050	SV+CT	N	9.46201	0
100051	PBO+CT	Y	22.1109	1
100052	SV+CT	Y	21.4209	1
100053	SV+CT	Y	20.3039	1
100054	PBO+CT	Y	18.6283	1
100055	SV+CT	N	18.9569	1
100056	SV+CT	N	2.29979	0
100057	SV+CT	N	14.3901	0
100058	PBO+CT	Y	3.18686	0
100059	SV+CT	Y	17.1499	1
100060	SV+CT	Y	10.7433	0
100061	SV+CT	Y	2.79261	0
100062	SV+CT	Y	13.6674	0
100063	SV+CT	N	27.3676	1
100064	SV+CT	N	14.2259	0
100065	SV+CT	N	5.28953	0
100066	SV+CT	N	22.2094	0
100067	PBO+CT	N	3.54825	0
100068	SV+CT	Y	22.9651	1
100069	PBO+CT	Y	5.25667	0
100070	SV+CT	Y	9.95483	0
100071	SV+CT	Y	6.86653	0
100072	SV+CT	Y	11.3676	0
100073	PBO+CT	N	5.94661	0
100074	SV+CT	N	26.1848	0
100075	SV+CT	N	22.2752	0
100076	SV+CT	Y	8.83778	0
100077	SV+CT	Y	6.6037	1
100078	SV+CT	Y	1.51129	1
100079	SV+CT	Y	3.41684	0
100080	SV+CT	N	9.92197	0
100081	SV+CT	Y	19.5811	0
100082	SV+CT	Y	20.9938	1
100083	PBO+CT	Y	15.5729	1
100084	SV+CT	N	22.538	1
100085	SV+CT	Y	4.00821	0
100086	SV+CT	N	36.9938	1
100087	SV+CT	N	13.2074	0
100088	SV+CT	Y	14.3573	0
100089	SV+CT	Y	12.7474	0
100090	PBO+CT	Y	32.7228	0
100091	SV+CT	Y	14.7844	0
100092	SV+CT	Y	10.1191	0
100093	SV+CT	N	12.6489	0
100094	SV+CT	Y	20.1725	1
100095	SV+CT	Y	18.8583	1
100096	PBO+CT	Y	10.8419	0
100097	PBO+CT	N	29.1088	0
100098	PBO+CT	Y	5.78234	0
100099	PBO+CT	Y	15.2444	0
100100	SV+CT	Y	14.4559	0
100101	PBO+CT	N	5.68378	0
100102	SV+CT	Y	15.8686	0
100103	SV+CT	N	4.63244	0
100104	PBO+CT	N	15.3758	0
100105	SV+CT	N	34.7598	1
100106	SV+CT	Y	4.86242	0
100107	PBO+CT	N	17.6099	0
100108	SV+CT	Y	1.31417	0
100109	SV+CT	Y	16.9199	1
100110	PBO+CT	N	11.8932	0
100111	PBO+CT	N	3.74538	0
100112	PBO+CT	N	30.4559	1
100113	SV+CT	Y	12.4517	0
100114	SV+CT	Y	5.58522	0
100115	SV+CT	N	26.9405	1
100116	SV+CT	N	26.4805	1
100117	PBO+CT	N	25.1006	1
100118	SV+CT	Y	12.5503	0
100119	SV+CT	N	7.22793	0
100120	PBO+CT	N	19.1869	0
100121	SV+CT	Y	10.3162	1
100122	SV+CT	Y	13.5359	0
100123	SV+CT	Y	16.0329	1
100124	PBO+CT	Y	10.0534	0
100125	SV+CT	N	8.08214	0
100126	SV+CT	Y	3.67967	0
100127	SV+CT	N	6.83368	0
100128	PBO+CT	Y	2.56263	0
100129	SV+CT	N	10.0862	0
100130	SV+CT	Y	26.9076	0
100131	SV+CT	N	9.72485	0
100132	PBO+CT	N	25.2977	1
100133	SV+CT	N	17.807	0
100134	SV+CT	Y	5.0924	0
100135	SV+CT	N	17.7741	1
100136	SV+CT	N	9.3963	0
100137	PBO+CT	Y	3.41684	0
100138	SV+CT	N	33.6756	1
100139	SV+CT	N	32.2957	1
100140	PBO+CT	N	13.0103	1
100141	SV+CT	N	28.8131	1
100142	SV+CT	N	6.2423	0
100143	PBO+CT	N	20.7639	1
100144	SV+CT	N	2.26694	1
100145	SV+CT	N	33.0842	1
100146	SV+CT	Y	5.51951	0
100147	PBO+CT	N	5.4538	0
100148	SV+CT	N	9.23203	0
100149	SV+CT	Y	12.1889	0
100150	SV+CT	N	32.5257	1
100151	SV+CT	Y	4.6653	0
100152	SV+CT	Y	6.20945	0
100153	SV+CT	N	1.60986	0
100154	SV+CT	N	8.64066	0
100155	PBO+CT	Y	19.0554	0
100156	SV+CT	N	19.0226	1
100157	SV+CT	Y	3.61396	1
100158	PBO+CT	Y	5.51951	0
100159	SV+CT	N	37.0595	1
100160	PBO+CT	Y	15.3429	0
100161	SV+CT	N	11.1376	0
100162	SV+CT	N	34.9897	1
100163	SV+CT	N	27.7618	0
100164	PBO+CT	N	2.7269	0
100165	SV+CT	N	6.14374	0
100166	PBO+CT	Y	4.86242	0
100167	PBO+CT	Y	6.6694	0
100168	PBO+CT	N	16.1971	0
100169	PBO+CT	Y	19.3183	1
100170	PBO+CT	Y	2.16838	0
100171	SV+CT	N	13.7331	0
100172	SV+CT	N	15.9343	0
100173	SV+CT	N	12.9446	0
100174	PBO+CT	N	21.6838	1
100175	SV+CT	Y	14.4559	0
100176	PBO+CT	N	9.16632	0
100177	SV+CT	Y	10.5791	0
100178	SV+CT	N	3.31828	0
100179	PBO+CT	N	33.6099	1
100180	PBO+CT	Y	1.74127	0
100181	PBO+CT	N	0.985626	0
100182	SV+CT	Y	24.1807	0
100183	SV+CT	Y	2.95688	0
100184	SV+CT	N	8.08214	0
100185	PBO+CT	Y	2.95688	0
100186	PBO+CT	N	27.6304	1
100187	PBO+CT	N	4.00821	1
100188	PBO+CT	N	9.06776	0
100189	SV+CT	N	23.7536	0
100190	SV+CT	N	4.76386	0
100191	SV+CT	N	21.848	1
100192	SV+CT	Y	4.73101	0
100193	PBO+CT	Y	19.3511	1
100194	PBO+CT	N	17.4784	1
100195	PBO+CT	N	12.1232	0
100196	PBO+CT	N	9.95483	0
100197	SV+CT	Y	14.5544	1
100198	SV+CT	Y	8.77207	1
100199	SV+CT	N	26.152	0
100200	PBO+CT	N	12.8789	1
100201	SV+CT	N	19.9754	1
100202	SV+CT	N	10.6119	0
100203	PBO+CT	N	13.306	0
100204	PBO+CT	Y	5.19097	0
100205	SV+CT	Y	17.7084	1
100206	PBO+CT	Y	1.18275	0
100207	PBO+CT	N	19.5811	0
100208	SV+CT	Y	11.6304	0
100209	SV+CT	N	20.0082	0
100210	PBO+CT	Y	20.6653	0
100211	PBO+CT	Y	35.0883	1
100212	SV+CT	Y	14.0287	0
100213	SV+CT	N	10.4148	0
100214	SV+CT	Y	16.6242	0
100215	SV+CT	Y	12.9774	0
100216	PBO+CT	N	14.7844	0
100217	SV+CT	N	20.8296	0
100218	SV+CT	N	23.9507	1
100219	PBO+CT	Y	10.0534	0
100220	SV+CT	Y	12.5832	0
100221	SV+CT	Y	15.4743	0
100222	SV+CT	Y	3.25257	0
100223	SV+CT	N	25.232	1
100224	PBO+CT	N	21.3552	0
100225	PBO+CT	N	11.4333	0
100226	SV+CT	N	23.3265	1
100227	PBO+CT	Y	23.3922	1
100228	SV+CT	Y	2.69405	0
100229	SV+CT	Y	23.7536	1
100230	SV+CT	N	2.62834	0
100231	SV+CT	Y	15.7372	0
100232	SV+CT	Y	20.6653	1
100233	PBO+CT	Y	12.616	0
100234	SV+CT	Y	16.4928	1
100235	SV+CT	Y	4.20534	0
100236	SV+CT	Y	6.99795	0
100237	PBO+CT	Y	15.6057	1
100238	SV+CT	Y	5.97947	0
100239	SV+CT	Y	32.7228	0
100240	PBO+CT	Y	5.28953	0
100241	PBO+CT	Y	11.4661	0
100242	SV+CT	Y	4.23819	0
100243	PBO+CT	N	14.0287	0
100244	SV+CT	N	11.039	0
100245	PBO+CT	Y	8.93634	0
100246	SV+CT	Y	2.16838	1
100247	PBO+CT	Y	25.7577	1
100248	PBO+CT	N	24.8378	1
100249	SV+CT	Y	21.7495	1
100250	PBO+CT	Y	10.2177	0
100251	SV+CT	Y	9.52772	0
100252	SV+CT	Y	2.29979	0
100253	PBO+CT	Y	22.8994	0
100254	SV+CT	N	29.076	1
100255	PBO+CT	N	19.0883	0
100256	SV+CT	Y	22.2423	0
100257	PBO+CT	Y	9.46201	0
100258	PBO+CT	N	16.46	0
100259	PBO+CT	Y	11.8932	0
100260	PBO+CT	Y	14.0616	0
100261	SV+CT	Y	10.1191	0
100262	SV+CT	N	30.4887	1
100263	PBO+CT	N	22.3737	0
100264	SV+CT	Y	5.55236	0
100265	SV+CT	Y	23.7536	0
100266	SV+CT	Y	4.43532	0
100267	PBO+CT	N	31.1458	1
100268	SV+CT	Y	17.0185	0
100269	SV+CT	N	16.6571	0
100270	PBO+CT	Y	16.5585	0
100271	SV+CT	Y	17.7741	1
100272	PBO+CT	Y	5.71663	0
100273	SV+CT	Y	13.3717	0
100274	PBO+CT	Y	4.82957	0
100275	SV+CT	Y	20.3039	0
100276	SV+CT	Y	6.43943	0
100277	SV+CT	Y	16.4271	0
100278	SV+CT	Y	3.21971	0
100279	PBO+CT	N	16.3943	1
100280	SV+CT	N	16.23	0
100281	SV+CT	N	32.7556	1
100282	SV+CT	N	13.8973	0
100283	SV+CT	N	14.3244	0
100284	SV+CT	N	19.2854	1
100285	SV+CT	Y	13.7331	1
100286	SV+CT	N	14.5873	0
100287	PBO+CT	Y	18.7269	0
100288	SV+CT	N	9.36345	1
100289	SV+CT	N	19.2197	0
100290	SV+CT	Y	8.80493	0
100291	SV+CT	N	30.1273	1
100292	SV+CT	Y	13.2402	0
100293	PBO+CT	Y	3.05544	0
100294	SV+CT	Y	1.08419	0
100295	PBO+CT	N	12.3532	0
100296	SV+CT	N	10.4148	0
100297	PBO+CT	N	9.69199	0
100298	SV+CT	Y	9.7577	0
100299	SV+CT	Y	14.6858	0
100300	SV+CT	Y	18.8912	1
100301	SV+CT	N	8.64066	0
100302	SV+CT	N	14.193	0
100303	PBO+CT	Y	12.3532	0
100304	PBO+CT	N	34.7926	1
100305	SV+CT	N	13.6674	0
100306	PBO+CT	N	3.81109	0
100307	SV+CT	N	5.68378	0
100308	SV+CT	N	25.9877	1
100309	SV+CT	N	20.3039	1
100310	PBO+CT	Y	0.887064	0
100311	SV+CT	Y	11.2361	0
100312	SV+CT	N	21.7166	1
100313	SV+CT	Y	18.694	0
100314	PBO+CT	N	20.0082	1
100315	PBO+CT	Y	4.69815	0
100316	SV+CT	Y	2.00411	0
100317	SV+CT	Y	3.25257	0
100318	PBO+CT	Y	13.9959	0
100319	SV+CT	N	16.6242	1
100320	SV+CT	Y	13.6016	1
100321	SV+CT	Y	12.8131	0
100322	SV+CT	N	36.0411	1
100323	PBO+CT	N	24.6078	0
100324	SV+CT	N	31.1786	1
100325	SV+CT	N	18.5626	0
100326	SV+CT	N	15.0472	0
100327	SV+CT	N	7.42505	0
100328	PBO+CT	Y	9.98768	0
100329	SV+CT	N	11.2033	1
100330	SV+CT	N	16.4928	0
100331	SV+CT	N	27.8604	1
100332	SV+CT	N	4.50103	0
100333	SV+CT	N	24.9363	1
100334	PBO+CT	Y	11.269	0
100335	SV+CT	N	25.7906	1
100336	SV+CT	N	18.4969	0
100337	SV+CT	N	20.4025	1
100338	SV+CT	N	18.6283	1
100339	PBO+CT	N	16.3614	1
100340	PBO+CT	N	15.6386	1
100341	SV+CT	N	5.51951	0
100342	PBO+CT	N	15.1458	0
100343	PBO+CT	N	1.77413	0
100344	SV+CT	N	13.0431	0
100345	PBO+CT	Y	4.59959	0
100346	PBO+CT	N	11.5647	0
100347	SV+CT	Y	30.0945	1
100348	PBO+CT	N	20.9938	0
100349	SV+CT	Y	20.6982	1
100350	SV+CT	Y	15.0472	1
100351	PBO+CT	N	18.0698	0
100352	SV+CT	Y	12.7146	0
100353	SV+CT	Y	7.98357	0
100354	SV+CT	N	32.8214	1
100355	PBO+CT	Y	14.883	0
100356	PBO+CT	Y	9.3306	0
100357	PBO+CT	Y	4.46817	0
100358	PBO+CT	N	21.7495	1
100359	SV+CT	N	14.7187	0
100360	PBO+CT	N	16.5585	1
100361	SV+CT	N	15.9014	1
100362	SV+CT	N	15.77	1
100363	SV+CT	N	2.29979	1
100364	SV+CT	Y	9.03491	0
100365	SV+CT	N	20.4353	1
100366	SV+CT	Y	20.271	1
100367	SV+CT	Y	31.1786	1
100368	PBO+CT	N	25.5606	1
100369	SV+CT	N	16.0986	0
100370	SV+CT	Y	15.6715	0
100371	SV+CT	Y	24.3778	0
100372	PBO+CT	Y	6.53799	0
100373	SV+CT	Y	24.7392	1
100374	PBO+CT	N	21.4867	0
100375	SV+CT	N	6.47228	0
100376	PBO+CT	Y	2.26694	0
100377	SV+CT	Y	1.577	0
100378	SV+CT	N	15.9343	1
100379	PBO+CT	N	5.42094	0
100380	SV+CT	N	7.52361	0
100381	SV+CT	N	20.4353	1
100382	SV+CT	Y	2.49692	0
100383	SV+CT	N	21.191	0
100384	SV+CT	Y	4.04107	0
100385	PBO+CT	Y	11.9918	1
100386	PBO+CT	Y	6.11088	0
100387	PBO+CT	Y	10.4148	0
100388	SV+CT	N	4.07392	0
100389	SV+CT	Y	4.43532	1
100390	SV+CT	N	18.8583	1
100391	SV+CT	N	11.6632	0
100392	SV+CT	N	1.87269	0
100393	PBO+CT	N	18.037	1
100394	SV+CT	N	2.3655	0
100395	SV+CT	Y	10.0862	0
100396	SV+CT	N	6.43943	0
100397	SV+CT	Y	18.924	0
100398	PBO+CT	N	3.0883	0
100399	SV+CT	Y	6.11088	0
100400	SV+CT	Y	16.4928	1
100401	SV+CT	Y	20.8296	0
100402	SV+CT	Y	19.614	0
100403	PBO+CT	Y	4.53388	0
100404	SV+CT	Y	14.7844	0
100405	SV+CT	N	20.3696	1
100406	SV+CT	Y	17.7741	1
100407	PBO+CT	Y	8.34497	0
100408	PBO+CT	N	16.8214	1
100409	PBO+CT	N	20.4025	1
100410	PBO+CT	Y	20.4682	1
100411	PBO+CT	Y	18.2341	1
100412	SV+CT	N	19.0554	1
100413	SV+CT	Y	6.04517	1
100414	PBO+CT	Y	9.52772	0
100415	SV+CT	N	15.3101	0
100416	PBO+CT	N	4.63244	0
100417	PBO+CT	Y	11.2361	0
100418	SV+CT	N	16.3614	1
100419	SV+CT	N	18.3984	1
100420	SV+CT	Y	16.0657	1
100421	SV+CT	Y	9.92197	0

## Sheet: Chemotherapy
Subject Identifier for the Study	Planned Treatment	Chemotherapy	Analysis Value(Month)	Censor
100001	SV+CT	Doxorubicin	3.44969	0
100002	SV+CT	Paclitaxel	16.0657	0
100003	PBO+CT	Paclitaxel	8.93634	0
100004	SV+CT	Paclitaxel	28.8131	1
100005	SV+CT	Paclitaxel	24.8378	1
100006	SV+CT	Paclitaxel	17.4127	0
100007	SV+CT	Paclitaxel	20.501	1
100008	SV+CT	Paclitaxel	1.28131	0
100009	SV+CT	Paclitaxel	19.1211	1
100010	SV+CT	Doxorubicin	11.3018	0
100011	SV+CT	Paclitaxel	12.8789	0
100012	SV+CT	Paclitaxel	15.5072	1
100013	SV+CT	Doxorubicin	6.53799	0
100014	SV+CT	Doxorubicin	33.7413	0
100015	SV+CT	Doxorubicin	1.34702	1
100016	PBO+CT	Topotecan	19.1869	0
100017	SV+CT	Paclitaxel	34.7926	1
100018	PBO+CT	Paclitaxel	9.49487	0
100019	SV+CT	Topotecan	12.9774	0
100020	SV+CT	Topotecan	8.73922	0
100021	SV+CT	Topotecan	2.59548	0
100022	PBO+CT	Paclitaxel	2.69405	0
100023	SV+CT	Paclitaxel	25.1335	1
100024	SV+CT	Topotecan	24.8378	1
100025	SV+CT	Paclitaxel	8.77207	0
100026	SV+CT	Paclitaxel	18.7598	0
100027	PBO+CT	Doxorubicin	20.961	1
100028	SV+CT	Doxorubicin	13.8645	1
100029	SV+CT	Doxorubicin	7.0308	0
100030	SV+CT	Paclitaxel	15.9343	1
100031	PBO+CT	Doxorubicin	3.0883	0
100032	SV+CT	Doxorubicin	24.7064	0
100033	SV+CT	Doxorubicin	9.46201	0
100034	SV+CT	Doxorubicin	12.2546	0
100035	PBO+CT	Doxorubicin	20.501	0
100036	SV+CT	Doxorubicin	33.0842	1
100037	SV+CT	Topotecan	2.82546	0
100038	SV+CT	Paclitaxel	6.83368	0
100039	PBO+CT	Topotecan	30.3244	1
100040	SV+CT	Paclitaxel	29.4374	1
100041	SV+CT	Topotecan	3.31828	0
100042	PBO+CT	Topotecan	3.97536	1
100043	PBO+CT	Paclitaxel	21.5524	0
100044	PBO+CT	Paclitaxel	18.924	0
100045	SV+CT	Paclitaxel	1.31417	0
100046	SV+CT	Paclitaxel	20.5996	0
100047	SV+CT	Paclitaxel	24.7064	1
100048	SV+CT	Paclitaxel	23.655	1
100049	PBO+CT	Paclitaxel	18.6612	0
100050	SV+CT	Paclitaxel	9.46201	0
100051	PBO+CT	Paclitaxel	22.1109	1
100052	SV+CT	Paclitaxel	21.4209	1
100053	SV+CT	Paclitaxel	20.3039	1
100054	PBO+CT	Paclitaxel	18.6283	1
100055	SV+CT	Paclitaxel	18.9569	1
100056	SV+CT	Paclitaxel	2.29979	0
100057	SV+CT	Paclitaxel	14.3901	0
100058	PBO+CT	Paclitaxel	3.18686	0
100059	SV+CT	Paclitaxel	17.1499	1
100060	SV+CT	Paclitaxel	10.7433	0
100061	SV+CT	Doxorubicin	2.79261	0
100062	SV+CT	Topotecan	13.6674	0
100063	SV+CT	Paclitaxel	27.3676	1
100064	SV+CT	Paclitaxel	14.2259	0
100065	SV+CT	Paclitaxel	5.28953	0
100066	SV+CT	Topotecan	22.2094	0
100067	PBO+CT	Topotecan	3.54825	0
100068	SV+CT	Paclitaxel	22.9651	1
100069	PBO+CT	Doxorubicin	5.25667	0
100070	SV+CT	Paclitaxel	9.95483	0
100071	SV+CT	Doxorubicin	6.86653	0
100072	SV+CT	Topotecan	11.3676	0
100073	PBO+CT	Topotecan	5.94661	0
100074	SV+CT	Topotecan	26.1848	0
100075	SV+CT	Paclitaxel	22.2752	0
100076	SV+CT	Topotecan	8.83778	0
100077	SV+CT	Paclitaxel	6.6037	1
100078	SV+CT	Topotecan	1.51129	1
100079	SV+CT	Paclitaxel	3.41684	0
100080	SV+CT	Topotecan	9.92197	0
100081	SV+CT	Paclitaxel	19.5811	0
100082	SV+CT	Paclitaxel	20.9938	1
100083	PBO+CT	Paclitaxel	15.5729	1
100084	SV+CT	Paclitaxel	22.538	1
100085	SV+CT	Doxorubicin	4.00821	0
100086	SV+CT	Doxorubicin	36.9938	1
100087	SV+CT	Doxorubicin	13.2074	0
100088	SV+CT	Doxorubicin	14.3573	0
100089	SV+CT	Doxorubicin	12.7474	0
100090	PBO+CT	Doxorubicin	32.7228	0
100091	SV+CT	Topotecan	14.7844	0
100092	SV+CT	Topotecan	10.1191	0
100093	SV+CT	Paclitaxel	12.6489	0
100094	SV+CT	Paclitaxel	20.1725	1
100095	SV+CT	Paclitaxel	18.8583	1
100096	PBO+CT	Paclitaxel	10.8419	0
100097	PBO+CT	Doxorubicin	29.1088	0
100098	PBO+CT	Doxorubicin	5.78234	0
100099	PBO+CT	Doxorubicin	15.2444	0
100100	SV+CT	Doxorubicin	14.4559	0
100101	PBO+CT	Doxorubicin	5.68378	0
100102	SV+CT	Doxorubicin	15.8686	0
100103	SV+CT	Topotecan	4.63244	0
100104	PBO+CT	Doxorubicin	15.3758	0
100105	SV+CT	Topotecan	34.7598	1
100106	SV+CT	Doxorubicin	4.86242	0
100107	PBO+CT	Doxorubicin	17.6099	0
100108	SV+CT	Doxorubicin	1.31417	0
100109	SV+CT	Doxorubicin	16.9199	1
100110	PBO+CT	Topotecan	11.8932	0
100111	PBO+CT	Topotecan	3.74538	0
100112	PBO+CT	Paclitaxel	30.4559	1
100113	SV+CT	Paclitaxel	12.4517	0
100114	SV+CT	Paclitaxel	5.58522	0
100115	SV+CT	Paclitaxel	26.9405	1
100116	SV+CT	Paclitaxel	26.4805	1
100117	PBO+CT	Paclitaxel	25.1006	1
100118	SV+CT	Paclitaxel	12.5503	0
100119	SV+CT	Paclitaxel	7.22793	0
100120	PBO+CT	Paclitaxel	19.1869	0
100121	SV+CT	Doxorubicin	10.3162	1
100122	SV+CT	Doxorubicin	13.5359	0
100123	SV+CT	Paclitaxel	16.0329	1
100124	PBO+CT	Doxorubicin	10.0534	0
100125	SV+CT	Doxorubicin	8.08214	0
100126	SV+CT	Doxorubicin	3.67967	0
100127	SV+CT	Doxorubicin	6.83368	0
100128	PBO+CT	Doxorubicin	2.56263	0
100129	SV+CT	Doxorubicin	10.0862	0
100130	SV+CT	Doxorubicin	26.9076	0
100131	SV+CT	Paclitaxel	9.72485	0
100132	PBO+CT	Topotecan	25.2977	1
100133	SV+CT	Paclitaxel	17.807	0
100134	SV+CT	Topotecan	5.0924	0
100135	SV+CT	Paclitaxel	17.7741	1
100136	SV+CT	Doxorubicin	9.3963	0
100137	PBO+CT	Doxorubicin	3.41684	0
100138	SV+CT	Doxorubicin	33.6756	1
100139	SV+CT	Paclitaxel	32.2957	1
100140	PBO+CT	Topotecan	13.0103	1
100141	SV+CT	Paclitaxel	28.8131	1
100142	SV+CT	Paclitaxel	6.2423	0
100143	PBO+CT	Paclitaxel	20.7639	1
100144	SV+CT	Paclitaxel	2.26694	1
100145	SV+CT	Topotecan	33.0842	1
100146	SV+CT	Topotecan	5.51951	0
100147	PBO+CT	Doxorubicin	5.4538	0
100148	SV+CT	Topotecan	9.23203	0
100149	SV+CT	Doxorubicin	12.1889	0
100150	SV+CT	Doxorubicin	32.5257	1
100151	SV+CT	Topotecan	4.6653	0
100152	SV+CT	Topotecan	6.20945	0
100153	SV+CT	Topotecan	1.60986	0
100154	SV+CT	Topotecan	8.64066	0
100155	PBO+CT	Paclitaxel	19.0554	0
100156	SV+CT	Paclitaxel	19.0226	1
100157	SV+CT	Doxorubicin	3.61396	1
100158	PBO+CT	Topotecan	5.51951	0
100159	SV+CT	Topotecan	37.0595	1
100160	PBO+CT	Topotecan	15.3429	0
100161	SV+CT	Doxorubicin	11.1376	0
100162	SV+CT	Doxorubicin	34.9897	1
100163	SV+CT	Doxorubicin	27.7618	0
100164	PBO+CT	Doxorubicin	2.7269	0
100165	SV+CT	Topotecan	6.14374	0
100166	PBO+CT	Topotecan	4.86242	0
100167	PBO+CT	Paclitaxel	6.6694	0
100168	PBO+CT	Paclitaxel	16.1971	0
100169	PBO+CT	Doxorubicin	19.3183	1
100170	PBO+CT	Doxorubicin	2.16838	0
100171	SV+CT	Paclitaxel	13.7331	0
100172	SV+CT	Paclitaxel	15.9343	0
100173	SV+CT	Doxorubicin	12.9446	0
100174	PBO+CT	Paclitaxel	21.6838	1
100175	SV+CT	Paclitaxel	14.4559	0
100176	PBO+CT	Paclitaxel	9.16632	0
100177	SV+CT	Doxorubicin	10.5791	0
100178	SV+CT	Topotecan	3.31828	0
100179	PBO+CT	Doxorubicin	33.6099	1
100180	PBO+CT	Doxorubicin	1.74127	0
100181	PBO+CT	Doxorubicin	0.985626	0
100182	SV+CT	Topotecan	24.1807	0
100183	SV+CT	Topotecan	2.95688	0
100184	SV+CT	Topotecan	8.08214	0
100185	PBO+CT	Topotecan	2.95688	0
100186	PBO+CT	Paclitaxel	27.6304	1
100187	PBO+CT	Paclitaxel	4.00821	1
100188	PBO+CT	Paclitaxel	9.06776	0
100189	SV+CT	Paclitaxel	23.7536	0
100190	SV+CT	Paclitaxel	4.76386	0
100191	SV+CT	Paclitaxel	21.848	1
100192	SV+CT	Doxorubicin	4.73101	0
100193	PBO+CT	Paclitaxel	19.3511	1
100194	PBO+CT	Paclitaxel	17.4784	1
100195	PBO+CT	Doxorubicin	12.1232	0
100196	PBO+CT	Doxorubicin	9.95483	0
100197	SV+CT	Doxorubicin	14.5544	1
100198	SV+CT	Paclitaxel	8.77207	1
100199	SV+CT	Doxorubicin	26.152	0
100200	PBO+CT	Paclitaxel	12.8789	1
100201	SV+CT	Paclitaxel	19.9754	1
100202	SV+CT	Paclitaxel	10.6119	0
100203	PBO+CT	Doxorubicin	13.306	0
100204	PBO+CT	Paclitaxel	5.19097	0
100205	SV+CT	Doxorubicin	17.7084	1
100206	PBO+CT	Doxorubicin	1.18275	0
100207	PBO+CT	Doxorubicin	19.5811	0
100208	SV+CT	Doxorubicin	11.6304	0
100209	SV+CT	Doxorubicin	20.0082	0
100210	PBO+CT	Doxorubicin	20.6653	0
100211	PBO+CT	Doxorubicin	35.0883	1
100212	SV+CT	Doxorubicin	14.0287	0
100213	SV+CT	Doxorubicin	10.4148	0
100214	SV+CT	Doxorubicin	16.6242	0
100215	SV+CT	Topotecan	12.9774	0
100216	PBO+CT	Topotecan	14.7844	0
100217	SV+CT	Topotecan	20.8296	0
100218	SV+CT	Paclitaxel	23.9507	1
100219	PBO+CT	Paclitaxel	10.0534	0
100220	SV+CT	Paclitaxel	12.5832	0
100221	SV+CT	Paclitaxel	15.4743	0
100222	SV+CT	Topotecan	3.25257	0
100223	SV+CT	Topotecan	25.232	1
100224	PBO+CT	Paclitaxel	21.3552	0
100225	PBO+CT	Paclitaxel	11.4333	0
100226	SV+CT	Topotecan	23.3265	1
100227	PBO+CT	Topotecan	23.3922	1
100228	SV+CT	Topotecan	2.69405	0
100229	SV+CT	Paclitaxel	23.7536	1
100230	SV+CT	Paclitaxel	2.62834	0
100231	SV+CT	Doxorubicin	15.7372	0
100232	SV+CT	Paclitaxel	20.6653	1
100233	PBO+CT	Doxorubicin	12.616	0
100234	SV+CT	Paclitaxel	16.4928	1
100235	SV+CT	Paclitaxel	4.20534	0
100236	SV+CT	Doxorubicin	6.99795	0
100237	PBO+CT	Paclitaxel	15.6057	1
100238	SV+CT	Doxorubicin	5.97947	0
100239	SV+CT	Doxorubicin	32.7228	0
100240	PBO+CT	Topotecan	5.28953	0
100241	PBO+CT	Topotecan	11.4661	0
100242	SV+CT	Topotecan	4.23819	0
100243	PBO+CT	Paclitaxel	14.0287	0
100244	SV+CT	Paclitaxel	11.039	0
100245	PBO+CT	Doxorubicin	8.93634	0
100246	SV+CT	Topotecan	2.16838	1
100247	PBO+CT	Paclitaxel	25.7577	1
100248	PBO+CT	Paclitaxel	24.8378	1
100249	SV+CT	Paclitaxel	21.7495	1
100250	PBO+CT	Paclitaxel	10.2177	0
100251	SV+CT	Paclitaxel	9.52772	0
100252	SV+CT	Topotecan	2.29979	0
100253	PBO+CT	Doxorubicin	22.8994	0
100254	SV+CT	Topotecan	29.076	1
100255	PBO+CT	Topotecan	19.0883	0
100256	SV+CT	Topotecan	22.2423	0
100257	PBO+CT	Paclitaxel	9.46201	0
100258	PBO+CT	Paclitaxel	16.46	0
100259	PBO+CT	Doxorubicin	11.8932	0
100260	PBO+CT	Doxorubicin	14.0616	0
100261	SV+CT	Doxorubicin	10.1191	0
100262	SV+CT	Paclitaxel	30.4887	1
100263	PBO+CT	Paclitaxel	22.3737	0
100264	SV+CT	Paclitaxel	5.55236	0
100265	SV+CT	Topotecan	23.7536	0
100266	SV+CT	Doxorubicin	4.43532	0
100267	PBO+CT	Paclitaxel	31.1458	1
100268	SV+CT	Paclitaxel	17.0185	0
100269	SV+CT	Paclitaxel	16.6571	0
100270	PBO+CT	Topotecan	16.5585	0
100271	SV+CT	Paclitaxel	17.7741	1
100272	PBO+CT	Paclitaxel	5.71663	0
100273	SV+CT	Topotecan	13.3717	0
100274	PBO+CT	Topotecan	4.82957	0
100275	SV+CT	Paclitaxel	20.3039	0
100276	SV+CT	Paclitaxel	6.43943	0
100277	SV+CT	Paclitaxel	16.4271	0
100278	SV+CT	Doxorubicin	3.21971	0
100279	PBO+CT	Paclitaxel	16.3943	1
100280	SV+CT	Doxorubicin	16.23	0
100281	SV+CT	Doxorubicin	32.7556	1
100282	SV+CT	Doxorubicin	13.8973	0
100283	SV+CT	Paclitaxel	14.3244	0
100284	SV+CT	Doxorubicin	19.2854	1
100285	SV+CT	Doxorubicin	13.7331	1
100286	SV+CT	Topotecan	14.5873	0
100287	PBO+CT	Doxorubicin	18.7269	0
100288	SV+CT	Doxorubicin	9.36345	1
100289	SV+CT	Topotecan	19.2197	0
100290	SV+CT	Paclitaxel	8.80493	0
100291	SV+CT	Topotecan	30.1273	1
100292	SV+CT	Topotecan	13.2402	0
100293	PBO+CT	Topotecan	3.05544	0
100294	SV+CT	Paclitaxel	1.08419	0
100295	PBO+CT	Topotecan	12.3532	0
100296	SV+CT	Topotecan	10.4148	0
100297	PBO+CT	Topotecan	9.69199	0
100298	SV+CT	Paclitaxel	9.7577	0
100299	SV+CT	Paclitaxel	14.6858	0
100300	SV+CT	Paclitaxel	18.8912	1
100301	SV+CT	Paclitaxel	8.64066	0
100302	SV+CT	Doxorubicin	14.193	0
100303	PBO+CT	Doxorubicin	12.3532	0
100304	PBO+CT	Topotecan	34.7926	1
100305	SV+CT	Doxorubicin	13.6674	0
100306	PBO+CT	Doxorubicin	3.81109	0
100307	SV+CT	Topotecan	5.68378	0
100308	SV+CT	Topotecan	25.9877	1
100309	SV+CT	Topotecan	20.3039	1
100310	PBO+CT	Topotecan	0.887064	0
100311	SV+CT	Paclitaxel	11.2361	0
100312	SV+CT	Paclitaxel	21.7166	1
100313	SV+CT	Paclitaxel	18.694	0
100314	PBO+CT	Paclitaxel	20.0082	1
100315	PBO+CT	Paclitaxel	4.69815	0
100316	SV+CT	Doxorubicin	2.00411	0
100317	SV+CT	Paclitaxel	3.25257	0
100318	PBO+CT	Paclitaxel	13.9959	0
100319	SV+CT	Doxorubicin	16.6242	1
100320	SV+CT	Paclitaxel	13.6016	1
100321	SV+CT	Paclitaxel	12.8131	0
100322	SV+CT	Doxorubicin	36.0411	1
100323	PBO+CT	Topotecan	24.6078	0
100324	SV+CT	Topotecan	31.1786	1
100325	SV+CT	Topotecan	18.5626	0
100326	SV+CT	Topotecan	15.0472	0
100327	SV+CT	Topotecan	7.42505	0
100328	PBO+CT	Topotecan	9.98768	0
100329	SV+CT	Topotecan	11.2033	1
100330	SV+CT	Topotecan	16.4928	0
100331	SV+CT	Topotecan	27.8604	1
100332	SV+CT	Topotecan	4.50103	0
100333	SV+CT	Topotecan	24.9363	1
100334	PBO+CT	Topotecan	11.269	0
100335	SV+CT	Topotecan	25.7906	1
100336	SV+CT	Paclitaxel	18.4969	0
100337	SV+CT	Paclitaxel	20.4025	1
100338	SV+CT	Doxorubicin	18.6283	1
100339	PBO+CT	Doxorubicin	16.3614	1
100340	PBO+CT	Doxorubicin	15.6386	1
100341	SV+CT	Doxorubicin	5.51951	0
100342	PBO+CT	Topotecan	15.1458	0
100343	PBO+CT	Topotecan	1.77413	0
100344	SV+CT	Paclitaxel	13.0431	0
100345	PBO+CT	Paclitaxel	4.59959	0
100346	PBO+CT	Doxorubicin	11.5647	0
100347	SV+CT	Doxorubicin	30.0945	1
100348	PBO+CT	Paclitaxel	20.9938	0
100349	SV+CT	Paclitaxel	20.6982	1
100350	SV+CT	Doxorubicin	15.0472	1
100351	PBO+CT	Paclitaxel	18.0698	0
100352	SV+CT	Doxorubicin	12.7146	0
100353	SV+CT	Paclitaxel	7.98357	0
100354	SV+CT	Topotecan	32.8214	1
100355	PBO+CT	Paclitaxel	14.883	0
100356	PBO+CT	Paclitaxel	9.3306	0
100357	PBO+CT	Paclitaxel	4.46817	0
100358	PBO+CT	Paclitaxel	21.7495	1
100359	SV+CT	Paclitaxel	14.7187	0
100360	PBO+CT	Doxorubicin	16.5585	1
100361	SV+CT	Doxorubicin	15.9014	1
100362	SV+CT	Doxorubicin	15.77	1
100363	SV+CT	Paclitaxel	2.29979	1
100364	SV+CT	Paclitaxel	9.03491	0
100365	SV+CT	Paclitaxel	20.4353	1
100366	SV+CT	Paclitaxel	20.271	1
100367	SV+CT	Topotecan	31.1786	1
100368	PBO+CT	Topotecan	25.5606	1
100369	SV+CT	Paclitaxel	16.0986	0
100370	SV+CT	Paclitaxel	15.6715	0
100371	SV+CT	Topotecan	24.3778	0
100372	PBO+CT	Doxorubicin	6.53799	0
100373	SV+CT	Topotecan	24.7392	1
100374	PBO+CT	Topotecan	21.4867	0
100375	SV+CT	Topotecan	6.47228	0
100376	PBO+CT	Paclitaxel	2.26694	0
100377	SV+CT	Doxorubicin	1.577	0
100378	SV+CT	Doxorubicin	15.9343	1
100379	PBO+CT	Topotecan	5.42094	0
100380	SV+CT	Paclitaxel	7.52361	0
100381	SV+CT	Paclitaxel	20.4353	1
100382	SV+CT	Paclitaxel	2.49692	0
100383	SV+CT	Paclitaxel	21.191	0
100384	SV+CT	Topotecan	4.04107	0
100385	PBO+CT	Topotecan	11.9918	1
100386	PBO+CT	Paclitaxel	6.11088	0
100387	PBO+CT	Paclitaxel	10.4148	0
100388	SV+CT	Paclitaxel	4.07392	0
100389	SV+CT	Paclitaxel	4.43532	1
100390	SV+CT	Doxorubicin	18.8583	1
100391	SV+CT	Doxorubicin	11.6632	0
100392	SV+CT	Doxorubicin	1.87269	0
100393	PBO+CT	Doxorubicin	18.037	1
100394	SV+CT	Doxorubicin	2.3655	0
100395	SV+CT	Doxorubicin	10.0862	0
100396	SV+CT	Doxorubicin	6.43943	0
100397	SV+CT	Paclitaxel	18.924	0
100398	PBO+CT	Paclitaxel	3.0883	0
100399	SV+CT	Paclitaxel	6.11088	0
100400	SV+CT	Doxorubicin	16.4928	1
100401	SV+CT	Paclitaxel	20.8296	0
100402	SV+CT	Paclitaxel	19.614	0
100403	PBO+CT	Paclitaxel	4.53388	0
100404	SV+CT	Paclitaxel	14.7844	0
100405	SV+CT	Paclitaxel	20.3696	1
100406	SV+CT	Paclitaxel	17.7741	1
100407	PBO+CT	Paclitaxel	8.34497	0
100408	PBO+CT	Doxorubicin	16.8214	1
100409	PBO+CT	Paclitaxel	20.4025	1
100410	PBO+CT	Paclitaxel	20.4682	1
100411	PBO+CT	Paclitaxel	18.2341	1
100412	SV+CT	Doxorubicin	19.0554	1
100413	SV+CT	Doxorubicin	6.04517	1
100414	PBO+CT	Doxorubicin	9.52772	0
100415	SV+CT	Topotecan	15.3101	0
100416	PBO+CT	Paclitaxel	4.63244	0
100417	PBO+CT	Paclitaxel	11.2361	0
100418	SV+CT	Doxorubicin	16.3614	1
100419	SV+CT	Paclitaxel	18.3984	1
100420	SV+CT	Doxorubicin	16.0657	1
100421	SV+CT	Doxorubicin	9.92197	0

[truncated: 1 more sheets: Received PARP inhibitos]
