# Supplementary material for: Suvemcitug plus chemotherapy in women with platinum-resistant recurrent ovarian cancer: the SCORES randomized, double-blinded, phase 3 trial
Source: Nat Cancer. 2026 Jan 9;7(1):182–93. doi: 10.1038/s43018-025-01085-z (PMC12858396; doi:10.1038/s43018-025-01085-z)
Supplement: Supplementary file 10 — EORTC QLQ-C30 change from baseline over time. [file 43018_2025_1085_MOESM10_ESM.xlsx]

## Sheet: eFig3_QLQ-C30
Subject Identifier for the Study	Planned Treatment	Parameter	Time(week)	Analysis Value	Baseline	Change from Baseline
100001	SV+CT	EORTC QLQ-C30：Functional scales - Physical function	8	0	93.3333	-93.3333
100001	SV+CT	EORTC QLQ-C30：Functional scales - Role function	8	0	83.3333	-83.3333
100001	SV+CT	EORTC QLQ-C30：Functional scales - Emotional function	8	0	66.6667	-66.6667
100001	SV+CT	EORTC QLQ-C30：Functional scales - Cognitive function	8	0	66.6667	-66.6667
100001	SV+CT	EORTC QLQ-C30：Functional scales - Social function	8	0	83.3333	-83.3333
100001	SV+CT	EORTC QLQ-C30：Symptom scales - Fatigue	8	100	33.3333	66.6667
100001	SV+CT	EORTC QLQ-C30：Symptom scales - Nausea and vomiting	8	100	0	100
100001	SV+CT	EORTC QLQ-C30：Symptom scales - Pain	8	100	16.6667	83.3333
100001	SV+CT	EORTC QLQ-C30：Symptom scales - Dyspnea	8	100	33.3333	66.6667
100001	SV+CT	EORTC QLQ-C30：Symptom scales - Insomnia	8	100	33.3333	66.6667
100001	SV+CT	EORTC QLQ-C30：Symptom scales - Appetite loss	8	100	0	100
100001	SV+CT	EORTC QLQ-C30：Symptom scales - Constipation	8	100	33.3333	66.6667
100001	SV+CT	EORTC QLQ-C30：Symptom scales - Diarrhea	8	0	0	0
100001	SV+CT	EORTC QLQ-C30：Symptom scales - Financial difficulties	8	100	0	100
100001	SV+CT	EORTC QLQ-C30：Global health status	8	0	66.6667	-66.6667
100002	SV+CT	EORTC QLQ-C30：Functional scales - Physical function	8	66.6667	40	26.6667
100002	SV+CT	EORTC QLQ-C30：Functional scales - Physical function	16	20	40	-20
100002	SV+CT	EORTC QLQ-C30：Functional scales - Role function	8	50	0	50
100002	SV+CT	EORTC QLQ-C30：Functional scales - Role function	16	0	0	0
100002	SV+CT	EORTC QLQ-C30：Functional scales - Emotional function	8	83.3333	91.6667	-8.33333
100002	SV+CT	EORTC QLQ-C30：Functional scales - Emotional function	16	83.3333	91.6667	-8.33333
100002	SV+CT	EORTC QLQ-C30：Functional scales - Cognitive function	8	100	83.3333	16.6667
100002	SV+CT	EORTC QLQ-C30：Functional scales - Cognitive function	16	66.6667	83.3333	-16.6667
100002	SV+CT	EORTC QLQ-C30：Functional scales - Social function	8	16.6667	50	-33.3333
100002	SV+CT	EORTC QLQ-C30：Functional scales - Social function	16	16.6667	50	-33.3333
100002	SV+CT	EORTC QLQ-C30：Symptom scales - Fatigue	8	44.4444	77.7778	-33.3333
100002	SV+CT	EORTC QLQ-C30：Symptom scales - Fatigue	16	55.5556	77.7778	-22.2222
100002	SV+CT	EORTC QLQ-C30：Symptom scales - Nausea and vomiting	8	16.6667	16.6667	0
100002	SV+CT	EORTC QLQ-C30：Symptom scales - Nausea and vomiting	16	33.3333	16.6667	16.6667
100002	SV+CT	EORTC QLQ-C30：Symptom scales - Pain	8	83.3333	33.3333	50
100002	SV+CT	EORTC QLQ-C30：Symptom scales - Pain	16	100	33.3333	66.6667
100002	SV+CT	EORTC QLQ-C30：Symptom scales - Dyspnea	8	33.3333	33.3333	0
100002	SV+CT	EORTC QLQ-C30：Symptom scales - Dyspnea	16	33.3333	33.3333	0
100002	SV+CT	EORTC QLQ-C30：Symptom scales - Insomnia	8	33.3333	33.3333	0
100002	SV+CT	EORTC QLQ-C30：Symptom scales - Insomnia	16	66.6667	33.3333	33.3333
100002	SV+CT	EORTC QLQ-C30：Symptom scales - Appetite loss	8	0	0	0
100002	SV+CT	EORTC QLQ-C30：Symptom scales - Appetite loss	16	33.3333	0	33.3333
100002	SV+CT	EORTC QLQ-C30：Symptom scales - Constipation	8	33.3333	33.3333	0
100002	SV+CT	EORTC QLQ-C30：Symptom scales - Constipation	16	66.6667	33.3333	33.3333
100002	SV+CT	EORTC QLQ-C30：Symptom scales - Diarrhea	8	33.3333	0	33.3333
100002	SV+CT	EORTC QLQ-C30：Symptom scales - Diarrhea	16	0	0	0
100002	SV+CT	EORTC QLQ-C30：Symptom scales - Financial difficulties	8	0	0	0
100002	SV+CT	EORTC QLQ-C30：Symptom scales - Financial difficulties	16	33.3333	0	33.3333
100002	SV+CT	EORTC QLQ-C30：Global health status	8	33.3333	25	8.33333
100002	SV+CT	EORTC QLQ-C30：Global health status	16	8.33333	25	-16.6667
100003	PBO+CT	EORTC QLQ-C30：Functional scales - Physical function	8	73.3333	86.6667	-13.3333
100003	PBO+CT	EORTC QLQ-C30：Functional scales - Role function	8	83.3333	100	-16.6667
100003	PBO+CT	EORTC QLQ-C30：Functional scales - Emotional function	8	66.6667	91.6667	-25
100003	PBO+CT	EORTC QLQ-C30：Functional scales - Cognitive function	8	83.3333	83.3333	0
100003	PBO+CT	EORTC QLQ-C30：Functional scales - Social function	8	66.6667	100	-33.3333
100003	PBO+CT	EORTC QLQ-C30：Symptom scales - Fatigue	8	33.3333	33.3333	0
100003	PBO+CT	EORTC QLQ-C30：Symptom scales - Nausea and vomiting	8	16.6667	0	16.6667
100003	PBO+CT	EORTC QLQ-C30：Symptom scales - Pain	8	33.3333	0	33.3333
100003	PBO+CT	EORTC QLQ-C30：Symptom scales - Dyspnea	8	33.3333	33.3333	0
100003	PBO+CT	EORTC QLQ-C30：Symptom scales - Insomnia	8	33.3333	0	33.3333
100003	PBO+CT	EORTC QLQ-C30：Symptom scales - Appetite loss	8	33.3333	0	33.3333
100003	PBO+CT	EORTC QLQ-C30：Symptom scales - Constipation	8	33.3333	0	33.3333
100003	PBO+CT	EORTC QLQ-C30：Symptom scales - Diarrhea	8	0	0	0
100003	PBO+CT	EORTC QLQ-C30：Symptom scales - Financial difficulties	8	33.3333	0	33.3333
100004	SV+CT	EORTC QLQ-C30：Functional scales - Physical function	8	73.3333	60	13.3333
100004	SV+CT	EORTC QLQ-C30：Functional scales - Physical function	16	66.6667	60	6.66667
100004	SV+CT	EORTC QLQ-C30：Functional scales - Physical function	24	60	60	0
100004	SV+CT	EORTC QLQ-C30：Functional scales - Physical function	32	40	60	-20
100004	SV+CT	EORTC QLQ-C30：Functional scales - Physical function	40	66.6667	60	6.66667
100004	SV+CT	EORTC QLQ-C30：Functional scales - Physical function	48	66.6667	60	6.66667
100004	SV+CT	EORTC QLQ-C30：Functional scales - Physical function	60	53.3333	60	-6.66667
100004	SV+CT	EORTC QLQ-C30：Functional scales - Role function	8	50	33.3333	16.6667
100004	SV+CT	EORTC QLQ-C30：Functional scales - Role function	16	50	33.3333	16.6667
100004	SV+CT	EORTC QLQ-C30：Functional scales - Role function	24	33.3333	33.3333	0
100004	SV+CT	EORTC QLQ-C30：Functional scales - Role function	32	33.3333	33.3333	0
100004	SV+CT	EORTC QLQ-C30：Functional scales - Role function	40	66.6667	33.3333	33.3333
100004	SV+CT	EORTC QLQ-C30：Functional scales - Role function	48	66.6667	33.3333	33.3333
100004	SV+CT	EORTC QLQ-C30：Functional scales - Role function	60	33.3333	33.3333	0
100004	SV+CT	EORTC QLQ-C30：Functional scales - Emotional function	8	58.3333	58.3333	0
100004	SV+CT	EORTC QLQ-C30：Functional scales - Emotional function	16	66.6667	58.3333	8.33333
100004	SV+CT	EORTC QLQ-C30：Functional scales - Emotional function	24	58.3333	58.3333	0
100004	SV+CT	EORTC QLQ-C30：Functional scales - Emotional function	32	58.3333	58.3333	0
100004	SV+CT	EORTC QLQ-C30：Functional scales - Emotional function	40	83.3333	58.3333	25
100004	SV+CT	EORTC QLQ-C30：Functional scales - Emotional function	48	75	58.3333	16.6667
100004	SV+CT	EORTC QLQ-C30：Functional scales - Emotional function	60	50	58.3333	-8.33333
100004	SV+CT	EORTC QLQ-C30：Functional scales - Cognitive function	8	66.6667	66.6667	0
100004	SV+CT	EORTC QLQ-C30：Functional scales - Cognitive function	16	66.6667	66.6667	0
100004	SV+CT	EORTC QLQ-C30：Functional scales - Cognitive function	24	50	66.6667	-16.6667
100004	SV+CT	EORTC QLQ-C30：Functional scales - Cognitive function	32	50	66.6667	-16.6667
100004	SV+CT	EORTC QLQ-C30：Functional scales - Cognitive function	40	83.3333	66.6667	16.6667
100004	SV+CT	EORTC QLQ-C30：Functional scales - Cognitive function	48	66.6667	66.6667	0
100004	SV+CT	EORTC QLQ-C30：Functional scales - Cognitive function	60	66.6667	66.6667	0
100004	SV+CT	EORTC QLQ-C30：Functional scales - Social function	8	66.6667	33.3333	33.3333
100004	SV+CT	EORTC QLQ-C30：Functional scales - Social function	16	66.6667	33.3333	33.3333
100004	SV+CT	EORTC QLQ-C30：Functional scales - Social function	24	66.6667	33.3333	33.3333
100004	SV+CT	EORTC QLQ-C30：Functional scales - Social function	32	33.3333	33.3333	0
100004	SV+CT	EORTC QLQ-C30：Functional scales - Social function	40	66.6667	33.3333	33.3333
100004	SV+CT	EORTC QLQ-C30：Functional scales - Social function	48	50	33.3333	16.6667
100004	SV+CT	EORTC QLQ-C30：Functional scales - Social function	60	50	33.3333	16.6667
100004	SV+CT	EORTC QLQ-C30：Symptom scales - Fatigue	8	44.4444	44.4444	0
100004	SV+CT	EORTC QLQ-C30：Symptom scales - Fatigue	16	66.6667	44.4444	22.2222
100004	SV+CT	EORTC QLQ-C30：Symptom scales - Fatigue	24	66.6667	44.4444	22.2222
100004	SV+CT	EORTC QLQ-C30：Symptom scales - Fatigue	32	33.3333	44.4444	-11.1111
100004	SV+CT	EORTC QLQ-C30：Symptom scales - Fatigue	40	33.3333	44.4444	-11.1111
100004	SV+CT	EORTC QLQ-C30：Symptom scales - Fatigue	48	33.3333	44.4444	-11.1111
100004	SV+CT	EORTC QLQ-C30：Symptom scales - Fatigue	60	66.6667	44.4444	22.2222
100004	SV+CT	EORTC QLQ-C30：Symptom scales - Nausea and vomiting	8	33.3333	0	33.3333
100004	SV+CT	EORTC QLQ-C30：Symptom scales - Nausea and vomiting	16	16.6667	0	16.6667
100004	SV+CT	EORTC QLQ-C30：Symptom scales - Nausea and vomiting	24	33.3333	0	33.3333
100004	SV+CT	EORTC QLQ-C30：Symptom scales - Nausea and vomiting	32	16.6667	0	16.6667
100004	SV+CT	EORTC QLQ-C30：Symptom scales - Nausea and vomiting	40	0	0	0
100004	SV+CT	EORTC QLQ-C30：Symptom scales - Nausea and vomiting	48	0	0	0
100004	SV+CT	EORTC QLQ-C30：Symptom scales - Nausea and vomiting	60	0	0	0
100004	SV+CT	EORTC QLQ-C30：Symptom scales - Pain	8	16.6667	33.3333	-16.6667
100004	SV+CT	EORTC QLQ-C30：Symptom scales - Pain	16	50	33.3333	16.6667
100004	SV+CT	EORTC QLQ-C30：Symptom scales - Pain	24	16.6667	33.3333	-16.6667
100004	SV+CT	EORTC QLQ-C30：Symptom scales - Pain	32	83.3333	33.3333	50
100004	SV+CT	EORTC QLQ-C30：Symptom scales - Pain	40	50	33.3333	16.6667
100004	SV+CT	EORTC QLQ-C30：Symptom scales - Pain	48	33.3333	33.3333	0
100004	SV+CT	EORTC QLQ-C30：Symptom scales - Pain	60	66.6667	33.3333	33.3333
100004	SV+CT	EORTC QLQ-C30：Symptom scales - Dyspnea	8	33.3333	33.3333	0
100004	SV+CT	EORTC QLQ-C30：Symptom scales - Dyspnea	16	66.6667	33.3333	33.3333
100004	SV+CT	EORTC QLQ-C30：Symptom scales - Dyspnea	24	66.6667	33.3333	33.3333
100004	SV+CT	EORTC QLQ-C30：Symptom scales - Dyspnea	32	66.6667	33.3333	33.3333
100004	SV+CT	EORTC QLQ-C30：Symptom scales - Dyspnea	40	33.3333	33.3333	0
100004	SV+CT	EORTC QLQ-C30：Symptom scales - Dyspnea	48	66.6667	33.3333	33.3333
100004	SV+CT	EORTC QLQ-C30：Symptom scales - Dyspnea	60	33.3333	33.3333	0
100004	SV+CT	EORTC QLQ-C30：Symptom scales - Insomnia	8	0	0	0
100004	SV+CT	EORTC QLQ-C30：Symptom scales - Insomnia	16	0	0	0
100004	SV+CT	EORTC QLQ-C30：Symptom scales - Insomnia	24	0	0	0
100004	SV+CT	EORTC QLQ-C30：Symptom scales - Insomnia	32	66.6667	0	66.6667
100004	SV+CT	EORTC QLQ-C30：Symptom scales - Insomnia	40	0	0	0
100004	SV+CT	EORTC QLQ-C30：Symptom scales - Insomnia	48	33.3333	0	33.3333
100004	SV+CT	EORTC QLQ-C30：Symptom scales - Insomnia	60	33.3333	0	33.3333
100004	SV+CT	EORTC QLQ-C30：Symptom scales - Appetite loss	8	33.3333	0	33.3333
100004	SV+CT	EORTC QLQ-C30：Symptom scales - Appetite loss	16	66.6667	0	66.6667
100004	SV+CT	EORTC QLQ-C30：Symptom scales - Appetite loss	24	66.6667	0	66.6667
100004	SV+CT	EORTC QLQ-C30：Symptom scales - Appetite loss	32	33.3333	0	33.3333
100004	SV+CT	EORTC QLQ-C30：Symptom scales - Appetite loss	40	0	0	0
100004	SV+CT	EORTC QLQ-C30：Symptom scales - Appetite loss	48	0	0	0
100004	SV+CT	EORTC QLQ-C30：Symptom scales - Appetite loss	60	33.3333	0	33.3333
100004	SV+CT	EORTC QLQ-C30：Symptom scales - Constipation	8	33.3333	0	33.3333
100004	SV+CT	EORTC QLQ-C30：Symptom scales - Constipation	16	0	0	0
100004	SV+CT	EORTC QLQ-C30：Symptom scales - Constipation	24	0	0	0
100004	SV+CT	EORTC QLQ-C30：Symptom scales - Constipation	32	33.3333	0	33.3333
100004	SV+CT	EORTC QLQ-C30：Symptom scales - Constipation	40	33.3333	0	33.3333
100004	SV+CT	EORTC QLQ-C30：Symptom scales - Constipation	48	0	0	0
100004	SV+CT	EORTC QLQ-C30：Symptom scales - Constipation	60	33.3333	0	33.3333
100004	SV+CT	EORTC QLQ-C30：Symptom scales - Diarrhea	8	0	0	0
100004	SV+CT	EORTC QLQ-C30：Symptom scales - Diarrhea	16	33.3333	0	33.3333
100004	SV+CT	EORTC QLQ-C30：Symptom scales - Diarrhea	24	33.3333	0	33.3333
100004	SV+CT	EORTC QLQ-C30：Symptom scales - Diarrhea	32	0	0	0
100004	SV+CT	EORTC QLQ-C30：Symptom scales - Diarrhea	40	0	0	0
100004	SV+CT	EORTC QLQ-C30：Symptom scales - Diarrhea	48	0	0	0
100004	SV+CT	EORTC QLQ-C30：Symptom scales - Diarrhea	60	0	0	0
100004	SV+CT	EORTC QLQ-C30：Symptom scales - Financial difficulties	8	33.3333	0	33.3333
100004	SV+CT	EORTC QLQ-C30：Symptom scales - Financial difficulties	16	33.3333	0	33.3333
100004	SV+CT	EORTC QLQ-C30：Symptom scales - Financial difficulties	24	33.3333	0	33.3333
100004	SV+CT	EORTC QLQ-C30：Symptom scales - Financial difficulties	32	33.3333	0	33.3333
100004	SV+CT	EORTC QLQ-C30：Symptom scales - Financial difficulties	40	0	0	0
100004	SV+CT	EORTC QLQ-C30：Symptom scales - Financial difficulties	48	0	0	0
100004	SV+CT	EORTC QLQ-C30：Symptom scales - Financial difficulties	60	0	0	0
100004	SV+CT	EORTC QLQ-C30：Global health status	8	50	50	0
100004	SV+CT	EORTC QLQ-C30：Global health status	16	33.3333	50	-16.6667
100004	SV+CT	EORTC QLQ-C30：Global health status	24	33.3333	50	-16.6667
100004	SV+CT	EORTC QLQ-C30：Global health status	32	66.6667	50	16.6667
100004	SV+CT	EORTC QLQ-C30：Global health status	40	66.6667	50	16.6667
100004	SV+CT	EORTC QLQ-C30：Global health status	48	66.6667	50	16.6667
100004	SV+CT	EORTC QLQ-C30：Global health status	60	50	50	0
100005	SV+CT	EORTC QLQ-C30：Functional scales - Physical function	8	80	93.3333	-13.3333
100005	SV+CT	EORTC QLQ-C30：Functional scales - Physical function	16	80	93.3333	-13.3333
100005	SV+CT	EORTC QLQ-C30：Functional scales - Physical function	24	86.6667	93.3333	-6.66667
100005	SV+CT	EORTC QLQ-C30：Functional scales - Physical function	32	86.6667	93.3333	-6.66667
100005	SV+CT	EORTC QLQ-C30：Functional scales - Physical function	40	86.6667	93.3333	-6.66667
100005	SV+CT	EORTC QLQ-C30：Functional scales - Physical function	48	86.6667	93.3333	-6.66667
100005	SV+CT	EORTC QLQ-C30：Functional scales - Physical function	60	73.3333	93.3333	-20
100005	SV+CT	EORTC QLQ-C30：Functional scales - Role function	8	66.6667	100	-33.3333
100005	SV+CT	EORTC QLQ-C30：Functional scales - Role function	16	66.6667	100	-33.3333
100005	SV+CT	EORTC QLQ-C30：Functional scales - Role function	24	100	100	0
100005	SV+CT	EORTC QLQ-C30：Functional scales - Role function	32	66.6667	100	-33.3333
100005	SV+CT	EORTC QLQ-C30：Functional scales - Role function	40	83.3333	100	-16.6667
100005	SV+CT	EORTC QLQ-C30：Functional scales - Role function	48	66.6667	100	-33.3333
100005	SV+CT	EORTC QLQ-C30：Functional scales - Role function	60	66.6667	100	-33.3333
100005	SV+CT	EORTC QLQ-C30：Functional scales - Emotional function	8	75	100	-25
100005	SV+CT	EORTC QLQ-C30：Functional scales - Emotional function	16	66.6667	100	-33.3333
100005	SV+CT	EORTC QLQ-C30：Functional scales - Emotional function	24	100	100	0
100005	SV+CT	EORTC QLQ-C30：Functional scales - Emotional function	32	66.6667	100	-33.3333
100005	SV+CT	EORTC QLQ-C30：Functional scales - Emotional function	40	83.3333	100	-16.6667
100005	SV+CT	EORTC QLQ-C30：Functional scales - Emotional function	48	91.6667	100	-8.33333
100005	SV+CT	EORTC QLQ-C30：Functional scales - Emotional function	60	91.6667	100	-8.33333
100005	SV+CT	EORTC QLQ-C30：Functional scales - Cognitive function	8	66.6667	100	-33.3333
100005	SV+CT	EORTC QLQ-C30：Functional scales - Cognitive function	16	83.3333	100	-16.6667
100005	SV+CT	EORTC QLQ-C30：Functional scales - Cognitive function	24	100	100	0
100005	SV+CT	EORTC QLQ-C30：Functional scales - Cognitive function	32	66.6667	100	-33.3333
100005	SV+CT	EORTC QLQ-C30：Functional scales - Cognitive function	40	66.6667	100	-33.3333
100005	SV+CT	EORTC QLQ-C30：Functional scales - Cognitive function	48	83.3333	100	-16.6667
100005	SV+CT	EORTC QLQ-C30：Functional scales - Cognitive function	60	83.3333	100	-16.6667
100005	SV+CT	EORTC QLQ-C30：Functional scales - Social function	8	66.6667	100	-33.3333
100005	SV+CT	EORTC QLQ-C30：Functional scales - Social function	16	66.6667	100	-33.3333
100005	SV+CT	EORTC QLQ-C30：Functional scales - Social function	24	100	100	0
100005	SV+CT	EORTC QLQ-C30：Functional scales - Social function	32	66.6667	100	-33.3333
100005	SV+CT	EORTC QLQ-C30：Functional scales - Social function	40	66.6667	100	-33.3333
100005	SV+CT	EORTC QLQ-C30：Functional scales - Social function	48	66.6667	100	-33.3333
100005	SV+CT	EORTC QLQ-C30：Functional scales - Social function	60	66.6667	100	-33.3333
100005	SV+CT	EORTC QLQ-C30：Symptom scales - Fatigue	8	66.6667	0	66.6667
100005	SV+CT	EORTC QLQ-C30：Symptom scales - Fatigue	16	33.3333	0	33.3333
100005	SV+CT	EORTC QLQ-C30：Symptom scales - Fatigue	24	0	0	0
100005	SV+CT	EORTC QLQ-C30：Symptom scales - Fatigue	32	33.3333	0	33.3333
100005	SV+CT	EORTC QLQ-C30：Symptom scales - Fatigue	40	22.2222	0	22.2222
100005	SV+CT	EORTC QLQ-C30：Symptom scales - Fatigue	48	33.3333	0	33.3333
100005	SV+CT	EORTC QLQ-C30：Symptom scales - Fatigue	60	33.3333	0	33.3333
100005	SV+CT	EORTC QLQ-C30：Symptom scales - Nausea and vomiting	8	0	0	0
100005	SV+CT	EORTC QLQ-C30：Symptom scales - Nausea and vomiting	16	0	0	0
100005	SV+CT	EORTC QLQ-C30：Symptom scales - Nausea and vomiting	24	0	0	0
100005	SV+CT	EORTC QLQ-C30：Symptom scales - Nausea and vomiting	32	16.6667	0	16.6667
100005	SV+CT	EORTC QLQ-C30：Symptom scales - Nausea and vomiting	40	0	0	0
100005	SV+CT	EORTC QLQ-C30：Symptom scales - Nausea and vomiting	48	0	0	0
100005	SV+CT	EORTC QLQ-C30：Symptom scales - Nausea and vomiting	60	0	0	0
100005	SV+CT	EORTC QLQ-C30：Symptom scales - Pain	8	33.3333	0	33.3333
100005	SV+CT	EORTC QLQ-C30：Symptom scales - Pain	16	33.3333	0	33.3333
100005	SV+CT	EORTC QLQ-C30：Symptom scales - Pain	24	0	0	0
100005	SV+CT	EORTC QLQ-C30：Symptom scales - Pain	32	33.3333	0	33.3333
100005	SV+CT	EORTC QLQ-C30：Symptom scales - Pain	40	33.3333	0	33.3333
100005	SV+CT	EORTC QLQ-C30：Symptom scales - Pain	48	33.3333	0	33.3333
100005	SV+CT	EORTC QLQ-C30：Symptom scales - Pain	60	33.3333	0	33.3333
100005	SV+CT	EORTC QLQ-C30：Symptom scales - Dyspnea	8	66.6667	0	66.6667
100005	SV+CT	EORTC QLQ-C30：Symptom scales - Dyspnea	16	33.3333	0	33.3333
100005	SV+CT	EORTC QLQ-C30：Symptom scales - Dyspnea	24	0	0	0
100005	SV+CT	EORTC QLQ-C30：Symptom scales - Dyspnea	32	33.3333	0	33.3333
100005	SV+CT	EORTC QLQ-C30：Symptom scales - Dyspnea	40	33.3333	0	33.3333
100005	SV+CT	EORTC QLQ-C30：Symptom scales - Dyspnea	48	33.3333	0	33.3333
100005	SV+CT	EORTC QLQ-C30：Symptom scales - Dyspnea	60	33.3333	0	33.3333
100005	SV+CT	EORTC QLQ-C30：Symptom scales - Insomnia	8	33.3333	0	33.3333
100005	SV+CT	EORTC QLQ-C30：Symptom scales - Insomnia	16	33.3333	0	33.3333
100005	SV+CT	EORTC QLQ-C30：Symptom scales - Insomnia	24	0	0	0
100005	SV+CT	EORTC QLQ-C30：Symptom scales - Insomnia	32	33.3333	0	33.3333
100005	SV+CT	EORTC QLQ-C30：Symptom scales - Insomnia	40	0	0	0
100005	SV+CT	EORTC QLQ-C30：Symptom scales - Insomnia	48	0	0	0
100005	SV+CT	EORTC QLQ-C30：Symptom scales - Insomnia	60	0	0	0
100005	SV+CT	EORTC QLQ-C30：Symptom scales - Appetite loss	8	33.3333	0	33.3333
100005	SV+CT	EORTC QLQ-C30：Symptom scales - Appetite loss	16	33.3333	0	33.3333
100005	SV+CT	EORTC QLQ-C30：Symptom scales - Appetite loss	24	0	0	0
100005	SV+CT	EORTC QLQ-C30：Symptom scales - Appetite loss	32	0	0	0
100005	SV+CT	EORTC QLQ-C30：Symptom scales - Appetite loss	40	0	0	0
100005	SV+CT	EORTC QLQ-C30：Symptom scales - Appetite loss	48	0	0	0
100005	SV+CT	EORTC QLQ-C30：Symptom scales - Appetite loss	60	0	0	0
100005	SV+CT	EORTC QLQ-C30：Symptom scales - Constipation	8	33.3333	0	33.3333
100005	SV+CT	EORTC QLQ-C30：Symptom scales - Constipation	16	66.6667	0	66.6667
100005	SV+CT	EORTC QLQ-C30：Symptom scales - Constipation	24	0	0	0
100005	SV+CT	EORTC QLQ-C30：Symptom scales - Constipation	32	33.3333	0	33.3333
100005	SV+CT	EORTC QLQ-C30：Symptom scales - Constipation	40	0	0	0
100005	SV+CT	EORTC QLQ-C30：Symptom scales - Constipation	48	0	0	0
100005	SV+CT	EORTC QLQ-C30：Symptom scales - Constipation	60	0	0	0
100005	SV+CT	EORTC QLQ-C30：Symptom scales - Diarrhea	8	0	0	0
100005	SV+CT	EORTC QLQ-C30：Symptom scales - Diarrhea	16	0	0	0
100005	SV+CT	EORTC QLQ-C30：Symptom scales - Diarrhea	24	0	0	0
100005	SV+CT	EORTC QLQ-C30：Symptom scales - Diarrhea	32	33.3333	0	33.3333
100005	SV+CT	EORTC QLQ-C30：Symptom scales - Diarrhea	40	0	0	0
100005	SV+CT	EORTC QLQ-C30：Symptom scales - Diarrhea	48	0	0	0
100005	SV+CT	EORTC QLQ-C30：Symptom scales - Diarrhea	60	0	0	0
100005	SV+CT	EORTC QLQ-C30：Symptom scales - Financial difficulties	8	0	0	0
100005	SV+CT	EORTC QLQ-C30：Symptom scales - Financial difficulties	16	0	0	0
100005	SV+CT	EORTC QLQ-C30：Symptom scales - Financial difficulties	24	0	0	0
100005	SV+CT	EORTC QLQ-C30：Symptom scales - Financial difficulties	32	33.3333	0	33.3333
100005	SV+CT	EORTC QLQ-C30：Symptom scales - Financial difficulties	40	33.3333	0	33.3333
100005	SV+CT	EORTC QLQ-C30：Symptom scales - Financial difficulties	48	33.3333	0	33.3333
100005	SV+CT	EORTC QLQ-C30：Symptom scales - Financial difficulties	60	33.3333	0	33.3333
100005	SV+CT	EORTC QLQ-C30：Global health status	8	50	83.3333	-33.3333
100005	SV+CT	EORTC QLQ-C30：Global health status	16	50	83.3333	-33.3333
100005	SV+CT	EORTC QLQ-C30：Global health status	24	83.3333	83.3333	0
100005	SV+CT	EORTC QLQ-C30：Global health status	32	50	83.3333	-33.3333
100005	SV+CT	EORTC QLQ-C30：Global health status	40	83.3333	83.3333	0
100005	SV+CT	EORTC QLQ-C30：Global health status	48	66.6667	83.3333	-16.6667
100005	SV+CT	EORTC QLQ-C30：Global health status	60	83.3333	83.3333	0
100006	SV+CT	EORTC QLQ-C30：Functional scales - Physical function	8	100	100	0
100006	SV+CT	EORTC QLQ-C30：Functional scales - Physical function	16	100	100	0
100006	SV+CT	EORTC QLQ-C30：Functional scales - Physical function	24	100	100	0
100006	SV+CT	EORTC QLQ-C30：Functional scales - Role function	8	100	100	0
100006	SV+CT	EORTC QLQ-C30：Functional scales - Role function	16	100	100	0
100006	SV+CT	EORTC QLQ-C30：Functional scales - Role function	24	100	100	0
100006	SV+CT	EORTC QLQ-C30：Functional scales - Emotional function	8	100	100	0
100006	SV+CT	EORTC QLQ-C30：Functional scales - Emotional function	16	100	100	0
100006	SV+CT	EORTC QLQ-C30：Functional scales - Emotional function	24	100	100	0
100006	SV+CT	EORTC QLQ-C30：Functional scales - Cognitive function	8	100	100	0
100006	SV+CT	EORTC QLQ-C30：Functional scales - Cognitive function	16	100	100	0
100006	SV+CT	EORTC QLQ-C30：Functional scales - Cognitive function	24	100	100	0
100006	SV+CT	EORTC QLQ-C30：Functional scales - Social function	8	66.6667	100	-33.3333
100006	SV+CT	EORTC QLQ-C30：Functional scales - Social function	16	100	100	0
100006	SV+CT	EORTC QLQ-C30：Functional scales - Social function	24	100	100	0
100006	SV+CT	EORTC QLQ-C30：Symptom scales - Fatigue	8	0	0	0
100006	SV+CT	EORTC QLQ-C30：Symptom scales - Fatigue	16	0	0	0
100006	SV+CT	EORTC QLQ-C30：Symptom scales - Fatigue	24	0	0	0
100006	SV+CT	EORTC QLQ-C30：Symptom scales - Nausea and vomiting	8	0	0	0
100006	SV+CT	EORTC QLQ-C30：Symptom scales - Nausea and vomiting	16	0	0	0
100006	SV+CT	EORTC QLQ-C30：Symptom scales - Nausea and vomiting	24	0	0	0
100006	SV+CT	EORTC QLQ-C30：Symptom scales - Pain	8	0	16.6667	-16.6667
100006	SV+CT	EORTC QLQ-C30：Symptom scales - Pain	16	16.6667	16.6667	0
100006	SV+CT	EORTC QLQ-C30：Symptom scales - Pain	24	16.6667	16.6667	0
100006	SV+CT	EORTC QLQ-C30：Symptom scales - Dyspnea	8	0	0	0
100006	SV+CT	EORTC QLQ-C30：Symptom scales - Dyspnea	16	33.3333	0	33.3333
100006	SV+CT	EORTC QLQ-C30：Symptom scales - Dyspnea	24	33.3333	0	33.3333
100006	SV+CT	EORTC QLQ-C30：Symptom scales - Insomnia	8	33.3333	0	33.3333
100006	SV+CT	EORTC QLQ-C30：Symptom scales - Insomnia	16	33.3333	0	33.3333
100006	SV+CT	EORTC QLQ-C30：Symptom scales - Insomnia	24	33.3333	0	33.3333
100006	SV+CT	EORTC QLQ-C30：Symptom scales - Appetite loss	8	33.3333	0	33.3333
100006	SV+CT	EORTC QLQ-C30：Symptom scales - Appetite loss	16	0	0	0
100006	SV+CT	EORTC QLQ-C30：Symptom scales - Appetite loss	24	0	0	0
100006	SV+CT	EORTC QLQ-C30：Symptom scales - Constipation	8	33.3333	0	33.3333
100006	SV+CT	EORTC QLQ-C30：Symptom scales - Constipation	16	33.3333	0	33.3333
100006	SV+CT	EORTC QLQ-C30：Symptom scales - Constipation	24	66.6667	0	66.6667
100006	SV+CT	EORTC QLQ-C30：Symptom scales - Diarrhea	8	0	0	0
100006	SV+CT	EORTC QLQ-C30：Symptom scales - Diarrhea	16	0	0	0
100006	SV+CT	EORTC QLQ-C30：Symptom scales - Diarrhea	24	0	0	0
100006	SV+CT	EORTC QLQ-C30：Symptom scales - Financial difficulties	8	33.3333	0	33.3333
100006	SV+CT	EORTC QLQ-C30：Symptom scales - Financial difficulties	16	33.3333	0	33.3333
100006	SV+CT	EORTC QLQ-C30：Symptom scales - Financial difficulties	24	33.3333	0	33.3333
100006	SV+CT	EORTC QLQ-C30：Global health status	8	83.3333	100	-16.6667
100006	SV+CT	EORTC QLQ-C30：Global health status	16	100	100	0
100006	SV+CT	EORTC QLQ-C30：Global health status	24	83.3333	100	-16.6667
100007	SV+CT	EORTC QLQ-C30：Functional scales - Physical function	16	86.6667	100	-13.3333
100007	SV+CT	EORTC QLQ-C30：Functional scales - Physical function	24	86.6667	100	-13.3333
100007	SV+CT	EORTC QLQ-C30：Functional scales - Physical function	32	46.6667	100	-53.3333
100007	SV+CT	EORTC QLQ-C30：Functional scales - Physical function	40	86.6667	100	-13.3333
100007	SV+CT	EORTC QLQ-C30：Functional scales - Role function	16	100	100	0
100007	SV+CT	EORTC QLQ-C30：Functional scales - Role function	24	100	100	0
100007	SV+CT	EORTC QLQ-C30：Functional scales - Role function	32	50	100	-50
100007	SV+CT	EORTC QLQ-C30：Functional scales - Role function	40	83.3333	100	-16.6667
100007	SV+CT	EORTC QLQ-C30：Functional scales - Emotional function	16	100	91.6667	8.33333
100007	SV+CT	EORTC QLQ-C30：Functional scales - Emotional function	24	91.6667	91.6667	0
100007	SV+CT	EORTC QLQ-C30：Functional scales - Emotional function	32	100	91.6667	8.33333
100007	SV+CT	EORTC QLQ-C30：Functional scales - Emotional function	40	100	91.6667	8.33333
100007	SV+CT	EORTC QLQ-C30：Functional scales - Cognitive function	16	100	100	0
100007	SV+CT	EORTC QLQ-C30：Functional scales - Cognitive function	24	83.3333	100	-16.6667
100007	SV+CT	EORTC QLQ-C30：Functional scales - Cognitive function	32	100	100	0
100007	SV+CT	EORTC QLQ-C30：Functional scales - Cognitive function	40	100	100	0
100007	SV+CT	EORTC QLQ-C30：Functional scales - Social function	16	100	100	0
100007	SV+CT	EORTC QLQ-C30：Functional scales - Social function	24	100	100	0
100007	SV+CT	EORTC QLQ-C30：Functional scales - Social function	32	100	100	0
100007	SV+CT	EORTC QLQ-C30：Functional scales - Social function	40	100	100	0
100007	SV+CT	EORTC QLQ-C30：Symptom scales - Fatigue	16	33.3333	0	33.3333
100007	SV+CT	EORTC QLQ-C30：Symptom scales - Fatigue	24	33.3333	0	33.3333
100007	SV+CT	EORTC QLQ-C30：Symptom scales - Fatigue	32	66.6667	0	66.6667
100007	SV+CT	EORTC QLQ-C30：Symptom scales - Fatigue	40	33.3333	0	33.3333
100007	SV+CT	EORTC QLQ-C30：Symptom scales - Nausea and vomiting	16	16.6667	0	16.6667
100007	SV+CT	EORTC QLQ-C30：Symptom scales - Nausea and vomiting	24	0	0	0
100007	SV+CT	EORTC QLQ-C30：Symptom scales - Nausea and vomiting	32	33.3333	0	33.3333
100007	SV+CT	EORTC QLQ-C30：Symptom scales - Nausea and vomiting	40	0	0	0
100007	SV+CT	EORTC QLQ-C30：Symptom scales - Pain	16	0	0	0
100007	SV+CT	EORTC QLQ-C30：Symptom scales - Pain	24	0	0	0
100007	SV+CT	EORTC QLQ-C30：Symptom scales - Pain	32	0	0	0
100007	SV+CT	EORTC QLQ-C30：Symptom scales - Pain	40	0	0	0
100007	SV+CT	EORTC QLQ-C30：Symptom scales - Dyspnea	16	0	0	0
100007	SV+CT	EORTC QLQ-C30：Symptom scales - Dyspnea	24	0	0	0
100007	SV+CT	EORTC QLQ-C30：Symptom scales - Dyspnea	32	0	0	0
100007	SV+CT	EORTC QLQ-C30：Symptom scales - Dyspnea	40	0	0	0
100007	SV+CT	EORTC QLQ-C30：Symptom scales - Insomnia	16	0	0	0
100007	SV+CT	EORTC QLQ-C30：Symptom scales - Insomnia	24	0	0	0
100007	SV+CT	EORTC QLQ-C30：Symptom scales - Insomnia	32	0	0	0
100007	SV+CT	EORTC QLQ-C30：Symptom scales - Insomnia	40	0	0	0
100007	SV+CT	EORTC QLQ-C30：Symptom scales - Appetite loss	16	33.3333	0	33.3333
100007	SV+CT	EORTC QLQ-C30：Symptom scales - Appetite loss	24	0	0	0
100007	SV+CT	EORTC QLQ-C30：Symptom scales - Appetite loss	32	33.3333	0	33.3333
100007	SV+CT	EORTC QLQ-C30：Symptom scales - Appetite loss	40	33.3333	0	33.3333
100007	SV+CT	EORTC QLQ-C30：Symptom scales - Constipation	16	0	0	0
100007	SV+CT	EORTC QLQ-C30：Symptom scales - Constipation	24	33.3333	0	33.3333
100007	SV+CT	EORTC QLQ-C30：Symptom scales - Constipation	32	33.3333	0	33.3333
100007	SV+CT	EORTC QLQ-C30：Symptom scales - Constipation	40	0	0	0
100007	SV+CT	EORTC QLQ-C30：Symptom scales - Diarrhea	16	33.3333	0	33.3333
100007	SV+CT	EORTC QLQ-C30：Symptom scales - Diarrhea	24	33.3333	0	33.3333
100007	SV+CT	EORTC QLQ-C30：Symptom scales - Diarrhea	32	0	0	0
100007	SV+CT	EORTC QLQ-C30：Symptom scales - Diarrhea	40	0	0	0
100007	SV+CT	EORTC QLQ-C30：Symptom scales - Financial difficulties	16	33.3333	0	33.3333
100007	SV+CT	EORTC QLQ-C30：Symptom scales - Financial difficulties	24	33.3333	0	33.3333
100007	SV+CT	EORTC QLQ-C30：Symptom scales - Financial difficulties	32	33.3333	0	33.3333
100007	SV+CT	EORTC QLQ-C30：Symptom scales - Financial difficulties	40	33.3333	0	33.3333
100007	SV+CT	EORTC QLQ-C30：Global health status	16	66.6667	100	-33.3333
100007	SV+CT	EORTC QLQ-C30：Global health status	24	66.6667	100	-33.3333
100007	SV+CT	EORTC QLQ-C30：Global health status	32	83.3333	100	-16.6667
100007	SV+CT	EORTC QLQ-C30：Global health status	40	83.3333	100	-16.6667
100009	SV+CT	EORTC QLQ-C30：Functional scales - Physical function	8	80	93.3333	-13.3333
100009	SV+CT	EORTC QLQ-C30：Functional scales - Physical function	16	66.6667	93.3333	-26.6667
100009	SV+CT	EORTC QLQ-C30：Functional scales - Physical function	24	80	93.3333	-13.3333
100009	SV+CT	EORTC QLQ-C30：Functional scales - Physical function	32	60	93.3333	-33.3333
100009	SV+CT	EORTC QLQ-C30：Functional scales - Physical function	40	73.3333	93.3333	-20
100009	SV+CT	EORTC QLQ-C30：Functional scales - Physical function	48	80	93.3333	-13.3333
100009	SV+CT	EORTC QLQ-C30：Functional scales - Role function	8	100	100	0
100009	SV+CT	EORTC QLQ-C30：Functional scales - Role function	16	100	100	0
100009	SV+CT	EORTC QLQ-C30：Functional scales - Role function	24	100	100	0
100009	SV+CT	EORTC QLQ-C30：Functional scales - Role function	32	66.6667	100	-33.3333
100009	SV+CT	EORTC QLQ-C30：Functional scales - Role function	40	66.6667	100	-33.3333
100009	SV+CT	EORTC QLQ-C30：Functional scales - Role function	48	83.3333	100	-16.6667
100009	SV+CT	EORTC QLQ-C30：Functional scales - Emotional function	8	83.3333	91.6667	-8.33333
100009	SV+CT	EORTC QLQ-C30：Functional scales - Emotional function	16	83.3333	91.6667	-8.33333
100009	SV+CT	EORTC QLQ-C30：Functional scales - Emotional function	24	75	91.6667	-16.6667
100009	SV+CT	EORTC QLQ-C30：Functional scales - Emotional function	32	41.6667	91.6667	-50
100009	SV+CT	EORTC QLQ-C30：Functional scales - Emotional function	40	66.6667	91.6667	-25
100009	SV+CT	EORTC QLQ-C30：Functional scales - Emotional function	48	66.6667	91.6667	-25
100009	SV+CT	EORTC QLQ-C30：Functional scales - Cognitive function	8	83.3333	83.3333	0
100009	SV+CT	EORTC QLQ-C30：Functional scales - Cognitive function	16	83.3333	83.3333	0
100009	SV+CT	EORTC QLQ-C30：Functional scales - Cognitive function	24	83.3333	83.3333	0
100009	SV+CT	EORTC QLQ-C30：Functional scales - Cognitive function	32	50	83.3333	-33.3333
100009	SV+CT	EORTC QLQ-C30：Functional scales - Cognitive function	40	83.3333	83.3333	0
100009	SV+CT	EORTC QLQ-C30：Functional scales - Cognitive function	48	66.6667	83.3333	-16.6667
100009	SV+CT	EORTC QLQ-C30：Functional scales - Social function	8	100	83.3333	16.6667
100009	SV+CT	EORTC QLQ-C30：Functional scales - Social function	16	100	83.3333	16.6667
100009	SV+CT	EORTC QLQ-C30：Functional scales - Social function	24	66.6667	83.3333	-16.6667
100009	SV+CT	EORTC QLQ-C30：Functional scales - Social function	32	66.6667	83.3333	-16.6667
100009	SV+CT	EORTC QLQ-C30：Functional scales - Social function	40	66.6667	83.3333	-16.6667
100009	SV+CT	EORTC QLQ-C30：Functional scales - Social function	48	66.6667	83.3333	-16.6667
100009	SV+CT	EORTC QLQ-C30：Symptom scales - Fatigue	8	33.3333	33.3333	0
100009	SV+CT	EORTC QLQ-C30：Symptom scales - Fatigue	16	55.5556	33.3333	22.2222
100009	SV+CT	EORTC QLQ-C30：Symptom scales - Fatigue	24	44.4444	33.3333	11.1111
100009	SV+CT	EORTC QLQ-C30：Symptom scales - Fatigue	32	66.6667	33.3333	33.3333
100009	SV+CT	EORTC QLQ-C30：Symptom scales - Fatigue	40	44.4444	33.3333	11.1111
100009	SV+CT	EORTC QLQ-C30：Symptom scales - Fatigue	48	33.3333	33.3333	0
100009	SV+CT	EORTC QLQ-C30：Symptom scales - Nausea and vomiting	8	0	0	0
100009	SV+CT	EORTC QLQ-C30：Symptom scales - Nausea and vomiting	16	0	0	0
100009	SV+CT	EORTC QLQ-C30：Symptom scales - Nausea and vomiting	24	0	0	0
100009	SV+CT	EORTC QLQ-C30：Symptom scales - Nausea and vomiting	32	33.3333	0	33.3333
100009	SV+CT	EORTC QLQ-C30：Symptom scales - Nausea and vomiting	40	0	0	0
100009	SV+CT	EORTC QLQ-C30：Symptom scales - Nausea and vomiting	48	0	0	0
100009	SV+CT	EORTC QLQ-C30：Symptom scales - Pain	8	16.6667	16.6667	0
100009	SV+CT	EORTC QLQ-C30：Symptom scales - Pain	16	33.3333	16.6667	16.6667
100009	SV+CT	EORTC QLQ-C30：Symptom scales - Pain	24	50	16.6667	33.3333
100009	SV+CT	EORTC QLQ-C30：Symptom scales - Pain	32	33.3333	16.6667	16.6667
100009	SV+CT	EORTC QLQ-C30：Symptom scales - Pain	40	33.3333	16.6667	16.6667
100009	SV+CT	EORTC QLQ-C30：Symptom scales - Pain	48	33.3333	16.6667	16.6667
100009	SV+CT	EORTC QLQ-C30：Symptom scales - Dyspnea	8	33.3333	33.3333	0
100009	SV+CT	EORTC QLQ-C30：Symptom scales - Dyspnea	16	33.3333	33.3333	0
100009	SV+CT	EORTC QLQ-C30：Symptom scales - Dyspnea	24	33.3333	33.3333	0
100009	SV+CT	EORTC QLQ-C30：Symptom scales - Dyspnea	32	66.6667	33.3333	33.3333
100009	SV+CT	EORTC QLQ-C30：Symptom scales - Dyspnea	40	33.3333	33.3333	0
100009	SV+CT	EORTC QLQ-C30：Symptom scales - Dyspnea	48	33.3333	33.3333	0
100009	SV+CT	EORTC QLQ-C30：Symptom scales - Insomnia	8	0	33.3333	-33.3333
100009	SV+CT	EORTC QLQ-C30：Symptom scales - Insomnia	16	0	33.3333	-33.3333
100009	SV+CT	EORTC QLQ-C30：Symptom scales - Insomnia	24	0	33.3333	-33.3333
100009	SV+CT	EORTC QLQ-C30：Symptom scales - Insomnia	32	66.6667	33.3333	33.3333
100009	SV+CT	EORTC QLQ-C30：Symptom scales - Insomnia	40	33.3333	33.3333	0
100009	SV+CT	EORTC QLQ-C30：Symptom scales - Insomnia	48	0	33.3333	-33.3333
100009	SV+CT	EORTC QLQ-C30：Symptom scales - Appetite loss	8	66.6667	33.3333	33.3333
100009	SV+CT	EORTC QLQ-C30：Symptom scales - Appetite loss	16	66.6667	33.3333	33.3333
100009	SV+CT	EORTC QLQ-C30：Symptom scales - Appetite loss	24	66.6667	33.3333	33.3333
100009	SV+CT	EORTC QLQ-C30：Symptom scales - Appetite loss	32	66.6667	33.3333	33.3333
100009	SV+CT	EORTC QLQ-C30：Symptom scales - Appetite loss	40	33.3333	33.3333	0
100009	SV+CT	EORTC QLQ-C30：Symptom scales - Appetite loss	48	33.3333	33.3333	0
100009	SV+CT	EORTC QLQ-C30：Symptom scales - Constipation	8	66.6667	33.3333	33.3333
100009	SV+CT	EORTC QLQ-C30：Symptom scales - Constipation	16	66.6667	33.3333	33.3333
100009	SV+CT	EORTC QLQ-C30：Symptom scales - Constipation	24	66.6667	33.3333	33.3333
100009	SV+CT	EORTC QLQ-C30：Symptom scales - Constipation	32	66.6667	33.3333	33.3333
100009	SV+CT	EORTC QLQ-C30：Symptom scales - Constipation	40	66.6667	33.3333	33.3333
100009	SV+CT	EORTC QLQ-C30：Symptom scales - Constipation	48	33.3333	33.3333	0
100009	SV+CT	EORTC QLQ-C30：Symptom scales - Diarrhea	8	0	0	0
100009	SV+CT	EORTC QLQ-C30：Symptom scales - Diarrhea	16	0	0	0
100009	SV+CT	EORTC QLQ-C30：Symptom scales - Diarrhea	24	0	0	0
100009	SV+CT	EORTC QLQ-C30：Symptom scales - Diarrhea	32	0	0	0
100009	SV+CT	EORTC QLQ-C30：Symptom scales - Diarrhea	40	33.3333	0	33.3333
100009	SV+CT	EORTC QLQ-C30：Symptom scales - Diarrhea	48	0	0	0
100009	SV+CT	EORTC QLQ-C30：Symptom scales - Financial difficulties	8	0	33.3333	-33.3333
100009	SV+CT	EORTC QLQ-C30：Symptom scales - Financial difficulties	16	0	33.3333	-33.3333
100009	SV+CT	EORTC QLQ-C30：Symptom scales - Financial difficulties	24	66.6667	33.3333	33.3333
100009	SV+CT	EORTC QLQ-C30：Symptom scales - Financial difficulties	32	66.6667	33.3333	33.3333
100009	SV+CT	EORTC QLQ-C30：Symptom scales - Financial difficulties	40	33.3333	33.3333	0
100009	SV+CT	EORTC QLQ-C30：Symptom scales - Financial difficulties	48	33.3333	33.3333	0
100009	SV+CT	EORTC QLQ-C30：Global health status	8	66.6667	66.6667	0
100009	SV+CT	EORTC QLQ-C30：Global health status	16	58.3333	66.6667	-8.33333
100009	SV+CT	EORTC QLQ-C30：Global health status	24	50	66.6667	-16.6667
100009	SV+CT	EORTC QLQ-C30：Global health status	32	58.3333	66.6667	-8.33333
100009	SV+CT	EORTC QLQ-C30：Global health status	40	50	66.6667	-16.6667
100009	SV+CT	EORTC QLQ-C30：Global health status	48	50	66.6667	-16.6667
100010	SV+CT	EORTC QLQ-C30：Functional scales - Physical function	8	80	80	0
100010	SV+CT	EORTC QLQ-C30：Functional scales - Role function	8	66.6667	83.3333	-16.6667
100010	SV+CT	EORTC QLQ-C30：Functional scales - Emotional function	8	100	83.3333	16.6667
100010	SV+CT	EORTC QLQ-C30：Functional scales - Cognitive function	8	83.3333	100	-16.6667
100010	SV+CT	EORTC QLQ-C30：Functional scales - Social function	8	66.6667	66.6667	0
100010	SV+CT	EORTC QLQ-C30：Symptom scales - Fatigue	8	55.5556	33.3333	22.2222
100010	SV+CT	EORTC QLQ-C30：Symptom scales - Nausea and vomiting	8	0	0	0
100010	SV+CT	EORTC QLQ-C30：Symptom scales - Pain	8	16.6667	16.6667	0
100010	SV+CT	EORTC QLQ-C30：Symptom scales - Dyspnea	8	33.3333	33.3333	0
100010	SV+CT	EORTC QLQ-C30：Symptom scales - Insomnia	8	66.6667	33.3333	33.3333
100010	SV+CT	EORTC QLQ-C30：Symptom scales - Appetite loss	8	33.3333	0	33.3333
100010	SV+CT	EORTC QLQ-C30：Symptom scales - Constipation	8	0	0	0
100010	SV+CT	EORTC QLQ-C30：Symptom scales - Diarrhea	8	0	0	0
100010	SV+CT	EORTC QLQ-C30：Symptom scales - Financial difficulties	8	0	0	0
100010	SV+CT	EORTC QLQ-C30：Global health status	8	50	50	0
100011	SV+CT	EORTC QLQ-C30：Functional scales - Physical function	8	73.3333	100	-26.6667
100011	SV+CT	EORTC QLQ-C30：Functional scales - Physical function	16	86.6667	100	-13.3333
100011	SV+CT	EORTC QLQ-C30：Functional scales - Physical function	24	80	100	-20
100011	SV+CT	EORTC QLQ-C30：Functional scales - Physical function	32	46.6667	100	-53.3333
100011	SV+CT	EORTC QLQ-C30：Functional scales - Physical function	40	73.3333	100	-26.6667
100011	SV+CT	EORTC QLQ-C30：Functional scales - Role function	8	100	100	0
100011	SV+CT	EORTC QLQ-C30：Functional scales - Role function	16	100	100	0
100011	SV+CT	EORTC QLQ-C30：Functional scales - Role function	24	83.3333	100	-16.6667
100011	SV+CT	EORTC QLQ-C30：Functional scales - Role function	32	50	100	-50
100011	SV+CT	EORTC QLQ-C30：Functional scales - Role function	40	66.6667	100	-33.3333
100011	SV+CT	EORTC QLQ-C30：Functional scales - Emotional function	8	75	66.6667	8.33333
100011	SV+CT	EORTC QLQ-C30：Functional scales - Emotional function	16	66.6667	66.6667	0
100011	SV+CT	EORTC QLQ-C30：Functional scales - Emotional function	24	58.3333	66.6667	-8.33333
100011	SV+CT	EORTC QLQ-C30：Functional scales - Emotional function	32	100	66.6667	33.3333
100011	SV+CT	EORTC QLQ-C30：Functional scales - Emotional function	40	66.6667	66.6667	0
100011	SV+CT	EORTC QLQ-C30：Functional scales - Cognitive function	8	83.3333	100	-16.6667
100011	SV+CT	EORTC QLQ-C30：Functional scales - Cognitive function	16	66.6667	100	-33.3333
100011	SV+CT	EORTC QLQ-C30：Functional scales - Cognitive function	24	83.3333	100	-16.6667
100011	SV+CT	EORTC QLQ-C30：Functional scales - Cognitive function	32	83.3333	100	-16.6667
100011	SV+CT	EORTC QLQ-C30：Functional scales - Cognitive function	40	66.6667	100	-33.3333
100011	SV+CT	EORTC QLQ-C30：Functional scales - Social function	8	66.6667	83.3333	-16.6667
100011	SV+CT	EORTC QLQ-C30：Functional scales - Social function	16	16.6667	83.3333	-66.6667
100011	SV+CT	EORTC QLQ-C30：Functional scales - Social function	24	16.6667	83.3333	-66.6667
100011	SV+CT	EORTC QLQ-C30：Functional scales - Social function	32	16.6667	83.3333	-66.6667
100011	SV+CT	EORTC QLQ-C30：Functional scales - Social function	40	33.3333	83.3333	-50
100011	SV+CT	EORTC QLQ-C30：Symptom scales - Fatigue	8	33.3333	11.1111	22.2222
100011	SV+CT	EORTC QLQ-C30：Symptom scales - Fatigue	16	33.3333	11.1111	22.2222
100011	SV+CT	EORTC QLQ-C30：Symptom scales - Fatigue	24	33.3333	11.1111	22.2222
100011	SV+CT	EORTC QLQ-C30：Symptom scales - Fatigue	32	33.3333	11.1111	22.2222
100011	SV+CT	EORTC QLQ-C30：Symptom scales - Fatigue	40	33.3333	11.1111	22.2222
100011	SV+CT	EORTC QLQ-C30：Symptom scales - Nausea and vomiting	8	0	0	0
100011	SV+CT	EORTC QLQ-C30：Symptom scales - Nausea and vomiting	16	33.3333	0	33.3333
100011	SV+CT	EORTC QLQ-C30：Symptom scales - Nausea and vomiting	24	0	0	0
100011	SV+CT	EORTC QLQ-C30：Symptom scales - Nausea and vomiting	32	0	0	0
100011	SV+CT	EORTC QLQ-C30：Symptom scales - Nausea and vomiting	40	0	0	0
100011	SV+CT	EORTC QLQ-C30：Symptom scales - Pain	8	33.3333	16.6667	16.6667
100011	SV+CT	EORTC QLQ-C30：Symptom scales - Pain	16	33.3333	16.6667	16.6667
100011	SV+CT	EORTC QLQ-C30：Symptom scales - Pain	24	33.3333	16.6667	16.6667
100011	SV+CT	EORTC QLQ-C30：Symptom scales - Pain	32	33.3333	16.6667	16.6667
100011	SV+CT	EORTC QLQ-C30：Symptom scales - Pain	40	16.6667	16.6667	0
100011	SV+CT	EORTC QLQ-C30：Symptom scales - Dyspnea	8	33.3333	33.3333	0
100011	SV+CT	EORTC QLQ-C30：Symptom scales - Dyspnea	16	33.3333	33.3333	0
100011	SV+CT	EORTC QLQ-C30：Symptom scales - Dyspnea	24	33.3333	33.3333	0
100011	SV+CT	EORTC QLQ-C30：Symptom scales - Dyspnea	32	33.3333	33.3333	0
100011	SV+CT	EORTC QLQ-C30：Symptom scales - Dyspnea	40	33.3333	33.3333	0
100011	SV+CT	EORTC QLQ-C30：Symptom scales - Insomnia	8	33.3333	0	33.3333
100011	SV+CT	EORTC QLQ-C30：Symptom scales - Insomnia	16	33.3333	0	33.3333
100011	SV+CT	EORTC QLQ-C30：Symptom scales - Insomnia	24	66.6667	0	66.6667
100011	SV+CT	EORTC QLQ-C30：Symptom scales - Insomnia	32	33.3333	0	33.3333
100011	SV+CT	EORTC QLQ-C30：Symptom scales - Insomnia	40	33.3333	0	33.3333
100011	SV+CT	EORTC QLQ-C30：Symptom scales - Appetite loss	8	33.3333	33.3333	0
100011	SV+CT	EORTC QLQ-C30：Symptom scales - Appetite loss	16	33.3333	33.3333	0
100011	SV+CT	EORTC QLQ-C30：Symptom scales - Appetite loss	24	66.6667	33.3333	33.3333
100011	SV+CT	EORTC QLQ-C30：Symptom scales - Appetite loss	32	0	33.3333	-33.3333
100011	SV+CT	EORTC QLQ-C30：Symptom scales - Appetite loss	40	33.3333	33.3333	0
100011	SV+CT	EORTC QLQ-C30：Symptom scales - Constipation	8	33.3333	33.3333	0
100011	SV+CT	EORTC QLQ-C30：Symptom scales - Constipation	16	66.6667	33.3333	33.3333
100011	SV+CT	EORTC QLQ-C30：Symptom scales - Constipation	24	33.3333	33.3333	0
100011	SV+CT	EORTC QLQ-C30：Symptom scales - Constipation	32	0	33.3333	-33.3333
100011	SV+CT	EORTC QLQ-C30：Symptom scales - Constipation	40	33.3333	33.3333	0
100011	SV+CT	EORTC QLQ-C30：Symptom scales - Diarrhea	8	0	0	0
100011	SV+CT	EORTC QLQ-C30：Symptom scales - Diarrhea	16	33.3333	0	33.3333
100011	SV+CT	EORTC QLQ-C30：Symptom scales - Diarrhea	24	33.3333	0	33.3333
100011	SV+CT	EORTC QLQ-C30：Symptom scales - Diarrhea	32	0	0	0
100011	SV+CT	EORTC QLQ-C30：Symptom scales - Diarrhea	40	0	0	0
100011	SV+CT	EORTC QLQ-C30：Symptom scales - Financial difficulties	8	100	66.6667	33.3333
100011	SV+CT	EORTC QLQ-C30：Symptom scales - Financial difficulties	16	100	66.6667	33.3333
100011	SV+CT	EORTC QLQ-C30：Symptom scales - Financial difficulties	24	100	66.6667	33.3333
100011	SV+CT	EORTC QLQ-C30：Symptom scales - Financial difficulties	32	100	66.6667	33.3333
100011	SV+CT	EORTC QLQ-C30：Symptom scales - Financial difficulties	40	100	66.6667	33.3333
100011	SV+CT	EORTC QLQ-C30：Global health status	8	50	50	0
100011	SV+CT	EORTC QLQ-C30：Global health status	16	66.6667	50	16.6667
100011	SV+CT	EORTC QLQ-C30：Global health status	24	33.3333	50	-16.6667
100011	SV+CT	EORTC QLQ-C30：Global health status	32	33.3333	50	-16.6667
100011	SV+CT	EORTC QLQ-C30：Global health status	40	33.3333	50	-16.6667
100012	SV+CT	EORTC QLQ-C30：Functional scales - Physical function	8	73.3333	73.3333	0
100012	SV+CT	EORTC QLQ-C30：Functional scales - Physical function	16	66.6667	73.3333	-6.66667
100012	SV+CT	EORTC QLQ-C30：Functional scales - Physical function	24	66.6667	73.3333	-6.66667
100012	SV+CT	EORTC QLQ-C30：Functional scales - Physical function	32	66.6667	73.3333	-6.66667
100012	SV+CT	EORTC QLQ-C30：Functional scales - Physical function	40	80	73.3333	6.66667
100012	SV+CT	EORTC QLQ-C30：Functional scales - Physical function	48	80	73.3333	6.66667
100012	SV+CT	EORTC QLQ-C30：Functional scales - Physical function	60	73.3333	73.3333	0
100012	SV+CT	EORTC QLQ-C30：Functional scales - Role function	8	66.6667	66.6667	0
100012	SV+CT	EORTC QLQ-C30：Functional scales - Role function	16	83.3333	66.6667	16.6667
100012	SV+CT	EORTC QLQ-C30：Functional scales - Role function	24	83.3333	66.6667	16.6667
100012	SV+CT	EORTC QLQ-C30：Functional scales - Role function	32	66.6667	66.6667	0
100012	SV+CT	EORTC QLQ-C30：Functional scales - Role function	40	66.6667	66.6667	0
100012	SV+CT	EORTC QLQ-C30：Functional scales - Role function	48	66.6667	66.6667	0
100012	SV+CT	EORTC QLQ-C30：Functional scales - Role function	60	66.6667	66.6667	0
100012	SV+CT	EORTC QLQ-C30：Functional scales - Emotional function	8	91.6667	58.3333	33.3333
100012	SV+CT	EORTC QLQ-C30：Functional scales - Emotional function	16	91.6667	58.3333	33.3333
100012	SV+CT	EORTC QLQ-C30：Functional scales - Emotional function	24	91.6667	58.3333	33.3333
100012	SV+CT	EORTC QLQ-C30：Functional scales - Emotional function	32	91.6667	58.3333	33.3333
100012	SV+CT	EORTC QLQ-C30：Functional scales - Emotional function	40	91.6667	58.3333	33.3333
100012	SV+CT	EORTC QLQ-C30：Functional scales - Emotional function	48	91.6667	58.3333	33.3333
100012	SV+CT	EORTC QLQ-C30：Functional scales - Emotional function	60	100	58.3333	41.6667
100012	SV+CT	EORTC QLQ-C30：Functional scales - Cognitive function	8	83.3333	83.3333	0
100012	SV+CT	EORTC QLQ-C30：Functional scales - Cognitive function	16	83.3333	83.3333	0
100012	SV+CT	EORTC QLQ-C30：Functional scales - Cognitive function	24	83.3333	83.3333	0
100012	SV+CT	EORTC QLQ-C30：Functional scales - Cognitive function	32	66.6667	83.3333	-16.6667
100012	SV+CT	EORTC QLQ-C30：Functional scales - Cognitive function	40	50	83.3333	-33.3333
100012	SV+CT	EORTC QLQ-C30：Functional scales - Cognitive function	48	83.3333	83.3333	0
100012	SV+CT	EORTC QLQ-C30：Functional scales - Cognitive function	60	100	83.3333	16.6667
100012	SV+CT	EORTC QLQ-C30：Functional scales - Social function	8	83.3333	16.6667	66.6667
100012	SV+CT	EORTC QLQ-C30：Functional scales - Social function	16	83.3333	16.6667	66.6667
100012	SV+CT	EORTC QLQ-C30：Functional scales - Social function	24	83.3333	16.6667	66.6667
100012	SV+CT	EORTC QLQ-C30：Functional scales - Social function	32	66.6667	16.6667	50
100012	SV+CT	EORTC QLQ-C30：Functional scales - Social function	40	66.6667	16.6667	50
100012	SV+CT	EORTC QLQ-C30：Functional scales - Social function	48	83.3333	16.6667	66.6667
100012	SV+CT	EORTC QLQ-C30：Functional scales - Social function	60	50	16.6667	33.3333
100012	SV+CT	EORTC QLQ-C30：Symptom scales - Fatigue	8	44.4444	55.5556	-11.1111
100012	SV+CT	EORTC QLQ-C30：Symptom scales - Fatigue	16	0	55.5556	-55.5556
100012	SV+CT	EORTC QLQ-C30：Symptom scales - Fatigue	24	0	55.5556	-55.5556
100012	SV+CT	EORTC QLQ-C30：Symptom scales - Fatigue	32	33.3333	55.5556	-22.2222
100012	SV+CT	EORTC QLQ-C30：Symptom scales - Fatigue	40	33.3333	55.5556	-22.2222
100012	SV+CT	EORTC QLQ-C30：Symptom scales - Fatigue	48	33.3333	55.5556	-22.2222
100012	SV+CT	EORTC QLQ-C30：Symptom scales - Fatigue	60	33.3333	55.5556	-22.2222
100012	SV+CT	EORTC QLQ-C30：Symptom scales - Nausea and vomiting	8	16.6667	0	16.6667
100012	SV+CT	EORTC QLQ-C30：Symptom scales - Nausea and vomiting	16	0	0	0
100012	SV+CT	EORTC QLQ-C30：Symptom scales - Nausea and vomiting	24	0	0	0
100012	SV+CT	EORTC QLQ-C30：Symptom scales - Nausea and vomiting	32	16.6667	0	16.6667
100012	SV+CT	EORTC QLQ-C30：Symptom scales - Nausea and vomiting	40	0	0	0
100012	SV+CT	EORTC QLQ-C30：Symptom scales - Nausea and vomiting	48	0	0	0
100012	SV+CT	EORTC QLQ-C30：Symptom scales - Nausea and vomiting	60	0	0	0
100012	SV+CT	EORTC QLQ-C30：Symptom scales - Pain	8	16.6667	33.3333	-16.6667
100012	SV+CT	EORTC QLQ-C30：Symptom scales - Pain	16	16.6667	33.3333	-16.6667
100012	SV+CT	EORTC QLQ-C30：Symptom scales - Pain	24	16.6667	33.3333	-16.6667
100012	SV+CT	EORTC QLQ-C30：Symptom scales - Pain	32	50	33.3333	16.6667
100012	SV+CT	EORTC QLQ-C30：Symptom scales - Pain	40	33.3333	33.3333	0
100012	SV+CT	EORTC QLQ-C30：Symptom scales - Pain	48	33.3333	33.3333	0
100012	SV+CT	EORTC QLQ-C30：Symptom scales - Pain	60	0	33.3333	-33.3333
100012	SV+CT	EORTC QLQ-C30：Symptom scales - Dyspnea	8	0	33.3333	-33.3333
100012	SV+CT	EORTC QLQ-C30：Symptom scales - Dyspnea	16	33.3333	33.3333	0
100012	SV+CT	EORTC QLQ-C30：Symptom scales - Dyspnea	24	33.3333	33.3333	0
100012	SV+CT	EORTC QLQ-C30：Symptom scales - Dyspnea	32	33.3333	33.3333	0
100012	SV+CT	EORTC QLQ-C30：Symptom scales - Dyspnea	40	0	33.3333	-33.3333
100012	SV+CT	EORTC QLQ-C30：Symptom scales - Dyspnea	48	0	33.3333	-33.3333
100012	SV+CT	EORTC QLQ-C30：Symptom scales - Dyspnea	60	0	33.3333	-33.3333
100012	SV+CT	EORTC QLQ-C30：Symptom scales - Insomnia	8	0	33.3333	-33.3333
100012	SV+CT	EORTC QLQ-C30：Symptom scales - Insomnia	16	0	33.3333	-33.3333
100012	SV+CT	EORTC QLQ-C30：Symptom scales - Insomnia	24	66.6667	33.3333	33.3333
100012	SV+CT	EORTC QLQ-C30：Symptom scales - Insomnia	32	33.3333	33.3333	0
100012	SV+CT	EORTC QLQ-C30：Symptom scales - Insomnia	40	33.3333	33.3333	0
100012	SV+CT	EORTC QLQ-C30：Symptom scales - Insomnia	48	33.3333	33.3333	0
100012	SV+CT	EORTC QLQ-C30：Symptom scales - Insomnia	60	33.3333	33.3333	0
100012	SV+CT	EORTC QLQ-C30：Symptom scales - Appetite loss	8	33.3333	0	33.3333
100012	SV+CT	EORTC QLQ-C30：Symptom scales - Appetite loss	16	0	0	0
100012	SV+CT	EORTC QLQ-C30：Symptom scales - Appetite loss	24	0	0	0
100012	SV+CT	EORTC QLQ-C30：Symptom scales - Appetite loss	32	33.3333	0	33.3333
100012	SV+CT	EORTC QLQ-C30：Symptom scales - Appetite loss	40	0	0	0
100012	SV+CT	EORTC QLQ-C30：Symptom scales - Appetite loss	48	0	0	0
100012	SV+CT	EORTC QLQ-C30：Symptom scales - Appetite loss	60	0	0	0
100012	SV+CT	EORTC QLQ-C30：Symptom scales - Constipation	8	0	0	0
100012	SV+CT	EORTC QLQ-C30：Symptom scales - Constipation	16	0	0	0
100012	SV+CT	EORTC QLQ-C30：Symptom scales - Constipation	24	0	0	0
100012	SV+CT	EORTC QLQ-C30：Symptom scales - Constipation	32	0	0	0
100012	SV+CT	EORTC QLQ-C30：Symptom scales - Constipation	40	0	0	0
100012	SV+CT	EORTC QLQ-C30：Symptom scales - Constipation	48	0	0	0
100012	SV+CT	EORTC QLQ-C30：Symptom scales - Constipation	60	0	0	0
100012	SV+CT	EORTC QLQ-C30：Symptom scales - Diarrhea	8	33.3333	0	33.3333
100012	SV+CT	EORTC QLQ-C30：Symptom scales - Diarrhea	16	0	0	0
100012	SV+CT	EORTC QLQ-C30：Symptom scales - Diarrhea	24	0	0	0
100012	SV+CT	EORTC QLQ-C30：Symptom scales - Diarrhea	32	33.3333	0	33.3333
100012	SV+CT	EORTC QLQ-C30：Symptom scales - Diarrhea	40	33.3333	0	33.3333
100012	SV+CT	EORTC QLQ-C30：Symptom scales - Diarrhea	48	0	0	0
100012	SV+CT	EORTC QLQ-C30：Symptom scales - Diarrhea	60	0	0	0
100012	SV+CT	EORTC QLQ-C30：Symptom scales - Financial difficulties	8	0	100	-100
100012	SV+CT	EORTC QLQ-C30：Symptom scales - Financial difficulties	16	33.3333	100	-66.6667
100012	SV+CT	EORTC QLQ-C30：Symptom scales - Financial difficulties	24	33.3333	100	-66.6667
100012	SV+CT	EORTC QLQ-C30：Symptom scales - Financial difficulties	32	33.3333	100	-66.6667
100012	SV+CT	EORTC QLQ-C30：Symptom scales - Financial difficulties	40	33.3333	100	-66.6667
100012	SV+CT	EORTC QLQ-C30：Symptom scales - Financial difficulties	48	0	100	-100
100012	SV+CT	EORTC QLQ-C30：Symptom scales - Financial difficulties	60	33.3333	100	-66.6667
100012	SV+CT	EORTC QLQ-C30：Global health status	8	50	66.6667	-16.6667
100012	SV+CT	EORTC QLQ-C30：Global health status	16	83.3333	66.6667	16.6667
100012	SV+CT	EORTC QLQ-C30：Global health status	24	83.3333	66.6667	16.6667
100012	SV+CT	EORTC QLQ-C30：Global health status	32	83.3333	66.6667	16.6667
100012	SV+CT	EORTC QLQ-C30：Global health status	40	66.6667	66.6667	0
100012	SV+CT	EORTC QLQ-C30：Global health status	48	100	66.6667	33.3333
100012	SV+CT	EORTC QLQ-C30：Global health status	60	75	66.6667	8.33333
100013	SV+CT	EORTC QLQ-C30：Functional scales - Physical function	8	93.3333	93.3333	0
100013	SV+CT	EORTC QLQ-C30：Functional scales - Physical function	16	73.3333	93.3333	-20
100013	SV+CT	EORTC QLQ-C30：Functional scales - Role function	8	100	100	0
100013	SV+CT	EORTC QLQ-C30：Functional scales - Role function	16	66.6667	100	-33.3333
100013	SV+CT	EORTC QLQ-C30：Functional scales - Emotional function	8	100	100	0
100013	SV+CT	EORTC QLQ-C30：Functional scales - Emotional function	16	16.6667	100	-83.3333
100013	SV+CT	EORTC QLQ-C30：Functional scales - Cognitive function	8	100	100	0
100013	SV+CT	EORTC QLQ-C30：Functional scales - Cognitive function	16	83.3333	100	-16.6667
100013	SV+CT	EORTC QLQ-C30：Functional scales - Social function	8	66.6667	100	-33.3333
100013	SV+CT	EORTC QLQ-C30：Functional scales - Social function	16	66.6667	100	-33.3333
100013	SV+CT	EORTC QLQ-C30：Symptom scales - Fatigue	8	11.1111	22.2222	-11.1111
100013	SV+CT	EORTC QLQ-C30：Symptom scales - Fatigue	16	66.6667	22.2222	44.4444
100013	SV+CT	EORTC QLQ-C30：Symptom scales - Nausea and vomiting	8	0	0	0
100013	SV+CT	EORTC QLQ-C30：Symptom scales - Nausea and vomiting	16	16.6667	0	16.6667
100013	SV+CT	EORTC QLQ-C30：Symptom scales - Pain	8	16.6667	16.6667	0
100013	SV+CT	EORTC QLQ-C30：Symptom scales - Pain	16	66.6667	16.6667	50
100013	SV+CT	EORTC QLQ-C30：Symptom scales - Dyspnea	8	0	0	0
100013	SV+CT	EORTC QLQ-C30：Symptom scales - Dyspnea	16	0	0	0
100013	SV+CT	EORTC QLQ-C30：Symptom scales - Insomnia	8	0	33.3333	-33.3333
100013	SV+CT	EORTC QLQ-C30：Symptom scales - Insomnia	16	33.3333	33.3333	0
100013	SV+CT	EORTC QLQ-C30：Symptom scales - Appetite loss	8	0	0	0
100013	SV+CT	EORTC QLQ-C30：Symptom scales - Appetite loss	16	66.6667	0	66.6667
100013	SV+CT	EORTC QLQ-C30：Symptom scales - Constipation	8	0	0	0
100013	SV+CT	EORTC QLQ-C30：Symptom scales - Constipation	16	66.6667	0	66.6667
100013	SV+CT	EORTC QLQ-C30：Symptom scales - Diarrhea	8	0	0	0
100013	SV+CT	EORTC QLQ-C30：Symptom scales - Diarrhea	16	33.3333	0	33.3333
100013	SV+CT	EORTC QLQ-C30：Symptom scales - Financial difficulties	8	33.3333	33.3333	0
100013	SV+CT	EORTC QLQ-C30：Symptom scales - Financial difficulties	16	0	33.3333	-33.3333
100013	SV+CT	EORTC QLQ-C30：Global health status	8	66.6667	66.6667	0
100013	SV+CT	EORTC QLQ-C30：Global health status	16	25	66.6667	-41.6667
100014	SV+CT	EORTC QLQ-C30：Functional scales - Physical function	8	100	93.3333	6.66667
100014	SV+CT	EORTC QLQ-C30：Functional scales - Role function	8	100	100	0
100014	SV+CT	EORTC QLQ-C30：Functional scales - Emotional function	8	100	100	0
100014	SV+CT	EORTC QLQ-C30：Functional scales - Cognitive function	8	100	100	0
100014	SV+CT	EORTC QLQ-C30：Functional scales - Social function	8	83.3333	100	-16.6667
100014	SV+CT	EORTC QLQ-C30：Symptom scales - Fatigue	8	0	0	0
100014	SV+CT	EORTC QLQ-C30：Symptom scales - Nausea and vomiting	8	0	0	0
100014	SV+CT	EORTC QLQ-C30：Symptom scales - Pain	8	16.6667	0	16.6667
100014	SV+CT	EORTC QLQ-C30：Symptom scales - Dyspnea	8	0	0	0
100014	SV+CT	EORTC QLQ-C30：Symptom scales - Insomnia	8	0	0	0
100014	SV+CT	EORTC QLQ-C30：Symptom scales - Appetite loss	8	0	0	0
100014	SV+CT	EORTC QLQ-C30：Symptom scales - Constipation	8	0	0	0
100014	SV+CT	EORTC QLQ-C30：Symptom scales - Diarrhea	8	0	0	0
100014	SV+CT	EORTC QLQ-C30：Symptom scales - Financial difficulties	8	33.3333	33.3333	0
100014	SV+CT	EORTC QLQ-C30：Global health status	8	100	91.6667	8.33333
100016	PBO+CT	EORTC QLQ-C30：Functional scales - Physical function	8	86.6667	86.6667	0
100016	PBO+CT	EORTC QLQ-C30：Functional scales - Role function	8	83.3333	100	-16.6667
100016	PBO+CT	EORTC QLQ-C30：Functional scales - Emotional function	8	100	100	0
100016	PBO+CT	EORTC QLQ-C30：Functional scales - Cognitive function	8	100	100	0
100016	PBO+CT	EORTC QLQ-C30：Functional scales - Social function	8	66.6667	66.6667	0
100016	PBO+CT	EORTC QLQ-C30：Symptom scales - Fatigue	8	11.1111	33.3333	-22.2222
100016	PBO+CT	EORTC QLQ-C30：Symptom scales - Nausea and vomiting	8	0	0	0
100016	PBO+CT	EORTC QLQ-C30：Symptom scales - Pain	8	16.6667	33.3333	-16.6667
100016	PBO+CT	EORTC QLQ-C30：Symptom scales - Dyspnea	8	0	0	0
100016	PBO+CT	EORTC QLQ-C30：Symptom scales - Insomnia	8	0	0	0
100016	PBO+CT	EORTC QLQ-C30：Symptom scales - Appetite loss	8	0	0	0
100016	PBO+CT	EORTC QLQ-C30：Symptom scales - Constipation	8	0	0	0
100016	PBO+CT	EORTC QLQ-C30：Symptom scales - Diarrhea	8	0	0	0
100016	PBO+CT	EORTC QLQ-C30：Symptom scales - Financial difficulties	8	33.3333	33.3333	0
100016	PBO+CT	EORTC QLQ-C30：Global health status	8	66.6667	58.3333	8.33333
100017	SV+CT	EORTC QLQ-C30：Functional scales - Physical function	8	93.3333	100	-6.66667
100017	SV+CT	EORTC QLQ-C30：Functional scales - Physical function	16	86.6667	100	-13.3333
100017	SV+CT	EORTC QLQ-C30：Functional scales - Physical function	24	86.6667	100	-13.3333
100017	SV+CT	EORTC QLQ-C30：Functional scales - Physical function	32	86.6667	100	-13.3333
100017	SV+CT	EORTC QLQ-C30：Functional scales - Physical function	40	86.6667	100	-13.3333
100017	SV+CT	EORTC QLQ-C30：Functional scales - Physical function	48	86.6667	100	-13.3333
100017	SV+CT	EORTC QLQ-C30：Functional scales - Physical function	60	86.6667	100	-13.3333
100017	SV+CT	EORTC QLQ-C30：Functional scales - Physical function	72	93.3333	100	-6.66667
100017	SV+CT	EORTC QLQ-C30：Functional scales - Role function	8	100	100	0
100017	SV+CT	EORTC QLQ-C30：Functional scales - Role function	16	100	100	0
100017	SV+CT	EORTC QLQ-C30：Functional scales - Role function	24	66.6667	100	-33.3333
100017	SV+CT	EORTC QLQ-C30：Functional scales - Role function	32	100	100	0
100017	SV+CT	EORTC QLQ-C30：Functional scales - Role function	40	100	100	0
100017	SV+CT	EORTC QLQ-C30：Functional scales - Role function	48	83.3333	100	-16.6667
100017	SV+CT	EORTC QLQ-C30：Functional scales - Role function	60	83.3333	100	-16.6667
100017	SV+CT	EORTC QLQ-C30：Functional scales - Role function	72	100	100	0
100017	SV+CT	EORTC QLQ-C30：Functional scales - Emotional function	8	75	100	-25
100017	SV+CT	EORTC QLQ-C30：Functional scales - Emotional function	16	100	100	0
100017	SV+CT	EORTC QLQ-C30：Functional scales - Emotional function	24	75	100	-25
100017	SV+CT	EORTC QLQ-C30：Functional scales - Emotional function	32	66.6667	100	-33.3333
100017	SV+CT	EORTC QLQ-C30：Functional scales - Emotional function	40	75	100	-25
100017	SV+CT	EORTC QLQ-C30：Functional scales - Emotional function	48	83.3333	100	-16.6667
100017	SV+CT	EORTC QLQ-C30：Functional scales - Emotional function	60	66.6667	100	-33.3333
100017	SV+CT	EORTC QLQ-C30：Functional scales - Emotional function	72	75	100	-25
100017	SV+CT	EORTC QLQ-C30：Functional scales - Cognitive function	8	66.6667	83.3333	-16.6667
100017	SV+CT	EORTC QLQ-C30：Functional scales - Cognitive function	16	100	83.3333	16.6667
100017	SV+CT	EORTC QLQ-C30：Functional scales - Cognitive function	24	83.3333	83.3333	0
100017	SV+CT	EORTC QLQ-C30：Functional scales - Cognitive function	32	83.3333	83.3333	0
100017	SV+CT	EORTC QLQ-C30：Functional scales - Cognitive function	40	83.3333	83.3333	0
100017	SV+CT	EORTC QLQ-C30：Functional scales - Cognitive function	48	83.3333	83.3333	0
100017	SV+CT	EORTC QLQ-C30：Functional scales - Cognitive function	60	83.3333	83.3333	0
100017	SV+CT	EORTC QLQ-C30：Functional scales - Cognitive function	72	83.3333	83.3333	0
100017	SV+CT	EORTC QLQ-C30：Functional scales - Social function	8	66.6667	100	-33.3333
100017	SV+CT	EORTC QLQ-C30：Functional scales - Social function	16	66.6667	100	-33.3333
100017	SV+CT	EORTC QLQ-C30：Functional scales - Social function	24	83.3333	100	-16.6667
100017	SV+CT	EORTC QLQ-C30：Functional scales - Social function	32	100	100	0
100017	SV+CT	EORTC QLQ-C30：Functional scales - Social function	40	66.6667	100	-33.3333
100017	SV+CT	EORTC QLQ-C30：Functional scales - Social function	48	66.6667	100	-33.3333
100017	SV+CT	EORTC QLQ-C30：Functional scales - Social function	60	66.6667	100	-33.3333
100017	SV+CT	EORTC QLQ-C30：Functional scales - Social function	72	66.6667	100	-33.3333
100017	SV+CT	EORTC QLQ-C30：Symptom scales - Fatigue	8	22.2222	0	22.2222
100017	SV+CT	EORTC QLQ-C30：Symptom scales - Fatigue	16	22.2222	0	22.2222
100017	SV+CT	EORTC QLQ-C30：Symptom scales - Fatigue	24	22.2222	0	22.2222
100017	SV+CT	EORTC QLQ-C30：Symptom scales - Fatigue	32	22.2222	0	22.2222
100017	SV+CT	EORTC QLQ-C30：Symptom scales - Fatigue	40	11.1111	0	11.1111
100017	SV+CT	EORTC QLQ-C30：Symptom scales - Fatigue	48	22.2222	0	22.2222
100017	SV+CT	EORTC QLQ-C30：Symptom scales - Fatigue	60	22.2222	0	22.2222
100017	SV+CT	EORTC QLQ-C30：Symptom scales - Fatigue	72	22.2222	0	22.2222
100017	SV+CT	EORTC QLQ-C30：Symptom scales - Nausea and vomiting	8	0	0	0
100017	SV+CT	EORTC QLQ-C30：Symptom scales - Nausea and vomiting	16	0	0	0
100017	SV+CT	EORTC QLQ-C30：Symptom scales - Nausea and vomiting	24	0	0	0
100017	SV+CT	EORTC QLQ-C30：Symptom scales - Nausea and vomiting	32	0	0	0
100017	SV+CT	EORTC QLQ-C30：Symptom scales - Nausea and vomiting	40	0	0	0
100017	SV+CT	EORTC QLQ-C30：Symptom scales - Nausea and vomiting	48	0	0	0
100017	SV+CT	EORTC QLQ-C30：Symptom scales - Nausea and vomiting	60	0	0	0
100017	SV+CT	EORTC QLQ-C30：Symptom scales - Nausea and vomiting	72	0	0	0
100017	SV+CT	EORTC QLQ-C30：Symptom scales - Pain	8	16.6667	16.6667	0
100017	SV+CT	EORTC QLQ-C30：Symptom scales - Pain	16	16.6667	16.6667	0
100017	SV+CT	EORTC QLQ-C30：Symptom scales - Pain	24	16.6667	16.6667	0
100017	SV+CT	EORTC QLQ-C30：Symptom scales - Pain	32	16.6667	16.6667	0
100017	SV+CT	EORTC QLQ-C30：Symptom scales - Pain	40	16.6667	16.6667	0
100017	SV+CT	EORTC QLQ-C30：Symptom scales - Pain	48	16.6667	16.6667	0
100017	SV+CT	EORTC QLQ-C30：Symptom scales - Pain	60	33.3333	16.6667	16.6667
100017	SV+CT	EORTC QLQ-C30：Symptom scales - Pain	72	16.6667	16.6667	0
100017	SV+CT	EORTC QLQ-C30：Symptom scales - Dyspnea	8	33.3333	0	33.3333
100017	SV+CT	EORTC QLQ-C30：Symptom scales - Dyspnea	16	0	0	0
100017	SV+CT	EORTC QLQ-C30：Symptom scales - Dyspnea	24	0	0	0
100017	SV+CT	EORTC QLQ-C30：Symptom scales - Dyspnea	32	0	0	0
100017	SV+CT	EORTC QLQ-C30：Symptom scales - Dyspnea	40	0	0	0
100017	SV+CT	EORTC QLQ-C30：Symptom scales - Dyspnea	48	0	0	0
100017	SV+CT	EORTC QLQ-C30：Symptom scales - Dyspnea	60	0	0	0
100017	SV+CT	EORTC QLQ-C30：Symptom scales - Dyspnea	72	0	0	0
100017	SV+CT	EORTC QLQ-C30：Symptom scales - Insomnia	8	33.3333	33.3333	0
100017	SV+CT	EORTC QLQ-C30：Symptom scales - Insomnia	16	33.3333	33.3333	0
100017	SV+CT	EORTC QLQ-C30：Symptom scales - Insomnia	24	33.3333	33.3333	0
100017	SV+CT	EORTC QLQ-C30：Symptom scales - Insomnia	32	33.3333	33.3333	0
100017	SV+CT	EORTC QLQ-C30：Symptom scales - Insomnia	40	0	33.3333	-33.3333
100017	SV+CT	EORTC QLQ-C30：Symptom scales - Insomnia	48	0	33.3333	-33.3333
100017	SV+CT	EORTC QLQ-C30：Symptom scales - Insomnia	60	0	33.3333	-33.3333
100017	SV+CT	EORTC QLQ-C30：Symptom scales - Insomnia	72	0	33.3333	-33.3333
100017	SV+CT	EORTC QLQ-C30：Symptom scales - Appetite loss	8	0	0	0
100017	SV+CT	EORTC QLQ-C30：Symptom scales - Appetite loss	16	0	0	0
100017	SV+CT	EORTC QLQ-C30：Symptom scales - Appetite loss	24	0	0	0
100017	SV+CT	EORTC QLQ-C30：Symptom scales - Appetite loss	32	0	0	0
100017	SV+CT	EORTC QLQ-C30：Symptom scales - Appetite loss	40	0	0	0
100017	SV+CT	EORTC QLQ-C30：Symptom scales - Appetite loss	48	0	0	0
100017	SV+CT	EORTC QLQ-C30：Symptom scales - Appetite loss	60	0	0	0
100017	SV+CT	EORTC QLQ-C30：Symptom scales - Appetite loss	72	0	0	0
100017	SV+CT	EORTC QLQ-C30：Symptom scales - Constipation	8	0	33.3333	-33.3333
100017	SV+CT	EORTC QLQ-C30：Symptom scales - Constipation	16	0	33.3333	-33.3333
100017	SV+CT	EORTC QLQ-C30：Symptom scales - Constipation	24	0	33.3333	-33.3333
100017	SV+CT	EORTC QLQ-C30：Symptom scales - Constipation	32	0	33.3333	-33.3333
100017	SV+CT	EORTC QLQ-C30：Symptom scales - Constipation	40	0	33.3333	-33.3333
100017	SV+CT	EORTC QLQ-C30：Symptom scales - Constipation	48	0	33.3333	-33.3333
100017	SV+CT	EORTC QLQ-C30：Symptom scales - Constipation	60	0	33.3333	-33.3333
100017	SV+CT	EORTC QLQ-C30：Symptom scales - Constipation	72	0	33.3333	-33.3333
100017	SV+CT	EORTC QLQ-C30：Symptom scales - Diarrhea	8	0	0	0
100017	SV+CT	EORTC QLQ-C30：Symptom scales - Diarrhea	16	0	0	0
100017	SV+CT	EORTC QLQ-C30：Symptom scales - Diarrhea	24	0	0	0
100017	SV+CT	EORTC QLQ-C30：Symptom scales - Diarrhea	32	0	0	0
100017	SV+CT	EORTC QLQ-C30：Symptom scales - Diarrhea	40	0	0	0
100017	SV+CT	EORTC QLQ-C30：Symptom scales - Diarrhea	48	0	0	0
100017	SV+CT	EORTC QLQ-C30：Symptom scales - Diarrhea	60	0	0	0
100017	SV+CT	EORTC QLQ-C30：Symptom scales - Diarrhea	72	0	0	0
100017	SV+CT	EORTC QLQ-C30：Symptom scales - Financial difficulties	8	33.3333	33.3333	0
100017	SV+CT	EORTC QLQ-C30：Symptom scales - Financial difficulties	16	33.3333	33.3333	0
100017	SV+CT	EORTC QLQ-C30：Symptom scales - Financial difficulties	24	33.3333	33.3333	0
100017	SV+CT	EORTC QLQ-C30：Symptom scales - Financial difficulties	32	0	33.3333	-33.3333
100017	SV+CT	EORTC QLQ-C30：Symptom scales - Financial difficulties	40	33.3333	33.3333	0
100017	SV+CT	EORTC QLQ-C30：Symptom scales - Financial difficulties	48	33.3333	33.3333	0
100017	SV+CT	EORTC QLQ-C30：Symptom scales - Financial difficulties	60	33.3333	33.3333	0
100017	SV+CT	EORTC QLQ-C30：Symptom scales - Financial difficulties	72	33.3333	33.3333	0
100017	SV+CT	EORTC QLQ-C30：Global health status	8	66.6667	58.3333	8.33333
100017	SV+CT	EORTC QLQ-C30：Global health status	16	83.3333	58.3333	25
100017	SV+CT	EORTC QLQ-C30：Global health status	24	83.3333	58.3333	25
100017	SV+CT	EORTC QLQ-C30：Global health status	32	83.3333	58.3333	25
100017	SV+CT	EORTC QLQ-C30：Global health status	40	83.3333	58.3333	25
100017	SV+CT	EORTC QLQ-C30：Global health status	48	83.3333	58.3333	25
100017	SV+CT	EORTC QLQ-C30：Global health status	60	83.3333	58.3333	25
100017	SV+CT	EORTC QLQ-C30：Global health status	72	83.3333	58.3333	25
100018	PBO+CT	EORTC QLQ-C30：Functional scales - Physical function	8	86.6667	86.6667	0
100018	PBO+CT	EORTC QLQ-C30：Functional scales - Role function	8	100	66.6667	33.3333
100018	PBO+CT	EORTC QLQ-C30：Functional scales - Emotional function	8	83.3333	83.3333	0
100018	PBO+CT	EORTC QLQ-C30：Functional scales - Cognitive function	8	66.6667	83.3333	-16.6667
100018	PBO+CT	EORTC QLQ-C30：Functional scales - Social function	8	66.6667	66.6667	0
100018	PBO+CT	EORTC QLQ-C30：Symptom scales - Fatigue	8	22.2222	11.1111	11.1111
100018	PBO+CT	EORTC QLQ-C30：Symptom scales - Nausea and vomiting	8	0	0	0
100018	PBO+CT	EORTC QLQ-C30：Symptom scales - Pain	8	16.6667	33.3333	-16.6667
100018	PBO+CT	EORTC QLQ-C30：Symptom scales - Dyspnea	8	33.3333	0	33.3333
100018	PBO+CT	EORTC QLQ-C30：Symptom scales - Insomnia	8	66.6667	66.6667	0
100018	PBO+CT	EORTC QLQ-C30：Symptom scales - Appetite loss	8	33.3333	0	33.3333
100018	PBO+CT	EORTC QLQ-C30：Symptom scales - Constipation	8	66.6667	33.3333	33.3333
100018	PBO+CT	EORTC QLQ-C30：Symptom scales - Diarrhea	8	0	0	0
100018	PBO+CT	EORTC QLQ-C30：Symptom scales - Financial difficulties	8	66.6667	33.3333	33.3333
100018	PBO+CT	EORTC QLQ-C30：Global health status	8	33.3333	58.3333	-25
100019	SV+CT	EORTC QLQ-C30：Functional scales - Physical function	8	93.3333	100	-6.66667
100019	SV+CT	EORTC QLQ-C30：Functional scales - Role function	8	100	100	0
100019	SV+CT	EORTC QLQ-C30：Functional scales - Emotional function	8	91.6667	83.3333	8.33333
100019	SV+CT	EORTC QLQ-C30：Functional scales - Cognitive function	8	83.3333	83.3333	0
100019	SV+CT	EORTC QLQ-C30：Functional scales - Social function	8	83.3333	66.6667	16.6667
100019	SV+CT	EORTC QLQ-C30：Symptom scales - Fatigue	8	11.1111	0	11.1111
100019	SV+CT	EORTC QLQ-C30：Symptom scales - Nausea and vomiting	8	33.3333	0	33.3333
100019	SV+CT	EORTC QLQ-C30：Symptom scales - Pain	8	33.3333	16.6667	16.6667
100019	SV+CT	EORTC QLQ-C30：Symptom scales - Dyspnea	8	0	0	0
100019	SV+CT	EORTC QLQ-C30：Symptom scales - Insomnia	8	33.3333	33.3333	0
100019	SV+CT	EORTC QLQ-C30：Symptom scales - Appetite loss	8	33.3333	0	33.3333
100019	SV+CT	EORTC QLQ-C30：Symptom scales - Constipation	8	0	0	0
100019	SV+CT	EORTC QLQ-C30：Symptom scales - Diarrhea	8	0	0	0
100019	SV+CT	EORTC QLQ-C30：Symptom scales - Financial difficulties	8	33.3333	33.3333	0
100019	SV+CT	EORTC QLQ-C30：Global health status	8	66.6667	83.3333	-16.6667
100020	SV+CT	EORTC QLQ-C30：Functional scales - Physical function	8	100	100	0
100020	SV+CT	EORTC QLQ-C30：Functional scales - Role function	8	100	100	0
100020	SV+CT	EORTC QLQ-C30：Functional scales - Emotional function	8	100	100	0
100020	SV+CT	EORTC QLQ-C30：Functional scales - Cognitive function	8	83.3333	100	-16.6667
100020	SV+CT	EORTC QLQ-C30：Functional scales - Social function	8	66.6667	83.3333	-16.6667
100020	SV+CT	EORTC QLQ-C30：Symptom scales - Fatigue	8	0	0	0
100020	SV+CT	EORTC QLQ-C30：Symptom scales - Nausea and vomiting	8	0	0	0
100020	SV+CT	EORTC QLQ-C30：Symptom scales - Pain	8	0	0	0
100020	SV+CT	EORTC QLQ-C30：Symptom scales - Dyspnea	8	0	0	0
100020	SV+CT	EORTC QLQ-C30：Symptom scales - Insomnia	8	0	0	0
100020	SV+CT	EORTC QLQ-C30：Symptom scales - Appetite loss	8	0	0	0
100020	SV+CT	EORTC QLQ-C30：Symptom scales - Constipation	8	0	0	0
100020	SV+CT	EORTC QLQ-C30：Symptom scales - Diarrhea	8	0	0	0
100020	SV+CT	EORTC QLQ-C30：Symptom scales - Financial difficulties	8	33.3333	33.3333	0
100020	SV+CT	EORTC QLQ-C30：Global health status	8	83.3333	83.3333	0
100021	SV+CT	EORTC QLQ-C30：Functional scales - Physical function	8	86.6667	100	-13.3333
100021	SV+CT	EORTC QLQ-C30：Functional scales - Role function	8	66.6667	100	-33.3333
100021	SV+CT	EORTC QLQ-C30：Functional scales - Emotional function	8	66.6667	91.6667	-25
100021	SV+CT	EORTC QLQ-C30：Functional scales - Cognitive function	8	83.3333	100	-16.6667
100021	SV+CT	EORTC QLQ-C30：Functional scales - Social function	8	66.6667	83.3333	-16.6667
100021	SV+CT	EORTC QLQ-C30：Symptom scales - Fatigue	8	22.2222	11.1111	11.1111
100021	SV+CT	EORTC QLQ-C30：Symptom scales - Nausea and vomiting	8	33.3333	16.6667	16.6667
100021	SV+CT	EORTC QLQ-C30：Symptom scales - Pain	8	33.3333	0	33.3333
100021	SV+CT	EORTC QLQ-C30：Symptom scales - Dyspnea	8	0	0	0
100021	SV+CT	EORTC QLQ-C30：Symptom scales - Insomnia	8	0	0	0
100021	SV+CT	EORTC QLQ-C30：Symptom scales - Appetite loss	8	66.6667	33.3333	33.3333
100021	SV+CT	EORTC QLQ-C30：Symptom scales - Constipation	8	33.3333	33.3333	0
100021	SV+CT	EORTC QLQ-C30：Symptom scales - Diarrhea	8	0	0	0
100021	SV+CT	EORTC QLQ-C30：Symptom scales - Financial difficulties	8	66.6667	33.3333	33.3333
100021	SV+CT	EORTC QLQ-C30：Global health status	8	33.3333	66.6667	-33.3333
100023	SV+CT	EORTC QLQ-C30：Functional scales - Physical function	16	86.6667	100	-13.3333
100023	SV+CT	EORTC QLQ-C30：Functional scales - Physical function	24	100	100	0
100023	SV+CT	EORTC QLQ-C30：Functional scales - Physical function	32	100	100	0
100023	SV+CT	EORTC QLQ-C30：Functional scales - Physical function	40	93.3333	100	-6.66667
100023	SV+CT	EORTC QLQ-C30：Functional scales - Physical function	48	100	100	0
100023	SV+CT	EORTC QLQ-C30：Functional scales - Physical function	60	100	100	0
100023	SV+CT	EORTC QLQ-C30：Functional scales - Physical function	72	100	100	0
100023	SV+CT	EORTC QLQ-C30：Functional scales - Role function	16	100	100	0
100023	SV+CT	EORTC QLQ-C30：Functional scales - Role function	24	100	100	0
100023	SV+CT	EORTC QLQ-C30：Functional scales - Role function	32	100	100	0
100023	SV+CT	EORTC QLQ-C30：Functional scales - Role function	40	100	100	0
100023	SV+CT	EORTC QLQ-C30：Functional scales - Role function	48	100	100	0
100023	SV+CT	EORTC QLQ-C30：Functional scales - Role function	60	100	100	0
100023	SV+CT	EORTC QLQ-C30：Functional scales - Role function	72	100	100	0
100023	SV+CT	EORTC QLQ-C30：Functional scales - Emotional function	16	91.6667	91.6667	0
100023	SV+CT	EORTC QLQ-C30：Functional scales - Emotional function	24	91.6667	91.6667	0
100023	SV+CT	EORTC QLQ-C30：Functional scales - Emotional function	32	91.6667	91.6667	0
100023	SV+CT	EORTC QLQ-C30：Functional scales - Emotional function	40	83.3333	91.6667	-8.33333
100023	SV+CT	EORTC QLQ-C30：Functional scales - Emotional function	48	83.3333	91.6667	-8.33333
100023	SV+CT	EORTC QLQ-C30：Functional scales - Emotional function	60	91.6667	91.6667	0
100023	SV+CT	EORTC QLQ-C30：Functional scales - Emotional function	72	91.6667	91.6667	0
100023	SV+CT	EORTC QLQ-C30：Functional scales - Cognitive function	16	83.3333	100	-16.6667
100023	SV+CT	EORTC QLQ-C30：Functional scales - Cognitive function	24	100	100	0
100023	SV+CT	EORTC QLQ-C30：Functional scales - Cognitive function	32	100	100	0
100023	SV+CT	EORTC QLQ-C30：Functional scales - Cognitive function	40	100	100	0
100023	SV+CT	EORTC QLQ-C30：Functional scales - Cognitive function	48	100	100	0
100023	SV+CT	EORTC QLQ-C30：Functional scales - Cognitive function	60	100	100	0
100023	SV+CT	EORTC QLQ-C30：Functional scales - Cognitive function	72	100	100	0
100023	SV+CT	EORTC QLQ-C30：Functional scales - Social function	16	66.6667	66.6667	0
100023	SV+CT	EORTC QLQ-C30：Functional scales - Social function	24	66.6667	66.6667	0
100023	SV+CT	EORTC QLQ-C30：Functional scales - Social function	32	66.6667	66.6667	0
100023	SV+CT	EORTC QLQ-C30：Functional scales - Social function	40	66.6667	66.6667	0
100023	SV+CT	EORTC QLQ-C30：Functional scales - Social function	48	66.6667	66.6667	0
100023	SV+CT	EORTC QLQ-C30：Functional scales - Social function	60	66.6667	66.6667	0
100023	SV+CT	EORTC QLQ-C30：Functional scales - Social function	72	66.6667	66.6667	0
100023	SV+CT	EORTC QLQ-C30：Symptom scales - Fatigue	16	22.2222	0	22.2222
100023	SV+CT	EORTC QLQ-C30：Symptom scales - Fatigue	24	11.1111	0	11.1111
100023	SV+CT	EORTC QLQ-C30：Symptom scales - Fatigue	32	22.2222	0	22.2222
100023	SV+CT	EORTC QLQ-C30：Symptom scales - Fatigue	40	22.2222	0	22.2222
100023	SV+CT	EORTC QLQ-C30：Symptom scales - Fatigue	48	11.1111	0	11.1111
100023	SV+CT	EORTC QLQ-C30：Symptom scales - Fatigue	60	11.1111	0	11.1111
100023	SV+CT	EORTC QLQ-C30：Symptom scales - Fatigue	72	11.1111	0	11.1111
100023	SV+CT	EORTC QLQ-C30：Symptom scales - Nausea and vomiting	16	0	0	0
100023	SV+CT	EORTC QLQ-C30：Symptom scales - Nausea and vomiting	24	0	0	0
100023	SV+CT	EORTC QLQ-C30：Symptom scales - Nausea and vomiting	32	0	0	0
100023	SV+CT	EORTC QLQ-C30：Symptom scales - Nausea and vomiting	40	0	0	0
100023	SV+CT	EORTC QLQ-C30：Symptom scales - Nausea and vomiting	48	0	0	0
100023	SV+CT	EORTC QLQ-C30：Symptom scales - Nausea and vomiting	60	0	0	0
100023	SV+CT	EORTC QLQ-C30：Symptom scales - Nausea and vomiting	72	0	0	0
100023	SV+CT	EORTC QLQ-C30：Symptom scales - Pain	16	0	0	0
100023	SV+CT	EORTC QLQ-C30：Symptom scales - Pain	24	0	0	0
100023	SV+CT	EORTC QLQ-C30：Symptom scales - Pain	32	0	0	0
100023	SV+CT	EORTC QLQ-C30：Symptom scales - Pain	40	0	0	0
100023	SV+CT	EORTC QLQ-C30：Symptom scales - Pain	48	16.6667	0	16.6667
100023	SV+CT	EORTC QLQ-C30：Symptom scales - Pain	60	16.6667	0	16.6667
100023	SV+CT	EORTC QLQ-C30：Symptom scales - Pain	72	16.6667	0	16.6667
100023	SV+CT	EORTC QLQ-C30：Symptom scales - Dyspnea	16	0	0	0
100023	SV+CT	EORTC QLQ-C30：Symptom scales - Dyspnea	24	0	0	0
100023	SV+CT	EORTC QLQ-C30：Symptom scales - Dyspnea	32	0	0	0
100023	SV+CT	EORTC QLQ-C30：Symptom scales - Dyspnea	40	0	0	0
100023	SV+CT	EORTC QLQ-C30：Symptom scales - Dyspnea	48	0	0	0
100023	SV+CT	EORTC QLQ-C30：Symptom scales - Dyspnea	60	0	0	0
100023	SV+CT	EORTC QLQ-C30：Symptom scales - Dyspnea	72	0	0	0
100023	SV+CT	EORTC QLQ-C30：Symptom scales - Insomnia	16	0	0	0
100023	SV+CT	EORTC QLQ-C30：Symptom scales - Insomnia	24	0	0	0
100023	SV+CT	EORTC QLQ-C30：Symptom scales - Insomnia	32	0	0	0
100023	SV+CT	EORTC QLQ-C30：Symptom scales - Insomnia	40	0	0	0
100023	SV+CT	EORTC QLQ-C30：Symptom scales - Insomnia	48	0	0	0
100023	SV+CT	EORTC QLQ-C30：Symptom scales - Insomnia	60	0	0	0
100023	SV+CT	EORTC QLQ-C30：Symptom scales - Insomnia	72	0	0	0
100023	SV+CT	EORTC QLQ-C30：Symptom scales - Appetite loss	16	0	0	0
100023	SV+CT	EORTC QLQ-C30：Symptom scales - Appetite loss	24	0	0	0
100023	SV+CT	EORTC QLQ-C30：Symptom scales - Appetite loss	32	0	0	0
100023	SV+CT	EORTC QLQ-C30：Symptom scales - Appetite loss	40	0	0	0
100023	SV+CT	EORTC QLQ-C30：Symptom scales - Appetite loss	48	0	0	0
100023	SV+CT	EORTC QLQ-C30：Symptom scales - Appetite loss	60	0	0	0
100023	SV+CT	EORTC QLQ-C30：Symptom scales - Appetite loss	72	0	0	0
100023	SV+CT	EORTC QLQ-C30：Symptom scales - Constipation	16	0	0	0
100023	SV+CT	EORTC QLQ-C30：Symptom scales - Constipation	24	0	0	0
100023	SV+CT	EORTC QLQ-C30：Symptom scales - Constipation	32	33.3333	0	33.3333
100023	SV+CT	EORTC QLQ-C30：Symptom scales - Constipation	40	33.3333	0	33.3333
100023	SV+CT	EORTC QLQ-C30：Symptom scales - Constipation	48	0	0	0
100023	SV+CT	EORTC QLQ-C30：Symptom scales - Constipation	60	0	0	0
100023	SV+CT	EORTC QLQ-C30：Symptom scales - Constipation	72	0	0	0
100023	SV+CT	EORTC QLQ-C30：Symptom scales - Diarrhea	16	0	0	0
100023	SV+CT	EORTC QLQ-C30：Symptom scales - Diarrhea	24	0	0	0
100023	SV+CT	EORTC QLQ-C30：Symptom scales - Diarrhea	32	0	0	0
100023	SV+CT	EORTC QLQ-C30：Symptom scales - Diarrhea	40	0	0	0
100023	SV+CT	EORTC QLQ-C30：Symptom scales - Diarrhea	48	0	0	0
100023	SV+CT	EORTC QLQ-C30：Symptom scales - Diarrhea	60	0	0	0
100023	SV+CT	EORTC QLQ-C30：Symptom scales - Diarrhea	72	0	0	0
100023	SV+CT	EORTC QLQ-C30：Symptom scales - Financial difficulties	16	33.3333	33.3333	0
100023	SV+CT	EORTC QLQ-C30：Symptom scales - Financial difficulties	24	33.3333	33.3333	0
100023	SV+CT	EORTC QLQ-C30：Symptom scales - Financial difficulties	32	33.3333	33.3333	0
100023	SV+CT	EORTC QLQ-C30：Symptom scales - Financial difficulties	40	33.3333	33.3333	0
100023	SV+CT	EORTC QLQ-C30：Symptom scales - Financial difficulties	48	33.3333	33.3333	0
100023	SV+CT	EORTC QLQ-C30：Symptom scales - Financial difficulties	60	33.3333	33.3333	0
100023	SV+CT	EORTC QLQ-C30：Symptom scales - Financial difficulties	72	33.3333	33.3333	0
100023	SV+CT	EORTC QLQ-C30：Global health status	16	66.6667	66.6667	0
100023	SV+CT	EORTC QLQ-C30：Global health status	24	66.6667	66.6667	0
100023	SV+CT	EORTC QLQ-C30：Global health status	32	50	66.6667	-16.6667
100023	SV+CT	EORTC QLQ-C30：Global health status	40	50	66.6667	-16.6667
100023	SV+CT	EORTC QLQ-C30：Global health status	48	50	66.6667	-16.6667
100023	SV+CT	EORTC QLQ-C30：Global health status	60	50	66.6667	-16.6667
100023	SV+CT	EORTC QLQ-C30：Global health status	72	66.6667	66.6667	0
100024	SV+CT	EORTC QLQ-C30：Functional scales - Physical function	8	100	93.3333	6.66667
100024	SV+CT	EORTC QLQ-C30：Functional scales - Physical function	16	100	93.3333	6.66667
100024	SV+CT	EORTC QLQ-C30：Functional scales - Physical function	24	100	93.3333	6.66667
100024	SV+CT	EORTC QLQ-C30：Functional scales - Role function	8	100	100	0
100024	SV+CT	EORTC QLQ-C30：Functional scales - Role function	16	100	100	0
100024	SV+CT	EORTC QLQ-C30：Functional scales - Role function	24	100	100	0
100024	SV+CT	EORTC QLQ-C30：Functional scales - Emotional function	8	75	83.3333	-8.33333
100024	SV+CT	EORTC QLQ-C30：Functional scales - Emotional function	16	83.3333	83.3333	0
100024	SV+CT	EORTC QLQ-C30：Functional scales - Emotional function	24	100	83.3333	16.6667
100024	SV+CT	EORTC QLQ-C30：Functional scales - Cognitive function	8	83.3333	83.3333	0
100024	SV+CT	EORTC QLQ-C30：Functional scales - Cognitive function	16	83.3333	83.3333	0
100024	SV+CT	EORTC QLQ-C30：Functional scales - Cognitive function	24	100	83.3333	16.6667
100024	SV+CT	EORTC QLQ-C30：Functional scales - Social function	8	83.3333	83.3333	0
100024	SV+CT	EORTC QLQ-C30：Functional scales - Social function	16	83.3333	83.3333	0
100024	SV+CT	EORTC QLQ-C30：Functional scales - Social function	24	100	83.3333	16.6667
100024	SV+CT	EORTC QLQ-C30：Symptom scales - Fatigue	8	0	0	0
100024	SV+CT	EORTC QLQ-C30：Symptom scales - Fatigue	16	0	0	0
100024	SV+CT	EORTC QLQ-C30：Symptom scales - Fatigue	24	0	0	0
100024	SV+CT	EORTC QLQ-C30：Symptom scales - Nausea and vomiting	8	0	0	0
100024	SV+CT	EORTC QLQ-C30：Symptom scales - Nausea and vomiting	16	0	0	0
100024	SV+CT	EORTC QLQ-C30：Symptom scales - Nausea and vomiting	24	0	0	0
100024	SV+CT	EORTC QLQ-C30：Symptom scales - Pain	8	0	0	0
100024	SV+CT	EORTC QLQ-C30：Symptom scales - Pain	16	0	0	0
100024	SV+CT	EORTC QLQ-C30：Symptom scales - Pain	24	0	0	0
100024	SV+CT	EORTC QLQ-C30：Symptom scales - Dyspnea	8	0	0	0
100024	SV+CT	EORTC QLQ-C30：Symptom scales - Dyspnea	16	0	0	0
100024	SV+CT	EORTC QLQ-C30：Symptom scales - Dyspnea	24	0	0	0
100024	SV+CT	EORTC QLQ-C30：Symptom scales - Insomnia	8	0	0	0
100024	SV+CT	EORTC QLQ-C30：Symptom scales - Insomnia	16	0	0	0
100024	SV+CT	EORTC QLQ-C30：Symptom scales - Insomnia	24	0	0	0
100024	SV+CT	EORTC QLQ-C30：Symptom scales - Appetite loss	8	0	0	0
100024	SV+CT	EORTC QLQ-C30：Symptom scales - Appetite loss	16	0	0	0
100024	SV+CT	EORTC QLQ-C30：Symptom scales - Appetite loss	24	0	0	0
100024	SV+CT	EORTC QLQ-C30：Symptom scales - Constipation	8	33.3333	0	33.3333
100024	SV+CT	EORTC QLQ-C30：Symptom scales - Constipation	16	33.3333	0	33.3333
100024	SV+CT	EORTC QLQ-C30：Symptom scales - Constipation	24	0	0	0
100024	SV+CT	EORTC QLQ-C30：Symptom scales - Diarrhea	8	0	0	0
100024	SV+CT	EORTC QLQ-C30：Symptom scales - Diarrhea	16	0	0	0
100024	SV+CT	EORTC QLQ-C30：Symptom scales - Diarrhea	24	0	0	0
100024	SV+CT	EORTC QLQ-C30：Symptom scales - Financial difficulties	8	33.3333	33.3333	0
100024	SV+CT	EORTC QLQ-C30：Symptom scales - Financial difficulties	16	33.3333	33.3333	0
100024	SV+CT	EORTC QLQ-C30：Symptom scales - Financial difficulties	24	33.3333	33.3333	0
100024	SV+CT	EORTC QLQ-C30：Global health status	8	66.6667	66.6667	0
100024	SV+CT	EORTC QLQ-C30：Global health status	16	83.3333	66.6667	16.6667
100024	SV+CT	EORTC QLQ-C30：Global health status	24	83.3333	66.6667	16.6667
100025	SV+CT	EORTC QLQ-C30：Functional scales - Physical function	8	73.3333	93.3333	-20
100025	SV+CT	EORTC QLQ-C30：Functional scales - Role function	8	100	100	0
100025	SV+CT	EORTC QLQ-C30：Functional scales - Emotional function	8	25	66.6667	-41.6667
100025	SV+CT	EORTC QLQ-C30：Functional scales - Cognitive function	8	33.3333	66.6667	-33.3333
100025	SV+CT	EORTC QLQ-C30：Functional scales - Social function	8	50	66.6667	-16.6667
100025	SV+CT	EORTC QLQ-C30：Symptom scales - Fatigue	8	88.8889	22.2222	66.6667
100025	SV+CT	EORTC QLQ-C30：Symptom scales - Nausea and vomiting	8	16.6667	0	16.6667
100025	SV+CT	EORTC QLQ-C30：Symptom scales - Pain	8	16.6667	33.3333	-16.6667
100025	SV+CT	EORTC QLQ-C30：Symptom scales - Dyspnea	8	33.3333	0	33.3333
100025	SV+CT	EORTC QLQ-C30：Symptom scales - Insomnia	8	33.3333	0	33.3333
100025	SV+CT	EORTC QLQ-C30：Symptom scales - Appetite loss	8	33.3333	33.3333	0
100025	SV+CT	EORTC QLQ-C30：Symptom scales - Constipation	8	33.3333	0	33.3333
100025	SV+CT	EORTC QLQ-C30：Symptom scales - Diarrhea	8	0	0	0
100025	SV+CT	EORTC QLQ-C30：Symptom scales - Financial difficulties	8	100	33.3333	66.6667
100025	SV+CT	EORTC QLQ-C30：Global health status	8	0	50	-50
100026	SV+CT	EORTC QLQ-C30：Functional scales - Physical function	8	93.3333	100	-6.66667
100026	SV+CT	EORTC QLQ-C30：Functional scales - Physical function	16	100	100	0
100026	SV+CT	EORTC QLQ-C30：Functional scales - Physical function	24	100	100	0
100026	SV+CT	EORTC QLQ-C30：Functional scales - Physical function	32	100	100	0
100026	SV+CT	EORTC QLQ-C30：Functional scales - Physical function	40	100	100	0
100026	SV+CT	EORTC QLQ-C30：Functional scales - Physical function	48	100	100	0
100026	SV+CT	EORTC QLQ-C30：Functional scales - Physical function	60	100	100	0
100026	SV+CT	EORTC QLQ-C30：Functional scales - Role function	8	100	100	0
100026	SV+CT	EORTC QLQ-C30：Functional scales - Role function	16	100	100	0
100026	SV+CT	EORTC QLQ-C30：Functional scales - Role function	24	100	100	0
100026	SV+CT	EORTC QLQ-C30：Functional scales - Role function	32	100	100	0
100026	SV+CT	EORTC QLQ-C30：Functional scales - Role function	40	100	100	0
100026	SV+CT	EORTC QLQ-C30：Functional scales - Role function	48	100	100	0
100026	SV+CT	EORTC QLQ-C30：Functional scales - Role function	60	100	100	0
100026	SV+CT	EORTC QLQ-C30：Functional scales - Emotional function	8	75	66.6667	8.33333
100026	SV+CT	EORTC QLQ-C30：Functional scales - Emotional function	16	91.6667	66.6667	25
100026	SV+CT	EORTC QLQ-C30：Functional scales - Emotional function	24	83.3333	66.6667	16.6667
100026	SV+CT	EORTC QLQ-C30：Functional scales - Emotional function	32	83.3333	66.6667	16.6667
100026	SV+CT	EORTC QLQ-C30：Functional scales - Emotional function	40	75	66.6667	8.33333
100026	SV+CT	EORTC QLQ-C30：Functional scales - Emotional function	48	83.3333	66.6667	16.6667
100026	SV+CT	EORTC QLQ-C30：Functional scales - Emotional function	60	75	66.6667	8.33333
100026	SV+CT	EORTC QLQ-C30：Functional scales - Cognitive function	8	100	83.3333	16.6667
100026	SV+CT	EORTC QLQ-C30：Functional scales - Cognitive function	16	100	83.3333	16.6667
100026	SV+CT	EORTC QLQ-C30：Functional scales - Cognitive function	24	83.3333	83.3333	0
100026	SV+CT	EORTC QLQ-C30：Functional scales - Cognitive function	32	83.3333	83.3333	0
100026	SV+CT	EORTC QLQ-C30：Functional scales - Cognitive function	40	83.3333	83.3333	0
100026	SV+CT	EORTC QLQ-C30：Functional scales - Cognitive function	48	83.3333	83.3333	0
100026	SV+CT	EORTC QLQ-C30：Functional scales - Cognitive function	60	83.3333	83.3333	0
100026	SV+CT	EORTC QLQ-C30：Functional scales - Social function	8	66.6667	66.6667	0
100026	SV+CT	EORTC QLQ-C30：Functional scales - Social function	16	50	66.6667	-16.6667
100026	SV+CT	EORTC QLQ-C30：Functional scales - Social function	24	66.6667	66.6667	0
100026	SV+CT	EORTC QLQ-C30：Functional scales - Social function	32	66.6667	66.6667	0
100026	SV+CT	EORTC QLQ-C30：Functional scales - Social function	40	66.6667	66.6667	0
100026	SV+CT	EORTC QLQ-C30：Functional scales - Social function	48	83.3333	66.6667	16.6667
100026	SV+CT	EORTC QLQ-C30：Functional scales - Social function	60	33.3333	66.6667	-33.3333
100026	SV+CT	EORTC QLQ-C30：Symptom scales - Fatigue	8	11.1111	0	11.1111
100026	SV+CT	EORTC QLQ-C30：Symptom scales - Fatigue	16	0	0	0
100026	SV+CT	EORTC QLQ-C30：Symptom scales - Fatigue	24	0	0	0
100026	SV+CT	EORTC QLQ-C30：Symptom scales - Fatigue	32	0	0	0
100026	SV+CT	EORTC QLQ-C30：Symptom scales - Fatigue	40	0	0	0
100026	SV+CT	EORTC QLQ-C30：Symptom scales - Fatigue	48	0	0	0
100026	SV+CT	EORTC QLQ-C30：Symptom scales - Fatigue	60	0	0	0
100026	SV+CT	EORTC QLQ-C30：Symptom scales - Nausea and vomiting	8	0	0	0
100026	SV+CT	EORTC QLQ-C30：Symptom scales - Nausea and vomiting	16	0	0	0
100026	SV+CT	EORTC QLQ-C30：Symptom scales - Nausea and vomiting	24	0	0	0
100026	SV+CT	EORTC QLQ-C30：Symptom scales - Nausea and vomiting	32	0	0	0
100026	SV+CT	EORTC QLQ-C30：Symptom scales - Nausea and vomiting	40	0	0	0
100026	SV+CT	EORTC QLQ-C30：Symptom scales - Nausea and vomiting	48	0	0	0
100026	SV+CT	EORTC QLQ-C30：Symptom scales - Nausea and vomiting	60	0	0	0
100026	SV+CT	EORTC QLQ-C30：Symptom scales - Pain	8	0	0	0
100026	SV+CT	EORTC QLQ-C30：Symptom scales - Pain	16	0	0	0
100026	SV+CT	EORTC QLQ-C30：Symptom scales - Pain	24	16.6667	0	16.6667
100026	SV+CT	EORTC QLQ-C30：Symptom scales - Pain	32	0	0	0
100026	SV+CT	EORTC QLQ-C30：Symptom scales - Pain	40	0	0	0
100026	SV+CT	EORTC QLQ-C30：Symptom scales - Pain	48	16.6667	0	16.6667
100026	SV+CT	EORTC QLQ-C30：Symptom scales - Pain	60	16.6667	0	16.6667
100026	SV+CT	EORTC QLQ-C30：Symptom scales - Dyspnea	8	0	0	0
100026	SV+CT	EORTC QLQ-C30：Symptom scales - Dyspnea	16	0	0	0
100026	SV+CT	EORTC QLQ-C30：Symptom scales - Dyspnea	24	0	0	0
100026	SV+CT	EORTC QLQ-C30：Symptom scales - Dyspnea	32	0	0	0
100026	SV+CT	EORTC QLQ-C30：Symptom scales - Dyspnea	40	0	0	0
100026	SV+CT	EORTC QLQ-C30：Symptom scales - Dyspnea	48	0	0	0
100026	SV+CT	EORTC QLQ-C30：Symptom scales - Dyspnea	60	0	0	0
100026	SV+CT	EORTC QLQ-C30：Symptom scales - Insomnia	8	0	0	0
100026	SV+CT	EORTC QLQ-C30：Symptom scales - Insomnia	16	0	0	0
100026	SV+CT	EORTC QLQ-C30：Symptom scales - Insomnia	24	33.3333	0	33.3333
100026	SV+CT	EORTC QLQ-C30：Symptom scales - Insomnia	32	33.3333	0	33.3333
100026	SV+CT	EORTC QLQ-C30：Symptom scales - Insomnia	40	33.3333	0	33.3333
100026	SV+CT	EORTC QLQ-C30：Symptom scales - Insomnia	48	33.3333	0	33.3333
100026	SV+CT	EORTC QLQ-C30：Symptom scales - Insomnia	60	33.3333	0	33.3333
100026	SV+CT	EORTC QLQ-C30：Symptom scales - Appetite loss	8	0	0	0
100026	SV+CT	EORTC QLQ-C30：Symptom scales - Appetite loss	16	33.3333	0	33.3333
100026	SV+CT	EORTC QLQ-C30：Symptom scales - Appetite loss	24	0	0	0
100026	SV+CT	EORTC QLQ-C30：Symptom scales - Appetite loss	32	0	0	0
100026	SV+CT	EORTC QLQ-C30：Symptom scales - Appetite loss	40	0	0	0
100026	SV+CT	EORTC QLQ-C30：Symptom scales - Appetite loss	48	0	0	0
100026	SV+CT	EORTC QLQ-C30：Symptom scales - Appetite loss	60	0	0	0
100026	SV+CT	EORTC QLQ-C30：Symptom scales - Constipation	8	0	0	0
100026	SV+CT	EORTC QLQ-C30：Symptom scales - Constipation	16	0	0	0
100026	SV+CT	EORTC QLQ-C30：Symptom scales - Constipation	24	0	0	0
100026	SV+CT	EORTC QLQ-C30：Symptom scales - Constipation	32	33.3333	0	33.3333
100026	SV+CT	EORTC QLQ-C30：Symptom scales - Constipation	40	33.3333	0	33.3333
100026	SV+CT	EORTC QLQ-C30：Symptom scales - Constipation	48	33.3333	0	33.3333
100026	SV+CT	EORTC QLQ-C30：Symptom scales - Constipation	60	33.3333	0	33.3333
100026	SV+CT	EORTC QLQ-C30：Symptom scales - Diarrhea	8	0	0	0
100026	SV+CT	EORTC QLQ-C30：Symptom scales - Diarrhea	16	33.3333	0	33.3333
100026	SV+CT	EORTC QLQ-C30：Symptom scales - Diarrhea	24	0	0	0
100026	SV+CT	EORTC QLQ-C30：Symptom scales - Diarrhea	32	0	0	0
100026	SV+CT	EORTC QLQ-C30：Symptom scales - Diarrhea	40	0	0	0
100026	SV+CT	EORTC QLQ-C30：Symptom scales - Diarrhea	48	0	0	0
100026	SV+CT	EORTC QLQ-C30：Symptom scales - Diarrhea	60	0	0	0
100026	SV+CT	EORTC QLQ-C30：Symptom scales - Financial difficulties	8	100	100	0
100026	SV+CT	EORTC QLQ-C30：Symptom scales - Financial difficulties	16	100	100	0
100026	SV+CT	EORTC QLQ-C30：Symptom scales - Financial difficulties	24	100	100	0
100026	SV+CT	EORTC QLQ-C30：Symptom scales - Financial difficulties	32	100	100	0
100026	SV+CT	EORTC QLQ-C30：Symptom scales - Financial difficulties	40	100	100	0
100026	SV+CT	EORTC QLQ-C30：Symptom scales - Financial difficulties	48	100	100	0
100026	SV+CT	EORTC QLQ-C30：Symptom scales - Financial difficulties	60	100	100	0
100026	SV+CT	EORTC QLQ-C30：Global health status	8	66.6667	66.6667	0
100026	SV+CT	EORTC QLQ-C30：Global health status	16	66.6667	66.6667	0
100026	SV+CT	EORTC QLQ-C30：Global health status	24	50	66.6667	-16.6667
100026	SV+CT	EORTC QLQ-C30：Global health status	32	50	66.6667	-16.6667
100026	SV+CT	EORTC QLQ-C30：Global health status	40	50	66.6667	-16.6667
100026	SV+CT	EORTC QLQ-C30：Global health status	48	50	66.6667	-16.6667
100026	SV+CT	EORTC QLQ-C30：Global health status	60	50	66.6667	-16.6667
100027	PBO+CT	EORTC QLQ-C30：Functional scales - Physical function	8	100	86.6667	13.3333
100027	PBO+CT	EORTC QLQ-C30：Functional scales - Physical function	16	100	86.6667	13.3333
100027	PBO+CT	EORTC QLQ-C30：Functional scales - Physical function	24	100	86.6667	13.3333
100027	PBO+CT	EORTC QLQ-C30：Functional scales - Physical function	32	100	86.6667	13.3333
100027	PBO+CT	EORTC QLQ-C30：Functional scales - Physical function	40	100	86.6667	13.3333
100027	PBO+CT	EORTC QLQ-C30：Functional scales - Physical function	48	100	86.6667	13.3333
100027	PBO+CT	EORTC QLQ-C30：Functional scales - Role function	8	100	100	0
100027	PBO+CT	EORTC QLQ-C30：Functional scales - Role function	16	100	100	0
100027	PBO+CT	EORTC QLQ-C30：Functional scales - Role function	24	100	100	0
100027	PBO+CT	EORTC QLQ-C30：Functional scales - Role function	32	100	100	0
100027	PBO+CT	EORTC QLQ-C30：Functional scales - Role function	40	100	100	0
100027	PBO+CT	EORTC QLQ-C30：Functional scales - Role function	48	100	100	0
100027	PBO+CT	EORTC QLQ-C30：Functional scales - Emotional function	8	75	66.6667	8.33333
100027	PBO+CT	EORTC QLQ-C30：Functional scales - Emotional function	16	91.6667	66.6667	25
100027	PBO+CT	EORTC QLQ-C30：Functional scales - Emotional function	24	83.3333	66.6667	16.6667
100027	PBO+CT	EORTC QLQ-C30：Functional scales - Emotional function	32	91.6667	66.6667	25
100027	PBO+CT	EORTC QLQ-C30：Functional scales - Emotional function	40	91.6667	66.6667	25
100027	PBO+CT	EORTC QLQ-C30：Functional scales - Emotional function	48	91.6667	66.6667	25
100027	PBO+CT	EORTC QLQ-C30：Functional scales - Cognitive function	8	100	83.3333	16.6667
100027	PBO+CT	EORTC QLQ-C30：Functional scales - Cognitive function	16	100	83.3333	16.6667
100027	PBO+CT	EORTC QLQ-C30：Functional scales - Cognitive function	24	100	83.3333	16.6667
100027	PBO+CT	EORTC QLQ-C30：Functional scales - Cognitive function	32	100	83.3333	16.6667
100027	PBO+CT	EORTC QLQ-C30：Functional scales - Cognitive function	40	100	83.3333	16.6667
100027	PBO+CT	EORTC QLQ-C30：Functional scales - Cognitive function	48	100	83.3333	16.6667
100027	PBO+CT	EORTC QLQ-C30：Functional scales - Social function	8	83.3333	83.3333	0
100027	PBO+CT	EORTC QLQ-C30：Functional scales - Social function	16	66.6667	83.3333	-16.6667
100027	PBO+CT	EORTC QLQ-C30：Functional scales - Social function	24	66.6667	83.3333	-16.6667
100027	PBO+CT	EORTC QLQ-C30：Functional scales - Social function	32	66.6667	83.3333	-16.6667
100027	PBO+CT	EORTC QLQ-C30：Functional scales - Social function	40	83.3333	83.3333	0
100027	PBO+CT	EORTC QLQ-C30：Functional scales - Social function	48	100	83.3333	16.6667
100027	PBO+CT	EORTC QLQ-C30：Symptom scales - Fatigue	8	0	0	0
100027	PBO+CT	EORTC QLQ-C30：Symptom scales - Fatigue	16	0	0	0
100027	PBO+CT	EORTC QLQ-C30：Symptom scales - Fatigue	24	0	0	0
100027	PBO+CT	EORTC QLQ-C30：Symptom scales - Fatigue	32	0	0	0
100027	PBO+CT	EORTC QLQ-C30：Symptom scales - Fatigue	40	0	0	0
100027	PBO+CT	EORTC QLQ-C30：Symptom scales - Fatigue	48	0	0	0
100027	PBO+CT	EORTC QLQ-C30：Symptom scales - Nausea and vomiting	8	0	0	0
100027	PBO+CT	EORTC QLQ-C30：Symptom scales - Nausea and vomiting	16	0	0	0
100027	PBO+CT	EORTC QLQ-C30：Symptom scales - Nausea and vomiting	24	0	0	0
100027	PBO+CT	EORTC QLQ-C30：Symptom scales - Nausea and vomiting	32	0	0	0
100027	PBO+CT	EORTC QLQ-C30：Symptom scales - Nausea and vomiting	40	0	0	0
100027	PBO+CT	EORTC QLQ-C30：Symptom scales - Nausea and vomiting	48	0	0	0
100027	PBO+CT	EORTC QLQ-C30：Symptom scales - Pain	8	0	0	0
100027	PBO+CT	EORTC QLQ-C30：Symptom scales - Pain	16	0	0	0
100027	PBO+CT	EORTC QLQ-C30：Symptom scales - Pain	24	0	0	0
100027	PBO+CT	EORTC QLQ-C30：Symptom scales - Pain	32	0	0	0
100027	PBO+CT	EORTC QLQ-C30：Symptom scales - Pain	40	0	0	0
100027	PBO+CT	EORTC QLQ-C30：Symptom scales - Pain	48	0	0	0
100027	PBO+CT	EORTC QLQ-C30：Symptom scales - Dyspnea	8	0	0	0
100027	PBO+CT	EORTC QLQ-C30：Symptom scales - Dyspnea	16	0	0	0
100027	PBO+CT	EORTC QLQ-C30：Symptom scales - Dyspnea	24	0	0	0
100027	PBO+CT	EORTC QLQ-C30：Symptom scales - Dyspnea	32	0	0	0
100027	PBO+CT	EORTC QLQ-C30：Symptom scales - Dyspnea	40	0	0	0
100027	PBO+CT	EORTC QLQ-C30：Symptom scales - Dyspnea	48	0	0	0
100027	PBO+CT	EORTC QLQ-C30：Symptom scales - Insomnia	8	0	33.3333	-33.3333
100027	PBO+CT	EORTC QLQ-C30：Symptom scales - Insomnia	16	33.3333	33.3333	0
100027	PBO+CT	EORTC QLQ-C30：Symptom scales - Insomnia	24	0	33.3333	-33.3333
100027	PBO+CT	EORTC QLQ-C30：Symptom scales - Insomnia	32	0	33.3333	-33.3333
100027	PBO+CT	EORTC QLQ-C30：Symptom scales - Insomnia	40	0	33.3333	-33.3333
100027	PBO+CT	EORTC QLQ-C30：Symptom scales - Insomnia	48	0	33.3333	-33.3333
100027	PBO+CT	EORTC QLQ-C30：Symptom scales - Appetite loss	8	0	0	0
100027	PBO+CT	EORTC QLQ-C30：Symptom scales - Appetite loss	16	0	0	0
100027	PBO+CT	EORTC QLQ-C30：Symptom scales - Appetite loss	24	0	0	0
100027	PBO+CT	EORTC QLQ-C30：Symptom scales - Appetite loss	32	0	0	0
100027	PBO+CT	EORTC QLQ-C30：Symptom scales - Appetite loss	40	0	0	0
100027	PBO+CT	EORTC QLQ-C30：Symptom scales - Appetite loss	48	0	0	0
100027	PBO+CT	EORTC QLQ-C30：Symptom scales - Constipation	8	0	0	0
100027	PBO+CT	EORTC QLQ-C30：Symptom scales - Constipation	16	0	0	0
100027	PBO+CT	EORTC QLQ-C30：Symptom scales - Constipation	24	0	0	0
100027	PBO+CT	EORTC QLQ-C30：Symptom scales - Constipation	32	0	0	0
100027	PBO+CT	EORTC QLQ-C30：Symptom scales - Constipation	40	0	0	0
100027	PBO+CT	EORTC QLQ-C30：Symptom scales - Constipation	48	0	0	0
100027	PBO+CT	EORTC QLQ-C30：Symptom scales - Diarrhea	8	0	0	0
100027	PBO+CT	EORTC QLQ-C30：Symptom scales - Diarrhea	16	0	0	0
100027	PBO+CT	EORTC QLQ-C30：Symptom scales - Diarrhea	24	0	0	0
100027	PBO+CT	EORTC QLQ-C30：Symptom scales - Diarrhea	32	0	0	0
100027	PBO+CT	EORTC QLQ-C30：Symptom scales - Diarrhea	40	0	0	0
100027	PBO+CT	EORTC QLQ-C30：Symptom scales - Diarrhea	48	0	0	0
100027	PBO+CT	EORTC QLQ-C30：Symptom scales - Financial difficulties	8	33.3333	33.3333	0
100027	PBO+CT	EORTC QLQ-C30：Symptom scales - Financial difficulties	16	33.3333	33.3333	0
100027	PBO+CT	EORTC QLQ-C30：Symptom scales - Financial difficulties	24	33.3333	33.3333	0
100027	PBO+CT	EORTC QLQ-C30：Symptom scales - Financial difficulties	32	33.3333	33.3333	0
100027	PBO+CT	EORTC QLQ-C30：Symptom scales - Financial difficulties	40	33.3333	33.3333	0
100027	PBO+CT	EORTC QLQ-C30：Symptom scales - Financial difficulties	48	33.3333	33.3333	0
100027	PBO+CT	EORTC QLQ-C30：Global health status	8	66.6667	66.6667	0
100027	PBO+CT	EORTC QLQ-C30：Global health status	16	83.3333	66.6667	16.6667
100027	PBO+CT	EORTC QLQ-C30：Global health status	24	66.6667	66.6667	0
100027	PBO+CT	EORTC QLQ-C30：Global health status	32	83.3333	66.6667	16.6667
100027	PBO+CT	EORTC QLQ-C30：Global health status	40	83.3333	66.6667	16.6667
100027	PBO+CT	EORTC QLQ-C30：Global health status	48	83.3333	66.6667	16.6667
100028	SV+CT	EORTC QLQ-C30：Functional scales - Physical function	8	100	100	0
100028	SV+CT	EORTC QLQ-C30：Functional scales - Physical function	16	93.3333	100	-6.66667
100028	SV+CT	EORTC QLQ-C30：Functional scales - Role function	8	100	100	0
100028	SV+CT	EORTC QLQ-C30：Functional scales - Role function	16	100	100	0
100028	SV+CT	EORTC QLQ-C30：Functional scales - Emotional function	8	83.3333	83.3333	0
100028	SV+CT	EORTC QLQ-C30：Functional scales - Emotional function	16	75	83.3333	-8.33333
100028	SV+CT	EORTC QLQ-C30：Functional scales - Cognitive function	8	83.3333	83.3333	0
100028	SV+CT	EORTC QLQ-C30：Functional scales - Cognitive function	16	83.3333	83.3333	0
100028	SV+CT	EORTC QLQ-C30：Functional scales - Social function	8	83.3333	83.3333	0
100028	SV+CT	EORTC QLQ-C30：Functional scales - Social function	16	66.6667	83.3333	-16.6667
100028	SV+CT	EORTC QLQ-C30：Symptom scales - Fatigue	8	0	0	0
100028	SV+CT	EORTC QLQ-C30：Symptom scales - Fatigue	16	22.2222	0	22.2222
100028	SV+CT	EORTC QLQ-C30：Symptom scales - Nausea and vomiting	8	0	0	0
100028	SV+CT	EORTC QLQ-C30：Symptom scales - Nausea and vomiting	16	0	0	0
100028	SV+CT	EORTC QLQ-C30：Symptom scales - Pain	8	16.6667	16.6667	0
100028	SV+CT	EORTC QLQ-C30：Symptom scales - Pain	16	33.3333	16.6667	16.6667
100028	SV+CT	EORTC QLQ-C30：Symptom scales - Dyspnea	8	0	0	0
100028	SV+CT	EORTC QLQ-C30：Symptom scales - Dyspnea	16	0	0	0
100028	SV+CT	EORTC QLQ-C30：Symptom scales - Insomnia	8	0	0	0
100028	SV+CT	EORTC QLQ-C30：Symptom scales - Insomnia	16	0	0	0
100028	SV+CT	EORTC QLQ-C30：Symptom scales - Appetite loss	8	0	0	0
100028	SV+CT	EORTC QLQ-C30：Symptom scales - Appetite loss	16	0	0	0
100028	SV+CT	EORTC QLQ-C30：Symptom scales - Constipation	8	33.3333	33.3333	0
100028	SV+CT	EORTC QLQ-C30：Symptom scales - Constipation	16	33.3333	33.3333	0
100028	SV+CT	EORTC QLQ-C30：Symptom scales - Diarrhea	8	0	0	0
100028	SV+CT	EORTC QLQ-C30：Symptom scales - Diarrhea	16	0	0	0
100028	SV+CT	EORTC QLQ-C30：Symptom scales - Financial difficulties	8	0	33.3333	-33.3333
100028	SV+CT	EORTC QLQ-C30：Symptom scales - Financial difficulties	16	33.3333	33.3333	0
100028	SV+CT	EORTC QLQ-C30：Global health status	8	66.6667	66.6667	0
100028	SV+CT	EORTC QLQ-C30：Global health status	16	33.3333	66.6667	-33.3333
100029	SV+CT	EORTC QLQ-C30：Functional scales - Physical function	8	100	100	0
100029	SV+CT	EORTC QLQ-C30：Functional scales - Physical function	16	86.6667	100	-13.3333
100029	SV+CT	EORTC QLQ-C30：Functional scales - Role function	8	100	100	0
100029	SV+CT	EORTC QLQ-C30：Functional scales - Role function	16	100	100	0
100029	SV+CT	EORTC QLQ-C30：Functional scales - Emotional function	8	91.6667	75	16.6667
100029	SV+CT	EORTC QLQ-C30：Functional scales - Emotional function	16	83.3333	75	8.33333
100029	SV+CT	EORTC QLQ-C30：Functional scales - Cognitive function	8	100	100	0
100029	SV+CT	EORTC QLQ-C30：Functional scales - Cognitive function	16	83.3333	100	-16.6667
100029	SV+CT	EORTC QLQ-C30：Functional scales - Social function	8	100	100	0
100029	SV+CT	EORTC QLQ-C30：Functional scales - Social function	16	100	100	0
100029	SV+CT	EORTC QLQ-C30：Symptom scales - Fatigue	8	0	0	0
100029	SV+CT	EORTC QLQ-C30：Symptom scales - Fatigue	16	11.1111	0	11.1111
100029	SV+CT	EORTC QLQ-C30：Symptom scales - Nausea and vomiting	8	0	0	0
100029	SV+CT	EORTC QLQ-C30：Symptom scales - Nausea and vomiting	16	0	0	0
100029	SV+CT	EORTC QLQ-C30：Symptom scales - Pain	8	16.6667	0	16.6667
100029	SV+CT	EORTC QLQ-C30：Symptom scales - Pain	16	16.6667	0	16.6667
100029	SV+CT	EORTC QLQ-C30：Symptom scales - Dyspnea	8	0	0	0
100029	SV+CT	EORTC QLQ-C30：Symptom scales - Dyspnea	16	0	0	0
100029	SV+CT	EORTC QLQ-C30：Symptom scales - Insomnia	8	0	0	0
100029	SV+CT	EORTC QLQ-C30：Symptom scales - Insomnia	16	0	0	0
100029	SV+CT	EORTC QLQ-C30：Symptom scales - Appetite loss	8	33.3333	0	33.3333
100029	SV+CT	EORTC QLQ-C30：Symptom scales - Appetite loss	16	33.3333	0	33.3333
100029	SV+CT	EORTC QLQ-C30：Symptom scales - Constipation	8	0	0	0
100029	SV+CT	EORTC QLQ-C30：Symptom scales - Constipation	16	0	0	0
100029	SV+CT	EORTC QLQ-C30：Symptom scales - Diarrhea	8	0	0	0
100029	SV+CT	EORTC QLQ-C30：Symptom scales - Diarrhea	16	33.3333	0	33.3333
100029	SV+CT	EORTC QLQ-C30：Symptom scales - Financial difficulties	8	33.3333	33.3333	0
100029	SV+CT	EORTC QLQ-C30：Symptom scales - Financial difficulties	16	33.3333	33.3333	0
100029	SV+CT	EORTC QLQ-C30：Global health status	8	66.6667	83.3333	-16.6667
100029	SV+CT	EORTC QLQ-C30：Global health status	16	50	83.3333	-33.3333
100030	SV+CT	EORTC QLQ-C30：Functional scales - Physical function	8	93.3333	100	-6.66667
100030	SV+CT	EORTC QLQ-C30：Functional scales - Physical function	16	86.6667	100	-13.3333
100030	SV+CT	EORTC QLQ-C30：Functional scales - Physical function	24	100	100	0
100030	SV+CT	EORTC QLQ-C30：Functional scales - Physical function	32	100	100	0
100030	SV+CT	EORTC QLQ-C30：Functional scales - Role function	8	100	100	0
100030	SV+CT	EORTC QLQ-C30：Functional scales - Role function	16	100	100	0
100030	SV+CT	EORTC QLQ-C30：Functional scales - Role function	24	100	100	0
100030	SV+CT	EORTC QLQ-C30：Functional scales - Role function	32	100	100	0
100030	SV+CT	EORTC QLQ-C30：Functional scales - Emotional function	8	66.6667	75	-8.33333
100030	SV+CT	EORTC QLQ-C30：Functional scales - Emotional function	16	66.6667	75	-8.33333
100030	SV+CT	EORTC QLQ-C30：Functional scales - Emotional function	24	66.6667	75	-8.33333
100030	SV+CT	EORTC QLQ-C30：Functional scales - Emotional function	32	66.6667	75	-8.33333
100030	SV+CT	EORTC QLQ-C30：Functional scales - Cognitive function	8	83.3333	83.3333	0
100030	SV+CT	EORTC QLQ-C30：Functional scales - Cognitive function	16	83.3333	83.3333	0
100030	SV+CT	EORTC QLQ-C30：Functional scales - Cognitive function	24	83.3333	83.3333	0
100030	SV+CT	EORTC QLQ-C30：Functional scales - Cognitive function	32	83.3333	83.3333	0
100030	SV+CT	EORTC QLQ-C30：Functional scales - Social function	8	66.6667	100	-33.3333
100030	SV+CT	EORTC QLQ-C30：Functional scales - Social function	16	66.6667	100	-33.3333
100030	SV+CT	EORTC QLQ-C30：Functional scales - Social function	24	66.6667	100	-33.3333
100030	SV+CT	EORTC QLQ-C30：Functional scales - Social function	32	66.6667	100	-33.3333
100030	SV+CT	EORTC QLQ-C30：Symptom scales - Fatigue	8	11.1111	0	11.1111
100030	SV+CT	EORTC QLQ-C30：Symptom scales - Fatigue	16	22.2222	0	22.2222
100030	SV+CT	EORTC QLQ-C30：Symptom scales - Fatigue	24	22.2222	0	22.2222
100030	SV+CT	EORTC QLQ-C30：Symptom scales - Fatigue	32	0	0	0
100030	SV+CT	EORTC QLQ-C30：Symptom scales - Nausea and vomiting	8	0	0	0
100030	SV+CT	EORTC QLQ-C30：Symptom scales - Nausea and vomiting	16	0	0	0
100030	SV+CT	EORTC QLQ-C30：Symptom scales - Nausea and vomiting	24	0	0	0
100030	SV+CT	EORTC QLQ-C30：Symptom scales - Nausea and vomiting	32	0	0	0
100030	SV+CT	EORTC QLQ-C30：Symptom scales - Pain	8	16.6667	16.6667	0
100030	SV+CT	EORTC QLQ-C30：Symptom scales - Pain	16	33.3333	16.6667	16.6667
100030	SV+CT	EORTC QLQ-C30：Symptom scales - Pain	24	16.6667	16.6667	0
100030	SV+CT	EORTC QLQ-C30：Symptom scales - Pain	32	16.6667	16.6667	0
100030	SV+CT	EORTC QLQ-C30：Symptom scales - Dyspnea	8	0	0	0
100030	SV+CT	EORTC QLQ-C30：Symptom scales - Dyspnea	16	0	0	0
100030	SV+CT	EORTC QLQ-C30：Symptom scales - Dyspnea	24	0	0	0
100030	SV+CT	EORTC QLQ-C30：Symptom scales - Dyspnea	32	0	0	0
100030	SV+CT	EORTC QLQ-C30：Symptom scales - Insomnia	8	33.3333	33.3333	0
100030	SV+CT	EORTC QLQ-C30：Symptom scales - Insomnia	16	66.6667	33.3333	33.3333
100030	SV+CT	EORTC QLQ-C30：Symptom scales - Insomnia	24	33.3333	33.3333	0
100030	SV+CT	EORTC QLQ-C30：Symptom scales - Insomnia	32	33.3333	33.3333	0
100030	SV+CT	EORTC QLQ-C30：Symptom scales - Appetite loss	8	0	0	0
100030	SV+CT	EORTC QLQ-C30：Symptom scales - Appetite loss	16	0	0	0
100030	SV+CT	EORTC QLQ-C30：Symptom scales - Appetite loss	24	0	0	0
100030	SV+CT	EORTC QLQ-C30：Symptom scales - Appetite loss	32	0	0	0
100030	SV+CT	EORTC QLQ-C30：Symptom scales - Constipation	8	33.3333	33.3333	0
100030	SV+CT	EORTC QLQ-C30：Symptom scales - Constipation	16	66.6667	33.3333	33.3333
100030	SV+CT	EORTC QLQ-C30：Symptom scales - Constipation	24	33.3333	33.3333	0
100030	SV+CT	EORTC QLQ-C30：Symptom scales - Constipation	32	66.6667	33.3333	33.3333
100030	SV+CT	EORTC QLQ-C30：Symptom scales - Diarrhea	8	0	0	0
100030	SV+CT	EORTC QLQ-C30：Symptom scales - Diarrhea	16	0	0	0
100030	SV+CT	EORTC QLQ-C30：Symptom scales - Diarrhea	24	0	0	0
100030	SV+CT	EORTC QLQ-C30：Symptom scales - Diarrhea	32	0	0	0
100030	SV+CT	EORTC QLQ-C30：Symptom scales - Financial difficulties	8	66.6667	100	-33.3333
100030	SV+CT	EORTC QLQ-C30：Symptom scales - Financial difficulties	16	100	100	0
100030	SV+CT	EORTC QLQ-C30：Symptom scales - Financial difficulties	24	100	100	0
100030	SV+CT	EORTC QLQ-C30：Symptom scales - Financial difficulties	32	100	100	0
100030	SV+CT	EORTC QLQ-C30：Global health status	8	50	66.6667	-16.6667
100030	SV+CT	EORTC QLQ-C30：Global health status	16	66.6667	66.6667	0
100030	SV+CT	EORTC QLQ-C30：Global health status	24	50	66.6667	-16.6667
100030	SV+CT	EORTC QLQ-C30：Global health status	32	66.6667	66.6667	0
100031	PBO+CT	EORTC QLQ-C30：Functional scales - Physical function	8	100	93.3333	6.66667
100031	PBO+CT	EORTC QLQ-C30：Functional scales - Role function	8	100	100	0
100031	PBO+CT	EORTC QLQ-C30：Functional scales - Emotional function	8	66.6667	83.3333	-16.6667
100031	PBO+CT	EORTC QLQ-C30：Functional scales - Cognitive function	8	100	100	0
100031	PBO+CT	EORTC QLQ-C30：Functional scales - Social function	8	83.3333	100	-16.6667
100031	PBO+CT	EORTC QLQ-C30：Symptom scales - Fatigue	8	11.1111	0	11.1111
100031	PBO+CT	EORTC QLQ-C30：Symptom scales - Nausea and vomiting	8	0	0	0
100031	PBO+CT	EORTC QLQ-C30：Symptom scales - Pain	8	66.6667	50	16.6667
100031	PBO+CT	EORTC QLQ-C30：Symptom scales - Dyspnea	8	0	0	0
100031	PBO+CT	EORTC QLQ-C30：Symptom scales - Insomnia	8	0	0	0
100031	PBO+CT	EORTC QLQ-C30：Symptom scales - Appetite loss	8	33.3333	0	33.3333
100031	PBO+CT	EORTC QLQ-C30：Symptom scales - Constipation	8	0	0	0
100031	PBO+CT	EORTC QLQ-C30：Symptom scales - Diarrhea	8	0	0	0
100031	PBO+CT	EORTC QLQ-C30：Symptom scales - Financial difficulties	8	100	100	0
100031	PBO+CT	EORTC QLQ-C30：Global health status	8	50	50	0
100032	SV+CT	EORTC QLQ-C30：Functional scales - Physical function	8	100	100	0
100032	SV+CT	EORTC QLQ-C30：Functional scales - Physical function	16	100	100	0
100032	SV+CT	EORTC QLQ-C30：Functional scales - Physical function	24	100	100	0
100032	SV+CT	EORTC QLQ-C30：Functional scales - Physical function	32	100	100	0
100032	SV+CT	EORTC QLQ-C30：Functional scales - Physical function	40	100	100	0
100032	SV+CT	EORTC QLQ-C30：Functional scales - Role function	8	100	100	0
100032	SV+CT	EORTC QLQ-C30：Functional scales - Role function	16	100	100	0
100032	SV+CT	EORTC QLQ-C30：Functional scales - Role function	24	100	100	0
100032	SV+CT	EORTC QLQ-C30：Functional scales - Role function	32	100	100	0
100032	SV+CT	EORTC QLQ-C30：Functional scales - Role function	40	100	100	0
100032	SV+CT	EORTC QLQ-C30：Functional scales - Emotional function	8	100	100	0
100032	SV+CT	EORTC QLQ-C30：Functional scales - Emotional function	16	100	100	0
100032	SV+CT	EORTC QLQ-C30：Functional scales - Emotional function	24	100	100	0
100032	SV+CT	EORTC QLQ-C30：Functional scales - Emotional function	32	100	100	0
100032	SV+CT	EORTC QLQ-C30：Functional scales - Emotional function	40	100	100	0
100032	SV+CT	EORTC QLQ-C30：Functional scales - Cognitive function	8	100	83.3333	16.6667
100032	SV+CT	EORTC QLQ-C30：Functional scales - Cognitive function	16	100	83.3333	16.6667
100032	SV+CT	EORTC QLQ-C30：Functional scales - Cognitive function	24	100	83.3333	16.6667
100032	SV+CT	EORTC QLQ-C30：Functional scales - Cognitive function	32	100	83.3333	16.6667
100032	SV+CT	EORTC QLQ-C30：Functional scales - Cognitive function	40	100	83.3333	16.6667
100032	SV+CT	EORTC QLQ-C30：Functional scales - Social function	8	100	100	0
100032	SV+CT	EORTC QLQ-C30：Functional scales - Social function	16	100	100	0
100032	SV+CT	EORTC QLQ-C30：Functional scales - Social function	24	100	100	0
100032	SV+CT	EORTC QLQ-C30：Functional scales - Social function	32	100	100	0
100032	SV+CT	EORTC QLQ-C30：Functional scales - Social function	40	100	100	0
100032	SV+CT	EORTC QLQ-C30：Symptom scales - Fatigue	8	0	0	0
100032	SV+CT	EORTC QLQ-C30：Symptom scales - Fatigue	16	0	0	0
100032	SV+CT	EORTC QLQ-C30：Symptom scales - Fatigue	24	0	0	0
100032	SV+CT	EORTC QLQ-C30：Symptom scales - Fatigue	32	11.1111	0	11.1111
100032	SV+CT	EORTC QLQ-C30：Symptom scales - Fatigue	40	0	0	0
100032	SV+CT	EORTC QLQ-C30：Symptom scales - Nausea and vomiting	8	0	0	0
100032	SV+CT	EORTC QLQ-C30：Symptom scales - Nausea and vomiting	16	0	0	0
100032	SV+CT	EORTC QLQ-C30：Symptom scales - Nausea and vomiting	24	0	0	0
100032	SV+CT	EORTC QLQ-C30：Symptom scales - Nausea and vomiting	32	0	0	0
100032	SV+CT	EORTC QLQ-C30：Symptom scales - Nausea and vomiting	40	0	0	0
100032	SV+CT	EORTC QLQ-C30：Symptom scales - Pain	8	0	0	0
100032	SV+CT	EORTC QLQ-C30：Symptom scales - Pain	16	0	0	0
100032	SV+CT	EORTC QLQ-C30：Symptom scales - Pain	24	0	0	0
100032	SV+CT	EORTC QLQ-C30：Symptom scales - Pain	32	0	0	0
100032	SV+CT	EORTC QLQ-C30：Symptom scales - Pain	40	0	0	0
100032	SV+CT	EORTC QLQ-C30：Symptom scales - Dyspnea	8	0	0	0
100032	SV+CT	EORTC QLQ-C30：Symptom scales - Dyspnea	16	0	0	0
100032	SV+CT	EORTC QLQ-C30：Symptom scales - Dyspnea	24	0	0	0
100032	SV+CT	EORTC QLQ-C30：Symptom scales - Dyspnea	32	0	0	0
100032	SV+CT	EORTC QLQ-C30：Symptom scales - Dyspnea	40	0	0	0
100032	SV+CT	EORTC QLQ-C30：Symptom scales - Insomnia	8	0	0	0
100032	SV+CT	EORTC QLQ-C30：Symptom scales - Insomnia	16	0	0	0
100032	SV+CT	EORTC QLQ-C30：Symptom scales - Insomnia	24	0	0	0
100032	SV+CT	EORTC QLQ-C30：Symptom scales - Insomnia	32	0	0	0
100032	SV+CT	EORTC QLQ-C30：Symptom scales - Insomnia	40	33.3333	0	33.3333
100032	SV+CT	EORTC QLQ-C30：Symptom scales - Appetite loss	8	0	0	0
100032	SV+CT	EORTC QLQ-C30：Symptom scales - Appetite loss	16	0	0	0
100032	SV+CT	EORTC QLQ-C30：Symptom scales - Appetite loss	24	0	0	0
100032	SV+CT	EORTC QLQ-C30：Symptom scales - Appetite loss	32	0	0	0
100032	SV+CT	EORTC QLQ-C30：Symptom scales - Appetite loss	40	0	0	0
100032	SV+CT	EORTC QLQ-C30：Symptom scales - Constipation	8	0	33.3333	-33.3333
100032	SV+CT	EORTC QLQ-C30：Symptom scales - Constipation	16	0	33.3333	-33.3333
100032	SV+CT	EORTC QLQ-C30：Symptom scales - Constipation	24	0	33.3333	-33.3333
100032	SV+CT	EORTC QLQ-C30：Symptom scales - Constipation	32	0	33.3333	-33.3333
100032	SV+CT	EORTC QLQ-C30：Symptom scales - Constipation	40	33.3333	33.3333	0
100032	SV+CT	EORTC QLQ-C30：Symptom scales - Diarrhea	8	0	0	0
100032	SV+CT	EORTC QLQ-C30：Symptom scales - Diarrhea	16	0	0	0
100032	SV+CT	EORTC QLQ-C30：Symptom scales - Diarrhea	24	0	0	0
100032	SV+CT	EORTC QLQ-C30：Symptom scales - Diarrhea	32	0	0	0
100032	SV+CT	EORTC QLQ-C30：Symptom scales - Diarrhea	40	0	0	0
100032	SV+CT	EORTC QLQ-C30：Symptom scales - Financial difficulties	8	0	0	0
100032	SV+CT	EORTC QLQ-C30：Symptom scales - Financial difficulties	16	0	0	0
100032	SV+CT	EORTC QLQ-C30：Symptom scales - Financial difficulties	24	0	0	0
100032	SV+CT	EORTC QLQ-C30：Symptom scales - Financial difficulties	32	0	0	0
100032	SV+CT	EORTC QLQ-C30：Symptom scales - Financial difficulties	40	0	0	0
100032	SV+CT	EORTC QLQ-C30：Global health status	8	100	100	0
100032	SV+CT	EORTC QLQ-C30：Global health status	16	83.3333	100	-16.6667
100032	SV+CT	EORTC QLQ-C30：Global health status	24	83.3333	100	-16.6667
100032	SV+CT	EORTC QLQ-C30：Global health status	32	100	100	0
100032	SV+CT	EORTC QLQ-C30：Global health status	40	100	100	0
100033	SV+CT	EORTC QLQ-C30：Functional scales - Physical function	8	100	93.3333	6.66667
100033	SV+CT	EORTC QLQ-C30：Functional scales - Physical function	16	80	93.3333	-13.3333
100033	SV+CT	EORTC QLQ-C30：Functional scales - Role function	8	100	100	0
100033	SV+CT	EORTC QLQ-C30：Functional scales - Role function	16	100	100	0
100033	SV+CT	EORTC QLQ-C30：Functional scales - Emotional function	8	100	100	0
100033	SV+CT	EORTC QLQ-C30：Functional scales - Emotional function	16	91.6667	100	-8.33333
100033	SV+CT	EORTC QLQ-C30：Functional scales - Cognitive function	8	100	83.3333	16.6667
100033	SV+CT	EORTC QLQ-C30：Functional scales - Cognitive function	16	100	83.3333	16.6667
100033	SV+CT	EORTC QLQ-C30：Functional scales - Social function	8	100	66.6667	33.3333
100033	SV+CT	EORTC QLQ-C30：Functional scales - Social function	16	66.6667	66.6667	0
100033	SV+CT	EORTC QLQ-C30：Symptom scales - Fatigue	8	0	22.2222	-22.2222
100033	SV+CT	EORTC QLQ-C30：Symptom scales - Fatigue	16	0	22.2222	-22.2222
100033	SV+CT	EORTC QLQ-C30：Symptom scales - Nausea and vomiting	8	0	0	0
100033	SV+CT	EORTC QLQ-C30：Symptom scales - Nausea and vomiting	16	0	0	0
100033	SV+CT	EORTC QLQ-C30：Symptom scales - Pain	8	0	0	0
100033	SV+CT	EORTC QLQ-C30：Symptom scales - Pain	16	0	0	0
100033	SV+CT	EORTC QLQ-C30：Symptom scales - Dyspnea	8	0	33.3333	-33.3333
100033	SV+CT	EORTC QLQ-C30：Symptom scales - Dyspnea	16	0	33.3333	-33.3333
100033	SV+CT	EORTC QLQ-C30：Symptom scales - Insomnia	8	0	33.3333	-33.3333
100033	SV+CT	EORTC QLQ-C30：Symptom scales - Insomnia	16	0	33.3333	-33.3333
100033	SV+CT	EORTC QLQ-C30：Symptom scales - Appetite loss	8	0	0	0
100033	SV+CT	EORTC QLQ-C30：Symptom scales - Appetite loss	16	0	0	0
100033	SV+CT	EORTC QLQ-C30：Symptom scales - Constipation	8	0	0	0
100033	SV+CT	EORTC QLQ-C30：Symptom scales - Constipation	16	0	0	0
100033	SV+CT	EORTC QLQ-C30：Symptom scales - Diarrhea	8	0	0	0
100033	SV+CT	EORTC QLQ-C30：Symptom scales - Diarrhea	16	0	0	0
100033	SV+CT	EORTC QLQ-C30：Symptom scales - Financial difficulties	8	66.6667	66.6667	0
100033	SV+CT	EORTC QLQ-C30：Symptom scales - Financial difficulties	16	33.3333	66.6667	-33.3333
100033	SV+CT	EORTC QLQ-C30：Global health status	8	100	66.6667	33.3333
100033	SV+CT	EORTC QLQ-C30：Global health status	16	66.6667	66.6667	0
100034	SV+CT	EORTC QLQ-C30：Functional scales - Physical function	8	93.3333	93.3333	0
100034	SV+CT	EORTC QLQ-C30：Functional scales - Role function	8	100	100	0
100034	SV+CT	EORTC QLQ-C30：Functional scales - Emotional function	8	100	100	0
100034	SV+CT	EORTC QLQ-C30：Functional scales - Cognitive function	8	100	100	0
100034	SV+CT	EORTC QLQ-C30：Functional scales - Social function	8	100	100	0
100034	SV+CT	EORTC QLQ-C30：Symptom scales - Fatigue	8	11.1111	0	11.1111
100034	SV+CT	EORTC QLQ-C30：Symptom scales - Nausea and vomiting	8	0	0	0
100034	SV+CT	EORTC QLQ-C30：Symptom scales - Pain	8	16.6667	0	16.6667
100034	SV+CT	EORTC QLQ-C30：Symptom scales - Dyspnea	8	0	33.3333	-33.3333
100034	SV+CT	EORTC QLQ-C30：Symptom scales - Insomnia	8	0	0	0
100034	SV+CT	EORTC QLQ-C30：Symptom scales - Appetite loss	8	0	0	0
100034	SV+CT	EORTC QLQ-C30：Symptom scales - Constipation	8	0	0	0
100034	SV+CT	EORTC QLQ-C30：Symptom scales - Diarrhea	8	0	0	0
100034	SV+CT	EORTC QLQ-C30：Symptom scales - Financial difficulties	8	0	0	0
100034	SV+CT	EORTC QLQ-C30：Global health status	8	83.3333	75	8.33333
100035	PBO+CT	EORTC QLQ-C30：Functional scales - Physical function	8	100	93.3333	6.66667
100035	PBO+CT	EORTC QLQ-C30：Functional scales - Role function	8	100	100	0
100035	PBO+CT	EORTC QLQ-C30：Functional scales - Emotional function	8	100	83.3333	16.6667
100035	PBO+CT	EORTC QLQ-C30：Functional scales - Cognitive function	8	100	100	0
100035	PBO+CT	EORTC QLQ-C30：Functional scales - Social function	8	83.3333	50	33.3333
100035	PBO+CT	EORTC QLQ-C30：Symptom scales - Fatigue	8	0	11.1111	-11.1111
100035	PBO+CT	EORTC QLQ-C30：Symptom scales - Nausea and vomiting	8	0	0	0
100035	PBO+CT	EORTC QLQ-C30：Symptom scales - Pain	8	0	50	-50
100035	PBO+CT	EORTC QLQ-C30：Symptom scales - Dyspnea	8	0	0	0
100035	PBO+CT	EORTC QLQ-C30：Symptom scales - Insomnia	8	33.3333	33.3333	0
100035	PBO+CT	EORTC QLQ-C30：Symptom scales - Appetite loss	8	0	0	0
100035	PBO+CT	EORTC QLQ-C30：Symptom scales - Constipation	8	0	0	0
100035	PBO+CT	EORTC QLQ-C30：Symptom scales - Diarrhea	8	0	0	0
100035	PBO+CT	EORTC QLQ-C30：Symptom scales - Financial difficulties	8	33.3333	100	-66.6667
100035	PBO+CT	EORTC QLQ-C30：Global health status	8	83.3333	50	33.3333
100036	SV+CT	EORTC QLQ-C30：Functional scales - Physical function	8	100	100	0
100036	SV+CT	EORTC QLQ-C30：Functional scales - Physical function	16	100	100	0
100036	SV+CT	EORTC QLQ-C30：Functional scales - Physical function	24	100	100	0
100036	SV+CT	EORTC QLQ-C30：Functional scales - Physical function	32	86.6667	100	-13.3333
100036	SV+CT	EORTC QLQ-C30：Functional scales - Role function	8	100	100	0
100036	SV+CT	EORTC QLQ-C30：Functional scales - Role function	16	100	100	0
100036	SV+CT	EORTC QLQ-C30：Functional scales - Role function	24	100	100	0
100036	SV+CT	EORTC QLQ-C30：Functional scales - Role function	32	83.3333	100	-16.6667
100036	SV+CT	EORTC QLQ-C30：Functional scales - Emotional function	8	91.6667	83.3333	8.33333
100036	SV+CT	EORTC QLQ-C30：Functional scales - Emotional function	16	100	83.3333	16.6667
100036	SV+CT	EORTC QLQ-C30：Functional scales - Emotional function	24	100	83.3333	16.6667
100036	SV+CT	EORTC QLQ-C30：Functional scales - Emotional function	32	91.6667	83.3333	8.33333
100036	SV+CT	EORTC QLQ-C30：Functional scales - Cognitive function	8	100	100	0
100036	SV+CT	EORTC QLQ-C30：Functional scales - Cognitive function	16	100	100	0
100036	SV+CT	EORTC QLQ-C30：Functional scales - Cognitive function	24	100	100	0
100036	SV+CT	EORTC QLQ-C30：Functional scales - Cognitive function	32	83.3333	100	-16.6667
100036	SV+CT	EORTC QLQ-C30：Functional scales - Social function	8	100	100	0
100036	SV+CT	EORTC QLQ-C30：Functional scales - Social function	16	100	100	0
100036	SV+CT	EORTC QLQ-C30：Functional scales - Social function	24	100	100	0
100036	SV+CT	EORTC QLQ-C30：Functional scales - Social function	32	83.3333	100	-16.6667
100036	SV+CT	EORTC QLQ-C30：Symptom scales - Fatigue	8	33.3333	0	33.3333
100036	SV+CT	EORTC QLQ-C30：Symptom scales - Fatigue	16	0	0	0
100036	SV+CT	EORTC QLQ-C30：Symptom scales - Fatigue	24	0	0	0
100036	SV+CT	EORTC QLQ-C30：Symptom scales - Fatigue	32	33.3333	0	33.3333
100036	SV+CT	EORTC QLQ-C30：Symptom scales - Nausea and vomiting	8	0	0	0
100036	SV+CT	EORTC QLQ-C30：Symptom scales - Nausea and vomiting	16	0	0	0
100036	SV+CT	EORTC QLQ-C30：Symptom scales - Nausea and vomiting	24	0	0	0
100036	SV+CT	EORTC QLQ-C30：Symptom scales - Nausea and vomiting	32	33.3333	0	33.3333
100036	SV+CT	EORTC QLQ-C30：Symptom scales - Pain	8	0	16.6667	-16.6667
100036	SV+CT	EORTC QLQ-C30：Symptom scales - Pain	16	0	16.6667	-16.6667
100036	SV+CT	EORTC QLQ-C30：Symptom scales - Pain	24	0	16.6667	-16.6667
100036	SV+CT	EORTC QLQ-C30：Symptom scales - Pain	32	16.6667	16.6667	0
100036	SV+CT	EORTC QLQ-C30：Symptom scales - Dyspnea	8	0	0	0
100036	SV+CT	EORTC QLQ-C30：Symptom scales - Dyspnea	16	0	0	0
100036	SV+CT	EORTC QLQ-C30：Symptom scales - Dyspnea	24	0	0	0
100036	SV+CT	EORTC QLQ-C30：Symptom scales - Dyspnea	32	0	0	0
100036	SV+CT	EORTC QLQ-C30：Symptom scales - Insomnia	8	33.3333	0	33.3333
100036	SV+CT	EORTC QLQ-C30：Symptom scales - Insomnia	16	0	0	0
100036	SV+CT	EORTC QLQ-C30：Symptom scales - Insomnia	24	0	0	0
100036	SV+CT	EORTC QLQ-C30：Symptom scales - Insomnia	32	33.3333	0	33.3333
100036	SV+CT	EORTC QLQ-C30：Symptom scales - Appetite loss	8	0	0	0
100036	SV+CT	EORTC QLQ-C30：Symptom scales - Appetite loss	16	0	0	0
100036	SV+CT	EORTC QLQ-C30：Symptom scales - Appetite loss	24	0	0	0
100036	SV+CT	EORTC QLQ-C30：Symptom scales - Appetite loss	32	33.3333	0	33.3333
100036	SV+CT	EORTC QLQ-C30：Symptom scales - Constipation	8	0	0	0
100036	SV+CT	EORTC QLQ-C30：Symptom scales - Constipation	16	0	0	0
100036	SV+CT	EORTC QLQ-C30：Symptom scales - Constipation	24	0	0	0
100036	SV+CT	EORTC QLQ-C30：Symptom scales - Constipation	32	0	0	0
100036	SV+CT	EORTC QLQ-C30：Symptom scales - Diarrhea	8	0	33.3333	-33.3333
100036	SV+CT	EORTC QLQ-C30：Symptom scales - Diarrhea	16	0	33.3333	-33.3333
100036	SV+CT	EORTC QLQ-C30：Symptom scales - Diarrhea	24	0	33.3333	-33.3333
100036	SV+CT	EORTC QLQ-C30：Symptom scales - Diarrhea	32	0	33.3333	-33.3333
100036	SV+CT	EORTC QLQ-C30：Symptom scales - Financial difficulties	8	66.6667	0	66.6667
100036	SV+CT	EORTC QLQ-C30：Symptom scales - Financial difficulties	16	0	0	0
100036	SV+CT	EORTC QLQ-C30：Symptom scales - Financial difficulties	24	33.3333	0	33.3333
100036	SV+CT	EORTC QLQ-C30：Symptom scales - Financial difficulties	32	66.6667	0	66.6667
100036	SV+CT	EORTC QLQ-C30：Global health status	8	66.6667	83.3333	-16.6667
100036	SV+CT	EORTC QLQ-C30：Global health status	16	100	83.3333	16.6667
100036	SV+CT	EORTC QLQ-C30：Global health status	24	100	83.3333	16.6667
100036	SV+CT	EORTC QLQ-C30：Global health status	32	50	83.3333	-33.3333
100037	SV+CT	EORTC QLQ-C30：Functional scales - Physical function	8	86.6667	93.3333	-6.66667
100037	SV+CT	EORTC QLQ-C30：Functional scales - Role function	8	83.3333	100	-16.6667
100037	SV+CT	EORTC QLQ-C30：Functional scales - Emotional function	8	83.3333	91.6667	-8.33333
100037	SV+CT	EORTC QLQ-C30：Functional scales - Cognitive function	8	100	100	0
100037	SV+CT	EORTC QLQ-C30：Functional scales - Social function	8	100	100	0
100037	SV+CT	EORTC QLQ-C30：Symptom scales - Fatigue	8	0	0	0
100037	SV+CT	EORTC QLQ-C30：Symptom scales - Nausea and vomiting	8	0	0	0
100037	SV+CT	EORTC QLQ-C30：Symptom scales - Pain	8	16.6667	16.6667	0
100037	SV+CT	EORTC QLQ-C30：Symptom scales - Dyspnea	8	0	0	0
100037	SV+CT	EORTC QLQ-C30：Symptom scales - Insomnia	8	0	0	0
100037	SV+CT	EORTC QLQ-C30：Symptom scales - Appetite loss	8	0	0	0
100037	SV+CT	EORTC QLQ-C30：Symptom scales - Constipation	8	0	0	0
100037	SV+CT	EORTC QLQ-C30：Symptom scales - Diarrhea	8	0	0	0
100037	SV+CT	EORTC QLQ-C30：Symptom scales - Financial difficulties	8	0	33.3333	-33.3333
100037	SV+CT	EORTC QLQ-C30：Global health status	8	83.3333	83.3333	0
100038	SV+CT	EORTC QLQ-C30：Functional scales - Physical function	8	86.6667	86.6667	0
100038	SV+CT	EORTC QLQ-C30：Functional scales - Role function	8	100	100	0
100038	SV+CT	EORTC QLQ-C30：Functional scales - Emotional function	8	75	91.6667	-16.6667
100038	SV+CT	EORTC QLQ-C30：Functional scales - Cognitive function	8	83.3333	100	-16.6667
100038	SV+CT	EORTC QLQ-C30：Functional scales - Social function	8	83.3333	66.6667	16.6667
100038	SV+CT	EORTC QLQ-C30：Symptom scales - Fatigue	8	22.2222	0	22.2222
100038	SV+CT	EORTC QLQ-C30：Symptom scales - Nausea and vomiting	8	0	0	0
100038	SV+CT	EORTC QLQ-C30：Symptom scales - Pain	8	33.3333	16.6667	16.6667
100038	SV+CT	EORTC QLQ-C30：Symptom scales - Dyspnea	8	33.3333	0	33.3333
100038	SV+CT	EORTC QLQ-C30：Symptom scales - Insomnia	8	33.3333	66.6667	-33.3333
100038	SV+CT	EORTC QLQ-C30：Symptom scales - Appetite loss	8	0	0	0
100038	SV+CT	EORTC QLQ-C30：Symptom scales - Constipation	8	33.3333	0	33.3333
100038	SV+CT	EORTC QLQ-C30：Symptom scales - Diarrhea	8	33.3333	0	33.3333
100038	SV+CT	EORTC QLQ-C30：Symptom scales - Financial difficulties	8	33.3333	33.3333	0
100038	SV+CT	EORTC QLQ-C30：Global health status	8	66.6667	66.6667	0
100039	PBO+CT	EORTC QLQ-C30：Functional scales - Physical function	8	66.6667	93.3333	-26.6667
100039	PBO+CT	EORTC QLQ-C30：Functional scales - Physical function	16	86.6667	93.3333	-6.66667
100039	PBO+CT	EORTC QLQ-C30：Functional scales - Role function	8	66.6667	100	-33.3333
100039	PBO+CT	EORTC QLQ-C30：Functional scales - Role function	16	100	100	0
100039	PBO+CT	EORTC QLQ-C30：Functional scales - Emotional function	8	100	83.3333	16.6667
100039	PBO+CT	EORTC QLQ-C30：Functional scales - Emotional function	16	100	83.3333	16.6667
100039	PBO+CT	EORTC QLQ-C30：Functional scales - Cognitive function	8	83.3333	100	-16.6667
100039	PBO+CT	EORTC QLQ-C30：Functional scales - Cognitive function	16	100	100	0
100039	PBO+CT	EORTC QLQ-C30：Functional scales - Social function	8	83.3333	100	-16.6667
100039	PBO+CT	EORTC QLQ-C30：Functional scales - Social function	16	66.6667	100	-33.3333
100039	PBO+CT	EORTC QLQ-C30：Symptom scales - Fatigue	8	22.2222	0	22.2222
100039	PBO+CT	EORTC QLQ-C30：Symptom scales - Fatigue	16	11.1111	0	11.1111
100039	PBO+CT	EORTC QLQ-C30：Symptom scales - Nausea and vomiting	8	0	0	0
100039	PBO+CT	EORTC QLQ-C30：Symptom scales - Nausea and vomiting	16	0	0	0
100039	PBO+CT	EORTC QLQ-C30：Symptom scales - Pain	8	0	16.6667	-16.6667
100039	PBO+CT	EORTC QLQ-C30：Symptom scales - Pain	16	16.6667	16.6667	0
100039	PBO+CT	EORTC QLQ-C30：Symptom scales - Dyspnea	8	33.3333	33.3333	0
100039	PBO+CT	EORTC QLQ-C30：Symptom scales - Dyspnea	16	33.3333	33.3333	0
100039	PBO+CT	EORTC QLQ-C30：Symptom scales - Insomnia	8	0	0	0
100039	PBO+CT	EORTC QLQ-C30：Symptom scales - Insomnia	16	0	0	0
100039	PBO+CT	EORTC QLQ-C30：Symptom scales - Appetite loss	8	33.3333	0	33.3333
100039	PBO+CT	EORTC QLQ-C30：Symptom scales - Appetite loss	16	0	0	0
100039	PBO+CT	EORTC QLQ-C30：Symptom scales - Constipation	8	33.3333	0	33.3333
100039	PBO+CT	EORTC QLQ-C30：Symptom scales - Constipation	16	0	0	0
100039	PBO+CT	EORTC QLQ-C30：Symptom scales - Diarrhea	8	0	0	0
100039	PBO+CT	EORTC QLQ-C30：Symptom scales - Diarrhea	16	0	0	0
100039	PBO+CT	EORTC QLQ-C30：Symptom scales - Financial difficulties	8	33.3333	33.3333	0
100039	PBO+CT	EORTC QLQ-C30：Symptom scales - Financial difficulties	16	33.3333	33.3333	0
100039	PBO+CT	EORTC QLQ-C30：Global health status	8	66.6667	100	-33.3333
100039	PBO+CT	EORTC QLQ-C30：Global health status	16	50	100	-50
100040	SV+CT	EORTC QLQ-C30：Functional scales - Physical function	8	73.3333	100	-26.6667
100040	SV+CT	EORTC QLQ-C30：Functional scales - Physical function	16	86.6667	100	-13.3333
100040	SV+CT	EORTC QLQ-C30：Functional scales - Physical function	24	73.3333	100	-26.6667
100040	SV+CT	EORTC QLQ-C30：Functional scales - Physical function	32	73.3333	100	-26.6667
100040	SV+CT	EORTC QLQ-C30：Functional scales - Role function	8	100	100	0
100040	SV+CT	EORTC QLQ-C30：Functional scales - Role function	16	100	100	0
100040	SV+CT	EORTC QLQ-C30：Functional scales - Role function	24	66.6667	100	-33.3333
100040	SV+CT	EORTC QLQ-C30：Functional scales - Role function	32	66.6667	100	-33.3333
100040	SV+CT	EORTC QLQ-C30：Functional scales - Emotional function	8	100	100	0
100040	SV+CT	EORTC QLQ-C30：Functional scales - Emotional function	16	100	100	0
100040	SV+CT	EORTC QLQ-C30：Functional scales - Emotional function	24	66.6667	100	-33.3333
100040	SV+CT	EORTC QLQ-C30：Functional scales - Emotional function	32	66.6667	100	-33.3333
100040	SV+CT	EORTC QLQ-C30：Functional scales - Cognitive function	8	100	100	0
100040	SV+CT	EORTC QLQ-C30：Functional scales - Cognitive function	16	100	100	0
100040	SV+CT	EORTC QLQ-C30：Functional scales - Cognitive function	24	83.3333	100	-16.6667
100040	SV+CT	EORTC QLQ-C30：Functional scales - Cognitive function	32	100	100	0
100040	SV+CT	EORTC QLQ-C30：Functional scales - Social function	8	100	100	0
100040	SV+CT	EORTC QLQ-C30：Functional scales - Social function	16	83.3333	100	-16.6667
100040	SV+CT	EORTC QLQ-C30：Functional scales - Social function	24	66.6667	100	-33.3333
100040	SV+CT	EORTC QLQ-C30：Functional scales - Social function	32	66.6667	100	-33.3333
100040	SV+CT	EORTC QLQ-C30：Symptom scales - Fatigue	8	11.1111	0	11.1111
100040	SV+CT	EORTC QLQ-C30：Symptom scales - Fatigue	16	0	0	0
100040	SV+CT	EORTC QLQ-C30：Symptom scales - Fatigue	24	33.3333	0	33.3333
100040	SV+CT	EORTC QLQ-C30：Symptom scales - Fatigue	32	33.3333	0	33.3333
100040	SV+CT	EORTC QLQ-C30：Symptom scales - Nausea and vomiting	8	0	0	0
100040	SV+CT	EORTC QLQ-C30：Symptom scales - Nausea and vomiting	16	0	0	0
100040	SV+CT	EORTC QLQ-C30：Symptom scales - Nausea and vomiting	24	16.6667	0	16.6667
100040	SV+CT	EORTC QLQ-C30：Symptom scales - Nausea and vomiting	32	0	0	0
100040	SV+CT	EORTC QLQ-C30：Symptom scales - Pain	8	0	0	0
100040	SV+CT	EORTC QLQ-C30：Symptom scales - Pain	16	0	0	0
100040	SV+CT	EORTC QLQ-C30：Symptom scales - Pain	24	16.6667	0	16.6667
100040	SV+CT	EORTC QLQ-C30：Symptom scales - Pain	32	33.3333	0	33.3333
100040	SV+CT	EORTC QLQ-C30：Symptom scales - Dyspnea	8	0	0	0
100040	SV+CT	EORTC QLQ-C30：Symptom scales - Dyspnea	16	0	0	0
100040	SV+CT	EORTC QLQ-C30：Symptom scales - Dyspnea	24	33.3333	0	33.3333
100040	SV+CT	EORTC QLQ-C30：Symptom scales - Dyspnea	32	0	0	0
100040	SV+CT	EORTC QLQ-C30：Symptom scales - Insomnia	8	0	0	0
100040	SV+CT	EORTC QLQ-C30：Symptom scales - Insomnia	16	0	0	0
100040	SV+CT	EORTC QLQ-C30：Symptom scales - Insomnia	24	0	0	0
100040	SV+CT	EORTC QLQ-C30：Symptom scales - Insomnia	32	0	0	0
100040	SV+CT	EORTC QLQ-C30：Symptom scales - Appetite loss	8	33.3333	0	33.3333
100040	SV+CT	EORTC QLQ-C30：Symptom scales - Appetite loss	16	0	0	0
100040	SV+CT	EORTC QLQ-C30：Symptom scales - Appetite loss	24	33.3333	0	33.3333
100040	SV+CT	EORTC QLQ-C30：Symptom scales - Appetite loss	32	33.3333	0	33.3333
100040	SV+CT	EORTC QLQ-C30：Symptom scales - Constipation	8	33.3333	0	33.3333
100040	SV+CT	EORTC QLQ-C30：Symptom scales - Constipation	16	0	0	0
100040	SV+CT	EORTC QLQ-C30：Symptom scales - Constipation	24	33.3333	0	33.3333
100040	SV+CT	EORTC QLQ-C30：Symptom scales - Constipation	32	33.3333	0	33.3333
100040	SV+CT	EORTC QLQ-C30：Symptom scales - Diarrhea	8	0	0	0
100040	SV+CT	EORTC QLQ-C30：Symptom scales - Diarrhea	16	0	0	0
100040	SV+CT	EORTC QLQ-C30：Symptom scales - Diarrhea	24	0	0	0
100040	SV+CT	EORTC QLQ-C30：Symptom scales - Diarrhea	32	0	0	0
100040	SV+CT	EORTC QLQ-C30：Symptom scales - Financial difficulties	8	0	0	0
100040	SV+CT	EORTC QLQ-C30：Symptom scales - Financial difficulties	16	33.3333	0	33.3333
100040	SV+CT	EORTC QLQ-C30：Symptom scales - Financial difficulties	24	33.3333	0	33.3333
100040	SV+CT	EORTC QLQ-C30：Symptom scales - Financial difficulties	32	33.3333	0	33.3333
100040	SV+CT	EORTC QLQ-C30：Global health status	8	100	100	0
100040	SV+CT	EORTC QLQ-C30：Global health status	16	91.6667	100	-8.33333
100040	SV+CT	EORTC QLQ-C30：Global health status	24	66.6667	100	-33.3333
100040	SV+CT	EORTC QLQ-C30：Global health status	32	50	100	-50
100041	SV+CT	EORTC QLQ-C30：Functional scales - Physical function	8	33.3333	86.6667	-53.3333
100041	SV+CT	EORTC QLQ-C30：Functional scales - Role function	8	0	100	-100
100041	SV+CT	EORTC QLQ-C30：Functional scales - Emotional function	8	66.6667	100	-33.3333
100041	SV+CT	EORTC QLQ-C30：Functional scales - Cognitive function	8	83.3333	100	-16.6667
100041	SV+CT	EORTC QLQ-C30：Functional scales - Social function	8	0	100	-100
100041	SV+CT	EORTC QLQ-C30：Symptom scales - Fatigue	8	88.8889	11.1111	77.7778
100041	SV+CT	EORTC QLQ-C30：Symptom scales - Nausea and vomiting	8	33.3333	0	33.3333
100041	SV+CT	EORTC QLQ-C30：Symptom scales - Pain	8	66.6667	0	66.6667
100041	SV+CT	EORTC QLQ-C30：Symptom scales - Dyspnea	8	100	0	100
100041	SV+CT	EORTC QLQ-C30：Symptom scales - Insomnia	8	0	0	0
100041	SV+CT	EORTC QLQ-C30：Symptom scales - Appetite loss	8	33.3333	0	33.3333
100041	SV+CT	EORTC QLQ-C30：Symptom scales - Constipation	8	33.3333	0	33.3333
100041	SV+CT	EORTC QLQ-C30：Symptom scales - Diarrhea	8	33.3333	0	33.3333
100041	SV+CT	EORTC QLQ-C30：Symptom scales - Financial difficulties	8	66.6667	33.3333	33.3333
100041	SV+CT	EORTC QLQ-C30：Global health status	8	16.6667	66.6667	-50
100043	PBO+CT	EORTC QLQ-C30：Functional scales - Physical function	8	86.6667	93.3333	-6.66667
100043	PBO+CT	EORTC QLQ-C30：Functional scales - Physical function	16	66.6667	93.3333	-26.6667
100043	PBO+CT	EORTC QLQ-C30：Functional scales - Role function	8	66.6667	100	-33.3333
100043	PBO+CT	EORTC QLQ-C30：Functional scales - Role function	16	66.6667	100	-33.3333
100043	PBO+CT	EORTC QLQ-C30：Functional scales - Emotional function	8	100	83.3333	16.6667
100043	PBO+CT	EORTC QLQ-C30：Functional scales - Emotional function	16	83.3333	83.3333	0
100043	PBO+CT	EORTC QLQ-C30：Functional scales - Cognitive function	8	100	100	0
100043	PBO+CT	EORTC QLQ-C30：Functional scales - Cognitive function	16	100	100	0
100043	PBO+CT	EORTC QLQ-C30：Functional scales - Social function	8	66.6667	66.6667	0
100043	PBO+CT	EORTC QLQ-C30：Functional scales - Social function	16	66.6667	66.6667	0
100043	PBO+CT	EORTC QLQ-C30：Symptom scales - Fatigue	8	22.2222	22.2222	0
100043	PBO+CT	EORTC QLQ-C30：Symptom scales - Fatigue	16	44.4444	22.2222	22.2222
100043	PBO+CT	EORTC QLQ-C30：Symptom scales - Nausea and vomiting	8	0	0	0
100043	PBO+CT	EORTC QLQ-C30：Symptom scales - Nausea and vomiting	16	0	0	0
100043	PBO+CT	EORTC QLQ-C30：Symptom scales - Pain	8	0	0	0
100043	PBO+CT	EORTC QLQ-C30：Symptom scales - Pain	16	33.3333	0	33.3333
100043	PBO+CT	EORTC QLQ-C30：Symptom scales - Dyspnea	8	33.3333	33.3333	0
100043	PBO+CT	EORTC QLQ-C30：Symptom scales - Dyspnea	16	33.3333	33.3333	0
100043	PBO+CT	EORTC QLQ-C30：Symptom scales - Insomnia	8	0	0	0
100043	PBO+CT	EORTC QLQ-C30：Symptom scales - Insomnia	16	0	0	0
100043	PBO+CT	EORTC QLQ-C30：Symptom scales - Appetite loss	8	0	0	0
100043	PBO+CT	EORTC QLQ-C30：Symptom scales - Appetite loss	16	0	0	0
100043	PBO+CT	EORTC QLQ-C30：Symptom scales - Constipation	8	0	0	0
100043	PBO+CT	EORTC QLQ-C30：Symptom scales - Constipation	16	0	0	0
100043	PBO+CT	EORTC QLQ-C30：Symptom scales - Diarrhea	8	0	0	0
100043	PBO+CT	EORTC QLQ-C30：Symptom scales - Diarrhea	16	0	0	0
100043	PBO+CT	EORTC QLQ-C30：Symptom scales - Financial difficulties	8	33.3333	33.3333	0
100043	PBO+CT	EORTC QLQ-C30：Symptom scales - Financial difficulties	16	33.3333	33.3333	0
100043	PBO+CT	EORTC QLQ-C30：Global health status	8	66.6667	66.6667	0
100043	PBO+CT	EORTC QLQ-C30：Global health status	16	50	66.6667	-16.6667
100044	PBO+CT	EORTC QLQ-C30：Functional scales - Physical function	8	86.6667	93.3333	-6.66667
100044	PBO+CT	EORTC QLQ-C30：Functional scales - Physical function	16	86.6667	93.3333	-6.66667
100044	PBO+CT	EORTC QLQ-C30：Functional scales - Physical function	24	80	93.3333	-13.3333
100044	PBO+CT	EORTC QLQ-C30：Functional scales - Physical function	32	100	93.3333	6.66667
100044	PBO+CT	EORTC QLQ-C30：Functional scales - Role function	8	100	100	0
100044	PBO+CT	EORTC QLQ-C30：Functional scales - Role function	16	83.3333	100	-16.6667
100044	PBO+CT	EORTC QLQ-C30：Functional scales - Role function	24	100	100	0
100044	PBO+CT	EORTC QLQ-C30：Functional scales - Role function	32	100	100	0
100044	PBO+CT	EORTC QLQ-C30：Functional scales - Emotional function	8	100	91.6667	8.33333
100044	PBO+CT	EORTC QLQ-C30：Functional scales - Emotional function	16	91.6667	91.6667	0
100044	PBO+CT	EORTC QLQ-C30：Functional scales - Emotional function	24	91.6667	91.6667	0
100044	PBO+CT	EORTC QLQ-C30：Functional scales - Emotional function	32	100	91.6667	8.33333
100044	PBO+CT	EORTC QLQ-C30：Functional scales - Cognitive function	8	83.3333	83.3333	0
100044	PBO+CT	EORTC QLQ-C30：Functional scales - Cognitive function	16	83.3333	83.3333	0
100044	PBO+CT	EORTC QLQ-C30：Functional scales - Cognitive function	24	66.6667	83.3333	-16.6667
100044	PBO+CT	EORTC QLQ-C30：Functional scales - Cognitive function	32	83.3333	83.3333	0
100044	PBO+CT	EORTC QLQ-C30：Functional scales - Social function	8	100	66.6667	33.3333
100044	PBO+CT	EORTC QLQ-C30：Functional scales - Social function	16	66.6667	66.6667	0
100044	PBO+CT	EORTC QLQ-C30：Functional scales - Social function	24	100	66.6667	33.3333
100044	PBO+CT	EORTC QLQ-C30：Functional scales - Social function	32	66.6667	66.6667	0
100044	PBO+CT	EORTC QLQ-C30：Symptom scales - Fatigue	8	22.2222	0	22.2222
100044	PBO+CT	EORTC QLQ-C30：Symptom scales - Fatigue	16	33.3333	0	33.3333
100044	PBO+CT	EORTC QLQ-C30：Symptom scales - Fatigue	24	33.3333	0	33.3333
100044	PBO+CT	EORTC QLQ-C30：Symptom scales - Fatigue	32	33.3333	0	33.3333
100044	PBO+CT	EORTC QLQ-C30：Symptom scales - Nausea and vomiting	8	16.6667	0	16.6667
100044	PBO+CT	EORTC QLQ-C30：Symptom scales - Nausea and vomiting	16	0	0	0
100044	PBO+CT	EORTC QLQ-C30：Symptom scales - Nausea and vomiting	24	16.6667	0	16.6667
100044	PBO+CT	EORTC QLQ-C30：Symptom scales - Nausea and vomiting	32	0	0	0
100044	PBO+CT	EORTC QLQ-C30：Symptom scales - Pain	8	0	0	0
100044	PBO+CT	EORTC QLQ-C30：Symptom scales - Pain	16	16.6667	0	16.6667
100044	PBO+CT	EORTC QLQ-C30：Symptom scales - Pain	24	16.6667	0	16.6667
100044	PBO+CT	EORTC QLQ-C30：Symptom scales - Pain	32	0	0	0
100044	PBO+CT	EORTC QLQ-C30：Symptom scales - Dyspnea	8	33.3333	0	33.3333
100044	PBO+CT	EORTC QLQ-C30：Symptom scales - Dyspnea	16	0	0	0
100044	PBO+CT	EORTC QLQ-C30：Symptom scales - Dyspnea	24	0	0	0
100044	PBO+CT	EORTC QLQ-C30：Symptom scales - Dyspnea	32	33.3333	0	33.3333
100044	PBO+CT	EORTC QLQ-C30：Symptom scales - Insomnia	8	0	0	0
100044	PBO+CT	EORTC QLQ-C30：Symptom scales - Insomnia	16	0	0	0
100044	PBO+CT	EORTC QLQ-C30：Symptom scales - Insomnia	24	0	0	0
100044	PBO+CT	EORTC QLQ-C30：Symptom scales - Insomnia	32	0	0	0
100044	PBO+CT	EORTC QLQ-C30：Symptom scales - Appetite loss	8	0	0	0
100044	PBO+CT	EORTC QLQ-C30：Symptom scales - Appetite loss	16	0	0	0
100044	PBO+CT	EORTC QLQ-C30：Symptom scales - Appetite loss	24	33.3333	0	33.3333
100044	PBO+CT	EORTC QLQ-C30：Symptom scales - Appetite loss	32	33.3333	0	33.3333
100044	PBO+CT	EORTC QLQ-C30：Symptom scales - Constipation	8	0	0	0
100044	PBO+CT	EORTC QLQ-C30：Symptom scales - Constipation	16	0	0	0
100044	PBO+CT	EORTC QLQ-C30：Symptom scales - Constipation	24	33.3333	0	33.3333
100044	PBO+CT	EORTC QLQ-C30：Symptom scales - Constipation	32	0	0	0
100044	PBO+CT	EORTC QLQ-C30：Symptom scales - Diarrhea	8	0	0	0
100044	PBO+CT	EORTC QLQ-C30：Symptom scales - Diarrhea	16	0	0	0
100044	PBO+CT	EORTC QLQ-C30：Symptom scales - Diarrhea	24	0	0	0
100044	PBO+CT	EORTC QLQ-C30：Symptom scales - Diarrhea	32	0	0	0
100044	PBO+CT	EORTC QLQ-C30：Symptom scales - Financial difficulties	8	0	33.3333	-33.3333
100044	PBO+CT	EORTC QLQ-C30：Symptom scales - Financial difficulties	16	33.3333	33.3333	0
100044	PBO+CT	EORTC QLQ-C30：Symptom scales - Financial difficulties	24	33.3333	33.3333	0
100044	PBO+CT	EORTC QLQ-C30：Symptom scales - Financial difficulties	32	33.3333	33.3333	0
100044	PBO+CT	EORTC QLQ-C30：Global health status	8	100	100	0
100044	PBO+CT	EORTC QLQ-C30：Global health status	16	83.3333	100	-16.6667
100044	PBO+CT	EORTC QLQ-C30：Global health status	24	83.3333	100	-16.6667
100044	PBO+CT	EORTC QLQ-C30：Global health status	32	66.6667	100	-33.3333
100046	SV+CT	EORTC QLQ-C30：Functional scales - Physical function	8	100	100	0
100046	SV+CT	EORTC QLQ-C30：Functional scales - Physical function	16	100	100	0
100046	SV+CT	EORTC QLQ-C30：Functional scales - Physical function	24	93.3333	100	-6.66667
100046	SV+CT	EORTC QLQ-C30：Functional scales - Physical function	32	73.3333	100	-26.6667
100046	SV+CT	EORTC QLQ-C30：Functional scales - Physical function	40	86.6667	100	-13.3333
100046	SV+CT	EORTC QLQ-C30：Functional scales - Role function	8	83.3333	100	-16.6667
100046	SV+CT	EORTC QLQ-C30：Functional scales - Role function	16	100	100	0
100046	SV+CT	EORTC QLQ-C30：Functional scales - Role function	24	100	100	0
100046	SV+CT	EORTC QLQ-C30：Functional scales - Role function	32	83.3333	100	-16.6667
100046	SV+CT	EORTC QLQ-C30：Functional scales - Role function	40	100	100	0
100046	SV+CT	EORTC QLQ-C30：Functional scales - Emotional function	8	91.6667	91.6667	0
100046	SV+CT	EORTC QLQ-C30：Functional scales - Emotional function	16	91.6667	91.6667	0
100046	SV+CT	EORTC QLQ-C30：Functional scales - Emotional function	24	100	91.6667	8.33333
100046	SV+CT	EORTC QLQ-C30：Functional scales - Emotional function	32	100	91.6667	8.33333
100046	SV+CT	EORTC QLQ-C30：Functional scales - Emotional function	40	100	91.6667	8.33333
100046	SV+CT	EORTC QLQ-C30：Functional scales - Cognitive function	8	83.3333	100	-16.6667
100046	SV+CT	EORTC QLQ-C30：Functional scales - Cognitive function	16	83.3333	100	-16.6667
100046	SV+CT	EORTC QLQ-C30：Functional scales - Cognitive function	24	83.3333	100	-16.6667
100046	SV+CT	EORTC QLQ-C30：Functional scales - Cognitive function	32	83.3333	100	-16.6667
100046	SV+CT	EORTC QLQ-C30：Functional scales - Cognitive function	40	83.3333	100	-16.6667
100046	SV+CT	EORTC QLQ-C30：Functional scales - Social function	8	66.6667	83.3333	-16.6667
100046	SV+CT	EORTC QLQ-C30：Functional scales - Social function	16	83.3333	83.3333	0
100046	SV+CT	EORTC QLQ-C30：Functional scales - Social function	24	66.6667	83.3333	-16.6667
100046	SV+CT	EORTC QLQ-C30：Functional scales - Social function	32	66.6667	83.3333	-16.6667
100046	SV+CT	EORTC QLQ-C30：Functional scales - Social function	40	66.6667	83.3333	-16.6667
100046	SV+CT	EORTC QLQ-C30：Symptom scales - Fatigue	8	33.3333	0	33.3333
100046	SV+CT	EORTC QLQ-C30：Symptom scales - Fatigue	16	11.1111	0	11.1111
100046	SV+CT	EORTC QLQ-C30：Symptom scales - Fatigue	24	22.2222	0	22.2222
100046	SV+CT	EORTC QLQ-C30：Symptom scales - Fatigue	32	33.3333	0	33.3333
100046	SV+CT	EORTC QLQ-C30：Symptom scales - Fatigue	40	33.3333	0	33.3333
100046	SV+CT	EORTC QLQ-C30：Symptom scales - Nausea and vomiting	8	0	0	0
100046	SV+CT	EORTC QLQ-C30：Symptom scales - Nausea and vomiting	16	0	0	0
100046	SV+CT	EORTC QLQ-C30：Symptom scales - Nausea and vomiting	24	0	0	0
100046	SV+CT	EORTC QLQ-C30：Symptom scales - Nausea and vomiting	32	0	0	0
100046	SV+CT	EORTC QLQ-C30：Symptom scales - Nausea and vomiting	40	0	0	0
100046	SV+CT	EORTC QLQ-C30：Symptom scales - Pain	8	0	0	0
100046	SV+CT	EORTC QLQ-C30：Symptom scales - Pain	16	0	0	0
100046	SV+CT	EORTC QLQ-C30：Symptom scales - Pain	24	0	0	0
100046	SV+CT	EORTC QLQ-C30：Symptom scales - Pain	32	0	0	0
100046	SV+CT	EORTC QLQ-C30：Symptom scales - Pain	40	0	0	0
100046	SV+CT	EORTC QLQ-C30：Symptom scales - Dyspnea	8	0	0	0
100046	SV+CT	EORTC QLQ-C30：Symptom scales - Dyspnea	16	0	0	0
100046	SV+CT	EORTC QLQ-C30：Symptom scales - Dyspnea	24	0	0	0
100046	SV+CT	EORTC QLQ-C30：Symptom scales - Dyspnea	32	0	0	0
100046	SV+CT	EORTC QLQ-C30：Symptom scales - Dyspnea	40	0	0	0
100046	SV+CT	EORTC QLQ-C30：Symptom scales - Insomnia	8	0	0	0
100046	SV+CT	EORTC QLQ-C30：Symptom scales - Insomnia	16	0	0	0
100046	SV+CT	EORTC QLQ-C30：Symptom scales - Insomnia	24	0	0	0
100046	SV+CT	EORTC QLQ-C30：Symptom scales - Insomnia	32	0	0	0
100046	SV+CT	EORTC QLQ-C30：Symptom scales - Insomnia	40	0	0	0
100046	SV+CT	EORTC QLQ-C30：Symptom scales - Appetite loss	8	0	0	0
100046	SV+CT	EORTC QLQ-C30：Symptom scales - Appetite loss	16	0	0	0
100046	SV+CT	EORTC QLQ-C30：Symptom scales - Appetite loss	24	0	0	0
100046	SV+CT	EORTC QLQ-C30：Symptom scales - Appetite loss	32	33.3333	0	33.3333
100046	SV+CT	EORTC QLQ-C30：Symptom scales - Appetite loss	40	0	0	0
100046	SV+CT	EORTC QLQ-C30：Symptom scales - Constipation	8	0	0	0
100046	SV+CT	EORTC QLQ-C30：Symptom scales - Constipation	16	0	0	0
100046	SV+CT	EORTC QLQ-C30：Symptom scales - Constipation	24	33.3333	0	33.3333
100046	SV+CT	EORTC QLQ-C30：Symptom scales - Constipation	32	0	0	0
100046	SV+CT	EORTC QLQ-C30：Symptom scales - Constipation	40	0	0	0
100046	SV+CT	EORTC QLQ-C30：Symptom scales - Diarrhea	8	0	0	0
100046	SV+CT	EORTC QLQ-C30：Symptom scales - Diarrhea	16	0	0	0
100046	SV+CT	EORTC QLQ-C30：Symptom scales - Diarrhea	24	0	0	0
100046	SV+CT	EORTC QLQ-C30：Symptom scales - Diarrhea	32	0	0	0
100046	SV+CT	EORTC QLQ-C30：Symptom scales - Diarrhea	40	0	0	0
100046	SV+CT	EORTC QLQ-C30：Symptom scales - Financial difficulties	8	33.3333	33.3333	0
100046	SV+CT	EORTC QLQ-C30：Symptom scales - Financial difficulties	16	33.3333	33.3333	0
100046	SV+CT	EORTC QLQ-C30：Symptom scales - Financial difficulties	24	33.3333	33.3333	0
100046	SV+CT	EORTC QLQ-C30：Symptom scales - Financial difficulties	32	33.3333	33.3333	0
100046	SV+CT	EORTC QLQ-C30：Symptom scales - Financial difficulties	40	33.3333	33.3333	0
100046	SV+CT	EORTC QLQ-C30：Global health status	8	66.6667	83.3333	-16.6667
100046	SV+CT	EORTC QLQ-C30：Global health status	16	66.6667	83.3333	-16.6667
100046	SV+CT	EORTC QLQ-C30：Global health status	24	75	83.3333	-8.33333
100046	SV+CT	EORTC QLQ-C30：Global health status	32	58.3333	83.3333	-25
100046	SV+CT	EORTC QLQ-C30：Global health status	40	66.6667	83.3333	-16.6667
100047	SV+CT	EORTC QLQ-C30：Functional scales - Physical function	8	86.6667	93.3333	-6.66667
100047	SV+CT	EORTC QLQ-C30：Functional scales - Physical function	16	93.3333	93.3333	0
100047	SV+CT	EORTC QLQ-C30：Functional scales - Physical function	24	86.6667	93.3333	-6.66667
100047	SV+CT	EORTC QLQ-C30：Functional scales - Physical function	32	86.6667	93.3333	-6.66667
100047	SV+CT	EORTC QLQ-C30：Functional scales - Physical function	40	86.6667	93.3333	-6.66667
100047	SV+CT	EORTC QLQ-C30：Functional scales - Physical function	48	80	93.3333	-13.3333
100047	SV+CT	EORTC QLQ-C30：Functional scales - Physical function	60	93.3333	93.3333	0
100047	SV+CT	EORTC QLQ-C30：Functional scales - Physical function	72	93.3333	93.3333	0
100047	SV+CT	EORTC QLQ-C30：Functional scales - Physical function	84	86.6667	93.3333	-6.66667
100047	SV+CT	EORTC QLQ-C30：Functional scales - Physical function	96	100	93.3333	6.66667
100047	SV+CT	EORTC QLQ-C30：Functional scales - Physical function	108	93.3333	93.3333	0
100047	SV+CT	EORTC QLQ-C30：Functional scales - Role function	8	83.3333	100	-16.6667
100047	SV+CT	EORTC QLQ-C30：Functional scales - Role function	16	83.3333	100	-16.6667
100047	SV+CT	EORTC QLQ-C30：Functional scales - Role function	24	100	100	0
100047	SV+CT	EORTC QLQ-C30：Functional scales - Role function	32	83.3333	100	-16.6667
100047	SV+CT	EORTC QLQ-C30：Functional scales - Role function	40	100	100	0
100047	SV+CT	EORTC QLQ-C30：Functional scales - Role function	48	100	100	0
100047	SV+CT	EORTC QLQ-C30：Functional scales - Role function	60	83.3333	100	-16.6667
100047	SV+CT	EORTC QLQ-C30：Functional scales - Role function	72	100	100	0
100047	SV+CT	EORTC QLQ-C30：Functional scales - Role function	84	100	100	0
100047	SV+CT	EORTC QLQ-C30：Functional scales - Role function	96	100	100	0
100047	SV+CT	EORTC QLQ-C30：Functional scales - Role function	108	100	100	0
100047	SV+CT	EORTC QLQ-C30：Functional scales - Emotional function	8	100	100	0
100047	SV+CT	EORTC QLQ-C30：Functional scales - Emotional function	16	100	100	0
100047	SV+CT	EORTC QLQ-C30：Functional scales - Emotional function	24	100	100	0
100047	SV+CT	EORTC QLQ-C30：Functional scales - Emotional function	32	100	100	0
100047	SV+CT	EORTC QLQ-C30：Functional scales - Emotional function	40	100	100	0
100047	SV+CT	EORTC QLQ-C30：Functional scales - Emotional function	48	100	100	0
100047	SV+CT	EORTC QLQ-C30：Functional scales - Emotional function	60	100	100	0
100047	SV+CT	EORTC QLQ-C30：Functional scales - Emotional function	72	100	100	0
100047	SV+CT	EORTC QLQ-C30：Functional scales - Emotional function	84	100	100	0
100047	SV+CT	EORTC QLQ-C30：Functional scales - Emotional function	96	100	100	0
100047	SV+CT	EORTC QLQ-C30：Functional scales - Emotional function	108	100	100	0
100047	SV+CT	EORTC QLQ-C30：Functional scales - Cognitive function	8	100	100	0
100047	SV+CT	EORTC QLQ-C30：Functional scales - Cognitive function	16	83.3333	100	-16.6667
100047	SV+CT	EORTC QLQ-C30：Functional scales - Cognitive function	24	100	100	0
100047	SV+CT	EORTC QLQ-C30：Functional scales - Cognitive function	32	100	100	0
100047	SV+CT	EORTC QLQ-C30：Functional scales - Cognitive function	40	100	100	0
100047	SV+CT	EORTC QLQ-C30：Functional scales - Cognitive function	48	100	100	0
100047	SV+CT	EORTC QLQ-C30：Functional scales - Cognitive function	60	100	100	0
100047	SV+CT	EORTC QLQ-C30：Functional scales - Cognitive function	72	100	100	0
100047	SV+CT	EORTC QLQ-C30：Functional scales - Cognitive function	84	100	100	0
100047	SV+CT	EORTC QLQ-C30：Functional scales - Cognitive function	96	100	100	0
100047	SV+CT	EORTC QLQ-C30：Functional scales - Cognitive function	108	100	100	0
100047	SV+CT	EORTC QLQ-C30：Functional scales - Social function	8	100	100	0
100047	SV+CT	EORTC QLQ-C30：Functional scales - Social function	16	83.3333	100	-16.6667
100047	SV+CT	EORTC QLQ-C30：Functional scales - Social function	24	100	100	0
100047	SV+CT	EORTC QLQ-C30：Functional scales - Social function	32	100	100	0
100047	SV+CT	EORTC QLQ-C30：Functional scales - Social function	40	100	100	0
100047	SV+CT	EORTC QLQ-C30：Functional scales - Social function	48	100	100	0
100047	SV+CT	EORTC QLQ-C30：Functional scales - Social function	60	100	100	0
100047	SV+CT	EORTC QLQ-C30：Functional scales - Social function	72	100	100	0
100047	SV+CT	EORTC QLQ-C30：Functional scales - Social function	84	100	100	0
100047	SV+CT	EORTC QLQ-C30：Functional scales - Social function	96	100	100	0
100047	SV+CT	EORTC QLQ-C30：Functional scales - Social function	108	100	100	0
100047	SV+CT	EORTC QLQ-C30：Symptom scales - Fatigue	8	33.3333	0	33.3333
100047	SV+CT	EORTC QLQ-C30：Symptom scales - Fatigue	16	22.2222	0	22.2222
100047	SV+CT	EORTC QLQ-C30：Symptom scales - Fatigue	24	33.3333	0	33.3333
100047	SV+CT	EORTC QLQ-C30：Symptom scales - Fatigue	32	22.2222	0	22.2222
100047	SV+CT	EORTC QLQ-C30：Symptom scales - Fatigue	40	22.2222	0	22.2222
100047	SV+CT	EORTC QLQ-C30：Symptom scales - Fatigue	48	11.1111	0	11.1111
100047	SV+CT	EORTC QLQ-C30：Symptom scales - Fatigue	60	22.2222	0	22.2222
100047	SV+CT	EORTC QLQ-C30：Symptom scales - Fatigue	72	11.1111	0	11.1111
100047	SV+CT	EORTC QLQ-C30：Symptom scales - Fatigue	84	22.2222	0	22.2222
100047	SV+CT	EORTC QLQ-C30：Symptom scales - Fatigue	96	0	0	0
100047	SV+CT	EORTC QLQ-C30：Symptom scales - Fatigue	108	0	0	0
100047	SV+CT	EORTC QLQ-C30：Symptom scales - Nausea and vomiting	8	0	0	0
100047	SV+CT	EORTC QLQ-C30：Symptom scales - Nausea and vomiting	16	0	0	0
100047	SV+CT	EORTC QLQ-C30：Symptom scales - Nausea and vomiting	24	0	0	0
100047	SV+CT	EORTC QLQ-C30：Symptom scales - Nausea and vomiting	32	0	0	0
100047	SV+CT	EORTC QLQ-C30：Symptom scales - Nausea and vomiting	40	0	0	0
100047	SV+CT	EORTC QLQ-C30：Symptom scales - Nausea and vomiting	48	0	0	0
100047	SV+CT	EORTC QLQ-C30：Symptom scales - Nausea and vomiting	60	0	0	0
100047	SV+CT	EORTC QLQ-C30：Symptom scales - Nausea and vomiting	72	0	0	0
100047	SV+CT	EORTC QLQ-C30：Symptom scales - Nausea and vomiting	84	0	0	0
100047	SV+CT	EORTC QLQ-C30：Symptom scales - Nausea and vomiting	96	0	0	0
100047	SV+CT	EORTC QLQ-C30：Symptom scales - Nausea and vomiting	108	0	0	0
100047	SV+CT	EORTC QLQ-C30：Symptom scales - Pain	8	0	0	0
100047	SV+CT	EORTC QLQ-C30：Symptom scales - Pain	16	0	0	0
100047	SV+CT	EORTC QLQ-C30：Symptom scales - Pain	24	0	0	0
100047	SV+CT	EORTC QLQ-C30：Symptom scales - Pain	32	16.6667	0	16.6667
100047	SV+CT	EORTC QLQ-C30：Symptom scales - Pain	40	16.6667	0	16.6667
100047	SV+CT	EORTC QLQ-C30：Symptom scales - Pain	48	0	0	0
100047	SV+CT	EORTC QLQ-C30：Symptom scales - Pain	60	16.6667	0	16.6667
100047	SV+CT	EORTC QLQ-C30：Symptom scales - Pain	72	16.6667	0	16.6667
100047	SV+CT	EORTC QLQ-C30：Symptom scales - Pain	84	0	0	0
100047	SV+CT	EORTC QLQ-C30：Symptom scales - Pain	96	0	0	0
100047	SV+CT	EORTC QLQ-C30：Symptom scales - Pain	108	16.6667	0	16.6667
100047	SV+CT	EORTC QLQ-C30：Symptom scales - Dyspnea	8	33.3333	0	33.3333
100047	SV+CT	EORTC QLQ-C30：Symptom scales - Dyspnea	16	0	0	0
100047	SV+CT	EORTC QLQ-C30：Symptom scales - Dyspnea	24	0	0	0
100047	SV+CT	EORTC QLQ-C30：Symptom scales - Dyspnea	32	0	0	0
100047	SV+CT	EORTC QLQ-C30：Symptom scales - Dyspnea	40	0	0	0
100047	SV+CT	EORTC QLQ-C30：Symptom scales - Dyspnea	48	33.3333	0	33.3333
100047	SV+CT	EORTC QLQ-C30：Symptom scales - Dyspnea	60	33.3333	0	33.3333
100047	SV+CT	EORTC QLQ-C30：Symptom scales - Dyspnea	72	0	0	0
100047	SV+CT	EORTC QLQ-C30：Symptom scales - Dyspnea	84	33.3333	0	33.3333
100047	SV+CT	EORTC QLQ-C30：Symptom scales - Dyspnea	96	33.3333	0	33.3333
100047	SV+CT	EORTC QLQ-C30：Symptom scales - Dyspnea	108	33.3333	0	33.3333
100047	SV+CT	EORTC QLQ-C30：Symptom scales - Insomnia	8	0	0	0
100047	SV+CT	EORTC QLQ-C30：Symptom scales - Insomnia	16	33.3333	0	33.3333
100047	SV+CT	EORTC QLQ-C30：Symptom scales - Insomnia	24	0	0	0
100047	SV+CT	EORTC QLQ-C30：Symptom scales - Insomnia	32	0	0	0
100047	SV+CT	EORTC QLQ-C30：Symptom scales - Insomnia	40	0	0	0
100047	SV+CT	EORTC QLQ-C30：Symptom scales - Insomnia	48	0	0	0
100047	SV+CT	EORTC QLQ-C30：Symptom scales - Insomnia	60	33.3333	0	33.3333
100047	SV+CT	EORTC QLQ-C30：Symptom scales - Insomnia	72	0	0	0
100047	SV+CT	EORTC QLQ-C30：Symptom scales - Insomnia	84	0	0	0
100047	SV+CT	EORTC QLQ-C30：Symptom scales - Insomnia	96	0	0	0
100047	SV+CT	EORTC QLQ-C30：Symptom scales - Insomnia	108	0	0	0
[truncated: 14,803 more rows]
