# Supplementary material for: Suvemcitug plus chemotherapy in women with platinum-resistant recurrent ovarian cancer: the SCORES randomized, double-blinded, phase 3 trial
Source: Nat Cancer. 2026 Jan 9;7(1):182–93. doi: 10.1038/s43018-025-01085-z (PMC12858396; doi:10.1038/s43018-025-01085-z)
Supplement: Supplementary file 11 — Mean changes in EORTC QLQ OC module (EORTC QLQ-OV28) quality-of-life parameters. [file 43018_2025_1085_MOESM11_ESM.xlsx]

## Sheet: eFig4_QLQ-OV28
Subject Identifier for the Study	Planned Treatment	Parameter	Time(week)	Analysis Value	Baseline	Change from Baseline
100001	SV+CT	EORTC QLQ-OV28：Body image	0	66.6667	66.6667	0
100001	SV+CT	EORTC QLQ-OV28：Body image	8	0	66.6667	-66.6667
100001	SV+CT	EORTC QLQ-OV28：Attitudes toward disease	0	44.4444	44.4444	0
100001	SV+CT	EORTC QLQ-OV28：Attitudes toward disease	8	0	44.4444	-44.4444
100001	SV+CT	EORTC QLQ-OV28：Sexual function	0	100	100	0
100001	SV+CT	EORTC QLQ-OV28：Sexual function	8	100	100	0
100001	SV+CT	EORTC QLQ-OV28：Abdominal/GI	0	66.6667	66.6667	0
100001	SV+CT	EORTC QLQ-OV28：Abdominal/GI	8	23.8095	66.6667	-42.8571
100001	SV+CT	EORTC QLQ-OV28：Other chemotherapy - related adverse effects	0	94.4444	94.4444	0
100001	SV+CT	EORTC QLQ-OV28：Other chemotherapy - related adverse effects	8	55.5556	94.4444	-38.8889
100001	SV+CT	EORTC QLQ-OV28：Peripheral neuropathy	0	66.6667	66.6667	0
100001	SV+CT	EORTC QLQ-OV28：Peripheral neuropathy	8	33.3333	66.6667	-33.3333
100001	SV+CT	EORTC QLQ-OV28：Hormonal	0	100	100	0
100001	SV+CT	EORTC QLQ-OV28：Hormonal	8	0	100	-100
100002	SV+CT	EORTC QLQ-OV28：Body image	0	0	0	0
100002	SV+CT	EORTC QLQ-OV28：Body image	8	16.6667	0	16.6667
100002	SV+CT	EORTC QLQ-OV28：Body image	16	0	0	0
100002	SV+CT	EORTC QLQ-OV28：Attitudes toward disease	0	11.1111	11.1111	0
100002	SV+CT	EORTC QLQ-OV28：Attitudes toward disease	8	11.1111	11.1111	0
100002	SV+CT	EORTC QLQ-OV28：Attitudes toward disease	16	0	11.1111	-11.1111
100002	SV+CT	EORTC QLQ-OV28：Sexual function	0	100	100	0
100002	SV+CT	EORTC QLQ-OV28：Sexual function	8	100	100	0
100002	SV+CT	EORTC QLQ-OV28：Sexual function	16	100	100	0
100002	SV+CT	EORTC QLQ-OV28：Abdominal/GI	0	76.1905	76.1905	0
100002	SV+CT	EORTC QLQ-OV28：Abdominal/GI	8	76.1905	76.1905	0
100002	SV+CT	EORTC QLQ-OV28：Abdominal/GI	16	61.9048	76.1905	-14.2857
100002	SV+CT	EORTC QLQ-OV28：Other chemotherapy - related adverse effects	0	94.4444	94.4444	0
100002	SV+CT	EORTC QLQ-OV28：Other chemotherapy - related adverse effects	8	76.1905	94.4444	-18.254
100002	SV+CT	EORTC QLQ-OV28：Other chemotherapy - related adverse effects	16	61.9048	94.4444	-32.5397
100002	SV+CT	EORTC QLQ-OV28：Peripheral neuropathy	0	44.4444	44.4444	0
100002	SV+CT	EORTC QLQ-OV28：Peripheral neuropathy	8	66.6667	44.4444	22.2222
100002	SV+CT	EORTC QLQ-OV28：Peripheral neuropathy	16	33.3333	44.4444	-11.1111
100002	SV+CT	EORTC QLQ-OV28：Hormonal	0	66.6667	66.6667	0
100002	SV+CT	EORTC QLQ-OV28：Hormonal	8	66.6667	66.6667	0
100002	SV+CT	EORTC QLQ-OV28：Hormonal	16	66.6667	66.6667	0
100003	PBO+CT	EORTC QLQ-OV28：Body image	0	66.6667	66.6667	0
100003	PBO+CT	EORTC QLQ-OV28：Body image	8	66.6667	66.6667	0
100003	PBO+CT	EORTC QLQ-OV28：Attitudes toward disease	0	66.6667	66.6667	0
100003	PBO+CT	EORTC QLQ-OV28：Attitudes toward disease	8	66.6667	66.6667	0
100003	PBO+CT	EORTC QLQ-OV28：Sexual function	0	58.3333	58.3333	0
100003	PBO+CT	EORTC QLQ-OV28：Sexual function	8	100	58.3333	41.6667
100003	PBO+CT	EORTC QLQ-OV28：Abdominal/GI	0	90.4762	90.4762	0
100003	PBO+CT	EORTC QLQ-OV28：Abdominal/GI	8	66.6667	90.4762	-23.8095
100003	PBO+CT	EORTC QLQ-OV28：Other chemotherapy - related adverse effects	0	94.4444	94.4444	0
100003	PBO+CT	EORTC QLQ-OV28：Other chemotherapy - related adverse effects	8	61.9048	94.4444	-32.5397
100003	PBO+CT	EORTC QLQ-OV28：Peripheral neuropathy	0	88.8889	88.8889	0
100003	PBO+CT	EORTC QLQ-OV28：Peripheral neuropathy	8	66.6667	88.8889	-22.2222
100003	PBO+CT	EORTC QLQ-OV28：Hormonal	0	83.3333	83.3333	0
100003	PBO+CT	EORTC QLQ-OV28：Hormonal	8	66.6667	83.3333	-16.6667
100004	SV+CT	EORTC QLQ-OV28：Body image	0	16.6667	16.6667	0
100004	SV+CT	EORTC QLQ-OV28：Body image	8	66.6667	16.6667	50
100004	SV+CT	EORTC QLQ-OV28：Body image	16	50	16.6667	33.3333
100004	SV+CT	EORTC QLQ-OV28：Body image	24	33.3333	16.6667	16.6667
100004	SV+CT	EORTC QLQ-OV28：Body image	32	50	16.6667	33.3333
100004	SV+CT	EORTC QLQ-OV28：Body image	40	50	16.6667	33.3333
100004	SV+CT	EORTC QLQ-OV28：Body image	48	66.6667	16.6667	50
100004	SV+CT	EORTC QLQ-OV28：Body image	60	33.3333	16.6667	16.6667
100004	SV+CT	EORTC QLQ-OV28：Attitudes toward disease	0	22.2222	22.2222	0
100004	SV+CT	EORTC QLQ-OV28：Attitudes toward disease	8	33.3333	22.2222	11.1111
100004	SV+CT	EORTC QLQ-OV28：Attitudes toward disease	16	22.2222	22.2222	0
100004	SV+CT	EORTC QLQ-OV28：Attitudes toward disease	24	44.4444	22.2222	22.2222
100004	SV+CT	EORTC QLQ-OV28：Attitudes toward disease	32	44.4444	22.2222	22.2222
100004	SV+CT	EORTC QLQ-OV28：Attitudes toward disease	40	44.4444	22.2222	22.2222
100004	SV+CT	EORTC QLQ-OV28：Attitudes toward disease	48	55.5556	22.2222	33.3333
100004	SV+CT	EORTC QLQ-OV28：Attitudes toward disease	60	33.3333	22.2222	11.1111
100004	SV+CT	EORTC QLQ-OV28：Sexual function	0	0	0	0
100004	SV+CT	EORTC QLQ-OV28：Sexual function	8	100	0	100
100004	SV+CT	EORTC QLQ-OV28：Sexual function	16	100	0	100
100004	SV+CT	EORTC QLQ-OV28：Sexual function	24	100	0	100
100004	SV+CT	EORTC QLQ-OV28：Sexual function	32	100	0	100
100004	SV+CT	EORTC QLQ-OV28：Sexual function	40	100	0	100
100004	SV+CT	EORTC QLQ-OV28：Sexual function	48	100	0	100
100004	SV+CT	EORTC QLQ-OV28：Sexual function	60	100	0	100
100004	SV+CT	EORTC QLQ-OV28：Abdominal/GI	0	71.4286	71.4286	0
100004	SV+CT	EORTC QLQ-OV28：Abdominal/GI	8	71.4286	71.4286	0
100004	SV+CT	EORTC QLQ-OV28：Abdominal/GI	16	76.1905	71.4286	4.7619
100004	SV+CT	EORTC QLQ-OV28：Abdominal/GI	24	71.4286	71.4286	0
100004	SV+CT	EORTC QLQ-OV28：Abdominal/GI	32	71.4286	71.4286	0
100004	SV+CT	EORTC QLQ-OV28：Abdominal/GI	40	76.1905	71.4286	4.7619
100004	SV+CT	EORTC QLQ-OV28：Abdominal/GI	48	71.4286	71.4286	0
100004	SV+CT	EORTC QLQ-OV28：Abdominal/GI	60	76.1905	71.4286	4.7619
100004	SV+CT	EORTC QLQ-OV28：Other chemotherapy - related adverse effects	0	61.1111	61.1111	0
100004	SV+CT	EORTC QLQ-OV28：Other chemotherapy - related adverse effects	8	52.381	61.1111	-8.73016
100004	SV+CT	EORTC QLQ-OV28：Other chemotherapy - related adverse effects	16	47.619	61.1111	-13.4921
100004	SV+CT	EORTC QLQ-OV28：Other chemotherapy - related adverse effects	24	42.8571	61.1111	-18.254
100004	SV+CT	EORTC QLQ-OV28：Other chemotherapy - related adverse effects	32	9.52381	61.1111	-51.5873
100004	SV+CT	EORTC QLQ-OV28：Other chemotherapy - related adverse effects	40	61.9048	61.1111	0.793651
100004	SV+CT	EORTC QLQ-OV28：Other chemotherapy - related adverse effects	48	72.2222	61.1111	11.1111
100004	SV+CT	EORTC QLQ-OV28：Other chemotherapy - related adverse effects	60	55.5556	61.1111	-5.55556
100004	SV+CT	EORTC QLQ-OV28：Peripheral neuropathy	0	22.2222	22.2222	0
100004	SV+CT	EORTC QLQ-OV28：Peripheral neuropathy	8	0	22.2222	-22.2222
100004	SV+CT	EORTC QLQ-OV28：Peripheral neuropathy	16	0	22.2222	-22.2222
100004	SV+CT	EORTC QLQ-OV28：Peripheral neuropathy	24	0	22.2222	-22.2222
100004	SV+CT	EORTC QLQ-OV28：Peripheral neuropathy	32	0	22.2222	-22.2222
100004	SV+CT	EORTC QLQ-OV28：Peripheral neuropathy	40	11.1111	22.2222	-11.1111
100004	SV+CT	EORTC QLQ-OV28：Peripheral neuropathy	48	22.2222	22.2222	0
100004	SV+CT	EORTC QLQ-OV28：Peripheral neuropathy	60	0	22.2222	-22.2222
100004	SV+CT	EORTC QLQ-OV28：Hormonal	0	66.6667	66.6667	0
100004	SV+CT	EORTC QLQ-OV28：Hormonal	8	50	66.6667	-16.6667
100004	SV+CT	EORTC QLQ-OV28：Hormonal	16	66.6667	66.6667	0
100004	SV+CT	EORTC QLQ-OV28：Hormonal	24	66.6667	66.6667	0
100004	SV+CT	EORTC QLQ-OV28：Hormonal	32	50	66.6667	-16.6667
100004	SV+CT	EORTC QLQ-OV28：Hormonal	40	83.3333	66.6667	16.6667
100004	SV+CT	EORTC QLQ-OV28：Hormonal	48	83.3333	66.6667	16.6667
100004	SV+CT	EORTC QLQ-OV28：Hormonal	60	66.6667	66.6667	0
100005	SV+CT	EORTC QLQ-OV28：Body image	0	100	100	0
100005	SV+CT	EORTC QLQ-OV28：Body image	8	50	100	-50
100005	SV+CT	EORTC QLQ-OV28：Body image	16	50	100	-50
100005	SV+CT	EORTC QLQ-OV28：Body image	24	83.3333	100	-16.6667
100005	SV+CT	EORTC QLQ-OV28：Body image	32	50	100	-50
100005	SV+CT	EORTC QLQ-OV28：Body image	40	50	100	-50
100005	SV+CT	EORTC QLQ-OV28：Body image	48	66.6667	100	-33.3333
100005	SV+CT	EORTC QLQ-OV28：Body image	60	66.6667	100	-33.3333
100005	SV+CT	EORTC QLQ-OV28：Attitudes toward disease	0	22.2222	22.2222	0
100005	SV+CT	EORTC QLQ-OV28：Attitudes toward disease	8	66.6667	22.2222	44.4444
100005	SV+CT	EORTC QLQ-OV28：Attitudes toward disease	16	33.3333	22.2222	11.1111
100005	SV+CT	EORTC QLQ-OV28：Attitudes toward disease	24	66.6667	22.2222	44.4444
100005	SV+CT	EORTC QLQ-OV28：Attitudes toward disease	32	66.6667	22.2222	44.4444
100005	SV+CT	EORTC QLQ-OV28：Attitudes toward disease	40	66.6667	22.2222	44.4444
100005	SV+CT	EORTC QLQ-OV28：Attitudes toward disease	48	66.6667	22.2222	44.4444
100005	SV+CT	EORTC QLQ-OV28：Attitudes toward disease	60	66.6667	22.2222	44.4444
100005	SV+CT	EORTC QLQ-OV28：Sexual function	0	100	100	0
100005	SV+CT	EORTC QLQ-OV28：Sexual function	8	100	100	0
100005	SV+CT	EORTC QLQ-OV28：Sexual function	16	100	100	0
100005	SV+CT	EORTC QLQ-OV28：Sexual function	24	100	100	0
100005	SV+CT	EORTC QLQ-OV28：Sexual function	32	100	100	0
100005	SV+CT	EORTC QLQ-OV28：Sexual function	40	100	100	0
100005	SV+CT	EORTC QLQ-OV28：Sexual function	48	100	100	0
100005	SV+CT	EORTC QLQ-OV28：Sexual function	60	100	100	0
100005	SV+CT	EORTC QLQ-OV28：Abdominal/GI	0	90.4762	90.4762	0
100005	SV+CT	EORTC QLQ-OV28：Abdominal/GI	8	47.619	90.4762	-42.8571
100005	SV+CT	EORTC QLQ-OV28：Abdominal/GI	16	66.6667	90.4762	-23.8095
100005	SV+CT	EORTC QLQ-OV28：Abdominal/GI	24	95.2381	90.4762	4.7619
100005	SV+CT	EORTC QLQ-OV28：Abdominal/GI	32	71.4286	90.4762	-19.0476
100005	SV+CT	EORTC QLQ-OV28：Abdominal/GI	40	80.9524	90.4762	-9.52381
100005	SV+CT	EORTC QLQ-OV28：Abdominal/GI	48	100	90.4762	9.52381
100005	SV+CT	EORTC QLQ-OV28：Abdominal/GI	60	100	90.4762	9.52381
100005	SV+CT	EORTC QLQ-OV28：Other chemotherapy - related adverse effects	0	77.7778	77.7778	0
100005	SV+CT	EORTC QLQ-OV28：Other chemotherapy - related adverse effects	8	42.8571	77.7778	-34.9206
100005	SV+CT	EORTC QLQ-OV28：Other chemotherapy - related adverse effects	16	57.1429	77.7778	-20.6349
100005	SV+CT	EORTC QLQ-OV28：Other chemotherapy - related adverse effects	24	85.7143	77.7778	7.93651
100005	SV+CT	EORTC QLQ-OV28：Other chemotherapy - related adverse effects	32	52.381	77.7778	-25.3968
100005	SV+CT	EORTC QLQ-OV28：Other chemotherapy - related adverse effects	40	83.3333	77.7778	5.55556
100005	SV+CT	EORTC QLQ-OV28：Other chemotherapy - related adverse effects	48	94.4444	77.7778	16.6667
100005	SV+CT	EORTC QLQ-OV28：Other chemotherapy - related adverse effects	60	88.8889	77.7778	11.1111
100005	SV+CT	EORTC QLQ-OV28：Peripheral neuropathy	0	100	100	0
100005	SV+CT	EORTC QLQ-OV28：Peripheral neuropathy	8	33.3333	100	-66.6667
100005	SV+CT	EORTC QLQ-OV28：Peripheral neuropathy	16	55.5556	100	-44.4444
100005	SV+CT	EORTC QLQ-OV28：Peripheral neuropathy	24	77.7778	100	-22.2222
100005	SV+CT	EORTC QLQ-OV28：Peripheral neuropathy	32	66.6667	100	-33.3333
100005	SV+CT	EORTC QLQ-OV28：Peripheral neuropathy	40	77.7778	100	-22.2222
100005	SV+CT	EORTC QLQ-OV28：Peripheral neuropathy	48	77.7778	100	-22.2222
100005	SV+CT	EORTC QLQ-OV28：Peripheral neuropathy	60	66.6667	100	-33.3333
100005	SV+CT	EORTC QLQ-OV28：Hormonal	0	100	100	0
100005	SV+CT	EORTC QLQ-OV28：Hormonal	8	66.6667	100	-33.3333
100005	SV+CT	EORTC QLQ-OV28：Hormonal	16	66.6667	100	-33.3333
100005	SV+CT	EORTC QLQ-OV28：Hormonal	24	100	100	0
100005	SV+CT	EORTC QLQ-OV28：Hormonal	32	83.3333	100	-16.6667
100005	SV+CT	EORTC QLQ-OV28：Hormonal	40	66.6667	100	-33.3333
100005	SV+CT	EORTC QLQ-OV28：Hormonal	48	83.3333	100	-16.6667
100005	SV+CT	EORTC QLQ-OV28：Hormonal	60	83.3333	100	-16.6667
100006	SV+CT	EORTC QLQ-OV28：Body image	0	83.3333	83.3333	0
100006	SV+CT	EORTC QLQ-OV28：Body image	8	83.3333	83.3333	0
100006	SV+CT	EORTC QLQ-OV28：Body image	16	100	83.3333	16.6667
100006	SV+CT	EORTC QLQ-OV28：Body image	24	100	83.3333	16.6667
100006	SV+CT	EORTC QLQ-OV28：Attitudes toward disease	0	100	100	0
100006	SV+CT	EORTC QLQ-OV28：Attitudes toward disease	8	66.6667	100	-33.3333
100006	SV+CT	EORTC QLQ-OV28：Attitudes toward disease	16	88.8889	100	-11.1111
100006	SV+CT	EORTC QLQ-OV28：Attitudes toward disease	24	88.8889	100	-11.1111
100006	SV+CT	EORTC QLQ-OV28：Sexual function	0	100	100	0
100006	SV+CT	EORTC QLQ-OV28：Sexual function	8	100	100	0
100006	SV+CT	EORTC QLQ-OV28：Sexual function	16	100	100	0
100006	SV+CT	EORTC QLQ-OV28：Sexual function	24	100	100	0
100006	SV+CT	EORTC QLQ-OV28：Abdominal/GI	0	100	100	0
100006	SV+CT	EORTC QLQ-OV28：Abdominal/GI	8	90.4762	100	-9.52381
100006	SV+CT	EORTC QLQ-OV28：Abdominal/GI	16	90.4762	100	-9.52381
100006	SV+CT	EORTC QLQ-OV28：Abdominal/GI	24	85.7143	100	-14.2857
100006	SV+CT	EORTC QLQ-OV28：Other chemotherapy - related adverse effects	0	100	100	0
100006	SV+CT	EORTC QLQ-OV28：Other chemotherapy - related adverse effects	8	85.7143	100	-14.2857
100006	SV+CT	EORTC QLQ-OV28：Other chemotherapy - related adverse effects	16	100	100	0
100006	SV+CT	EORTC QLQ-OV28：Other chemotherapy - related adverse effects	24	100	100	0
100006	SV+CT	EORTC QLQ-OV28：Peripheral neuropathy	0	100	100	0
100006	SV+CT	EORTC QLQ-OV28：Peripheral neuropathy	8	88.8889	100	-11.1111
100006	SV+CT	EORTC QLQ-OV28：Peripheral neuropathy	16	100	100	0
100006	SV+CT	EORTC QLQ-OV28：Peripheral neuropathy	24	88.8889	100	-11.1111
100006	SV+CT	EORTC QLQ-OV28：Hormonal	0	100	100	0
100006	SV+CT	EORTC QLQ-OV28：Hormonal	8	83.3333	100	-16.6667
100006	SV+CT	EORTC QLQ-OV28：Hormonal	16	100	100	0
100006	SV+CT	EORTC QLQ-OV28：Hormonal	24	100	100	0
100007	SV+CT	EORTC QLQ-OV28：Body image	0	100	100	0
100007	SV+CT	EORTC QLQ-OV28：Body image	16	100	100	0
100007	SV+CT	EORTC QLQ-OV28：Body image	24	100	100	0
100007	SV+CT	EORTC QLQ-OV28：Body image	32	100	100	0
100007	SV+CT	EORTC QLQ-OV28：Body image	40	100	100	0
100007	SV+CT	EORTC QLQ-OV28：Attitudes toward disease	0	88.8889	88.8889	0
100007	SV+CT	EORTC QLQ-OV28：Attitudes toward disease	16	88.8889	88.8889	0
100007	SV+CT	EORTC QLQ-OV28：Attitudes toward disease	24	88.8889	88.8889	0
100007	SV+CT	EORTC QLQ-OV28：Attitudes toward disease	32	66.6667	88.8889	-22.2222
100007	SV+CT	EORTC QLQ-OV28：Attitudes toward disease	40	66.6667	88.8889	-22.2222
100007	SV+CT	EORTC QLQ-OV28：Sexual function	0	100	100	0
100007	SV+CT	EORTC QLQ-OV28：Sexual function	16	100	100	0
100007	SV+CT	EORTC QLQ-OV28：Sexual function	24	100	100	0
100007	SV+CT	EORTC QLQ-OV28：Sexual function	32	100	100	0
100007	SV+CT	EORTC QLQ-OV28：Sexual function	40	100	100	0
100007	SV+CT	EORTC QLQ-OV28：Abdominal/GI	0	100	100	0
100007	SV+CT	EORTC QLQ-OV28：Abdominal/GI	16	80.9524	100	-19.0476
100007	SV+CT	EORTC QLQ-OV28：Abdominal/GI	24	95.2381	100	-4.7619
100007	SV+CT	EORTC QLQ-OV28：Abdominal/GI	32	95.2381	100	-4.7619
100007	SV+CT	EORTC QLQ-OV28：Abdominal/GI	40	95.2381	100	-4.7619
100007	SV+CT	EORTC QLQ-OV28：Other chemotherapy - related adverse effects	0	100	100	0
100007	SV+CT	EORTC QLQ-OV28：Other chemotherapy - related adverse effects	16	90.4762	100	-9.52381
100007	SV+CT	EORTC QLQ-OV28：Other chemotherapy - related adverse effects	24	80.9524	100	-19.0476
100007	SV+CT	EORTC QLQ-OV28：Other chemotherapy - related adverse effects	32	80.9524	100	-19.0476
100007	SV+CT	EORTC QLQ-OV28：Other chemotherapy - related adverse effects	40	80.9524	100	-19.0476
100007	SV+CT	EORTC QLQ-OV28：Peripheral neuropathy	0	100	100	0
100007	SV+CT	EORTC QLQ-OV28：Peripheral neuropathy	16	100	100	0
100007	SV+CT	EORTC QLQ-OV28：Peripheral neuropathy	24	100	100	0
100007	SV+CT	EORTC QLQ-OV28：Peripheral neuropathy	32	88.8889	100	-11.1111
100007	SV+CT	EORTC QLQ-OV28：Peripheral neuropathy	40	100	100	0
100007	SV+CT	EORTC QLQ-OV28：Hormonal	0	100	100	0
100007	SV+CT	EORTC QLQ-OV28：Hormonal	16	100	100	0
100007	SV+CT	EORTC QLQ-OV28：Hormonal	24	100	100	0
100007	SV+CT	EORTC QLQ-OV28：Hormonal	32	100	100	0
100007	SV+CT	EORTC QLQ-OV28：Hormonal	40	100	100	0
100008	SV+CT	EORTC QLQ-OV28：Body image	0	66.6667	66.6667	0
100008	SV+CT	EORTC QLQ-OV28：Attitudes toward disease	0	66.6667	66.6667	0
100008	SV+CT	EORTC QLQ-OV28：Sexual function	0	100	100	0
100008	SV+CT	EORTC QLQ-OV28：Abdominal/GI	0	52.381	52.381	0
100008	SV+CT	EORTC QLQ-OV28：Other chemotherapy - related adverse effects	0	88.8889	88.8889	0
100008	SV+CT	EORTC QLQ-OV28：Peripheral neuropathy	0	100	100	0
100008	SV+CT	EORTC QLQ-OV28：Hormonal	0	83.3333	83.3333	0
100009	SV+CT	EORTC QLQ-OV28：Body image	0	83.3333	83.3333	0
100009	SV+CT	EORTC QLQ-OV28：Body image	8	83.3333	83.3333	0
100009	SV+CT	EORTC QLQ-OV28：Body image	16	100	83.3333	16.6667
100009	SV+CT	EORTC QLQ-OV28：Body image	24	100	83.3333	16.6667
100009	SV+CT	EORTC QLQ-OV28：Body image	32	100	83.3333	16.6667
100009	SV+CT	EORTC QLQ-OV28：Body image	40	66.6667	83.3333	-16.6667
100009	SV+CT	EORTC QLQ-OV28：Body image	48	66.6667	83.3333	-16.6667
100009	SV+CT	EORTC QLQ-OV28：Attitudes toward disease	0	66.6667	66.6667	0
100009	SV+CT	EORTC QLQ-OV28：Attitudes toward disease	8	33.3333	66.6667	-33.3333
100009	SV+CT	EORTC QLQ-OV28：Attitudes toward disease	16	55.5556	66.6667	-11.1111
100009	SV+CT	EORTC QLQ-OV28：Attitudes toward disease	24	44.4444	66.6667	-22.2222
100009	SV+CT	EORTC QLQ-OV28：Attitudes toward disease	32	33.3333	66.6667	-33.3333
100009	SV+CT	EORTC QLQ-OV28：Attitudes toward disease	40	55.5556	66.6667	-11.1111
100009	SV+CT	EORTC QLQ-OV28：Attitudes toward disease	48	33.3333	66.6667	-33.3333
100009	SV+CT	EORTC QLQ-OV28：Sexual function	0	100	100	0
100009	SV+CT	EORTC QLQ-OV28：Sexual function	8	100	100	0
100009	SV+CT	EORTC QLQ-OV28：Sexual function	16	100	100	0
100009	SV+CT	EORTC QLQ-OV28：Sexual function	24	100	100	0
100009	SV+CT	EORTC QLQ-OV28：Sexual function	32	100	100	0
100009	SV+CT	EORTC QLQ-OV28：Sexual function	40	100	100	0
100009	SV+CT	EORTC QLQ-OV28：Sexual function	48	100	100	0
100009	SV+CT	EORTC QLQ-OV28：Abdominal/GI	0	71.4286	71.4286	0
100009	SV+CT	EORTC QLQ-OV28：Abdominal/GI	8	80.9524	71.4286	9.52381
100009	SV+CT	EORTC QLQ-OV28：Abdominal/GI	16	85.7143	71.4286	14.2857
100009	SV+CT	EORTC QLQ-OV28：Abdominal/GI	24	76.1905	71.4286	4.7619
100009	SV+CT	EORTC QLQ-OV28：Abdominal/GI	32	52.381	71.4286	-19.0476
100009	SV+CT	EORTC QLQ-OV28：Abdominal/GI	40	61.9048	71.4286	-9.52381
100009	SV+CT	EORTC QLQ-OV28：Abdominal/GI	48	76.1905	71.4286	4.7619
100009	SV+CT	EORTC QLQ-OV28：Other chemotherapy - related adverse effects	0	85.7143	85.7143	0
100009	SV+CT	EORTC QLQ-OV28：Other chemotherapy - related adverse effects	8	61.9048	85.7143	-23.8095
100009	SV+CT	EORTC QLQ-OV28：Other chemotherapy - related adverse effects	16	52.381	85.7143	-33.3333
100009	SV+CT	EORTC QLQ-OV28：Other chemotherapy - related adverse effects	24	57.1429	85.7143	-28.5714
100009	SV+CT	EORTC QLQ-OV28：Other chemotherapy - related adverse effects	32	42.8571	85.7143	-42.8571
100009	SV+CT	EORTC QLQ-OV28：Other chemotherapy - related adverse effects	40	66.6667	85.7143	-19.0476
100009	SV+CT	EORTC QLQ-OV28：Other chemotherapy - related adverse effects	48	83.3333	85.7143	-2.38095
100009	SV+CT	EORTC QLQ-OV28：Peripheral neuropathy	0	100	100	0
100009	SV+CT	EORTC QLQ-OV28：Peripheral neuropathy	8	55.5556	100	-44.4444
100009	SV+CT	EORTC QLQ-OV28：Peripheral neuropathy	16	55.5556	100	-44.4444
100009	SV+CT	EORTC QLQ-OV28：Peripheral neuropathy	24	44.4444	100	-55.5556
100009	SV+CT	EORTC QLQ-OV28：Peripheral neuropathy	32	22.2222	100	-77.7778
100009	SV+CT	EORTC QLQ-OV28：Peripheral neuropathy	40	44.4444	100	-55.5556
100009	SV+CT	EORTC QLQ-OV28：Peripheral neuropathy	48	66.6667	100	-33.3333
100009	SV+CT	EORTC QLQ-OV28：Hormonal	0	100	100	0
100009	SV+CT	EORTC QLQ-OV28：Hormonal	8	100	100	0
100009	SV+CT	EORTC QLQ-OV28：Hormonal	16	83.3333	100	-16.6667
100009	SV+CT	EORTC QLQ-OV28：Hormonal	24	100	100	0
100009	SV+CT	EORTC QLQ-OV28：Hormonal	32	66.6667	100	-33.3333
100009	SV+CT	EORTC QLQ-OV28：Hormonal	40	100	100	0
100009	SV+CT	EORTC QLQ-OV28：Hormonal	48	83.3333	100	-16.6667
100010	SV+CT	EORTC QLQ-OV28：Body image	0	50	50	0
100010	SV+CT	EORTC QLQ-OV28：Body image	8	66.6667	50	16.6667
100010	SV+CT	EORTC QLQ-OV28：Attitudes toward disease	0	55.5556	55.5556	0
100010	SV+CT	EORTC QLQ-OV28：Attitudes toward disease	8	33.3333	55.5556	-22.2222
100010	SV+CT	EORTC QLQ-OV28：Sexual function	0	100	100	0
100010	SV+CT	EORTC QLQ-OV28：Sexual function	8	100	100	0
100010	SV+CT	EORTC QLQ-OV28：Abdominal/GI	0	80.9524	80.9524	0
100010	SV+CT	EORTC QLQ-OV28：Abdominal/GI	8	76.1905	80.9524	-4.7619
100010	SV+CT	EORTC QLQ-OV28：Other chemotherapy - related adverse effects	0	100	100	0
100010	SV+CT	EORTC QLQ-OV28：Other chemotherapy - related adverse effects	8	88.8889	100	-11.1111
100010	SV+CT	EORTC QLQ-OV28：Peripheral neuropathy	0	55.5556	55.5556	0
100010	SV+CT	EORTC QLQ-OV28：Peripheral neuropathy	8	66.6667	55.5556	11.1111
100010	SV+CT	EORTC QLQ-OV28：Hormonal	0	66.6667	66.6667	0
100010	SV+CT	EORTC QLQ-OV28：Hormonal	8	100	66.6667	33.3333
100011	SV+CT	EORTC QLQ-OV28：Body image	0	66.6667	66.6667	0
100011	SV+CT	EORTC QLQ-OV28：Body image	8	66.6667	66.6667	0
100011	SV+CT	EORTC QLQ-OV28：Body image	16	66.6667	66.6667	0
100011	SV+CT	EORTC QLQ-OV28：Body image	24	33.3333	66.6667	-33.3333
100011	SV+CT	EORTC QLQ-OV28：Body image	32	16.6667	66.6667	-50
100011	SV+CT	EORTC QLQ-OV28：Body image	40	50	66.6667	-16.6667
100011	SV+CT	EORTC QLQ-OV28：Attitudes toward disease	0	44.4444	44.4444	0
100011	SV+CT	EORTC QLQ-OV28：Attitudes toward disease	8	55.5556	44.4444	11.1111
100011	SV+CT	EORTC QLQ-OV28：Attitudes toward disease	16	55.5556	44.4444	11.1111
100011	SV+CT	EORTC QLQ-OV28：Attitudes toward disease	24	0	44.4444	-44.4444
100011	SV+CT	EORTC QLQ-OV28：Attitudes toward disease	32	0	44.4444	-44.4444
100011	SV+CT	EORTC QLQ-OV28：Attitudes toward disease	40	22.2222	44.4444	-22.2222
100011	SV+CT	EORTC QLQ-OV28：Sexual function	0	100	100	0
100011	SV+CT	EORTC QLQ-OV28：Sexual function	8	100	100	0
100011	SV+CT	EORTC QLQ-OV28：Sexual function	16	100	100	0
100011	SV+CT	EORTC QLQ-OV28：Sexual function	24	100	100	0
100011	SV+CT	EORTC QLQ-OV28：Sexual function	32	100	100	0
100011	SV+CT	EORTC QLQ-OV28：Sexual function	40	100	100	0
100011	SV+CT	EORTC QLQ-OV28：Abdominal/GI	0	90.4762	90.4762	0
100011	SV+CT	EORTC QLQ-OV28：Abdominal/GI	8	85.7143	90.4762	-4.7619
100011	SV+CT	EORTC QLQ-OV28：Abdominal/GI	16	71.4286	90.4762	-19.0476
100011	SV+CT	EORTC QLQ-OV28：Abdominal/GI	24	61.9048	90.4762	-28.5714
100011	SV+CT	EORTC QLQ-OV28：Abdominal/GI	32	80.9524	90.4762	-9.52381
100011	SV+CT	EORTC QLQ-OV28：Abdominal/GI	40	90.4762	90.4762	0
100011	SV+CT	EORTC QLQ-OV28：Other chemotherapy - related adverse effects	0	100	100	0
100011	SV+CT	EORTC QLQ-OV28：Other chemotherapy - related adverse effects	8	66.6667	100	-33.3333
100011	SV+CT	EORTC QLQ-OV28：Other chemotherapy - related adverse effects	16	52.381	100	-47.619
100011	SV+CT	EORTC QLQ-OV28：Other chemotherapy - related adverse effects	24	28.5714	100	-71.4286
100011	SV+CT	EORTC QLQ-OV28：Other chemotherapy - related adverse effects	32	38.0952	100	-61.9048
100011	SV+CT	EORTC QLQ-OV28：Other chemotherapy - related adverse effects	40	57.1429	100	-42.8571
100011	SV+CT	EORTC QLQ-OV28：Peripheral neuropathy	0	100	100	0
100011	SV+CT	EORTC QLQ-OV28：Peripheral neuropathy	8	66.6667	100	-33.3333
100011	SV+CT	EORTC QLQ-OV28：Peripheral neuropathy	16	33.3333	100	-66.6667
100011	SV+CT	EORTC QLQ-OV28：Peripheral neuropathy	24	22.2222	100	-77.7778
100011	SV+CT	EORTC QLQ-OV28：Peripheral neuropathy	32	11.1111	100	-88.8889
100011	SV+CT	EORTC QLQ-OV28：Peripheral neuropathy	40	55.5556	100	-44.4444
100011	SV+CT	EORTC QLQ-OV28：Hormonal	0	100	100	0
100011	SV+CT	EORTC QLQ-OV28：Hormonal	8	83.3333	100	-16.6667
100011	SV+CT	EORTC QLQ-OV28：Hormonal	16	83.3333	100	-16.6667
100011	SV+CT	EORTC QLQ-OV28：Hormonal	24	83.3333	100	-16.6667
100011	SV+CT	EORTC QLQ-OV28：Hormonal	32	100	100	0
100011	SV+CT	EORTC QLQ-OV28：Hormonal	40	100	100	0
100012	SV+CT	EORTC QLQ-OV28：Body image	0	33.3333	33.3333	0
100012	SV+CT	EORTC QLQ-OV28：Body image	8	83.3333	33.3333	50
100012	SV+CT	EORTC QLQ-OV28：Body image	16	66.6667	33.3333	33.3333
100012	SV+CT	EORTC QLQ-OV28：Body image	24	66.6667	33.3333	33.3333
100012	SV+CT	EORTC QLQ-OV28：Body image	32	66.6667	33.3333	33.3333
100012	SV+CT	EORTC QLQ-OV28：Body image	40	83.3333	33.3333	50
100012	SV+CT	EORTC QLQ-OV28：Body image	48	83.3333	33.3333	50
100012	SV+CT	EORTC QLQ-OV28：Body image	60	66.6667	33.3333	33.3333
100012	SV+CT	EORTC QLQ-OV28：Attitudes toward disease	0	44.4444	44.4444	0
100012	SV+CT	EORTC QLQ-OV28：Attitudes toward disease	8	55.5556	44.4444	11.1111
100012	SV+CT	EORTC QLQ-OV28：Attitudes toward disease	16	88.8889	44.4444	44.4444
100012	SV+CT	EORTC QLQ-OV28：Attitudes toward disease	24	88.8889	44.4444	44.4444
100012	SV+CT	EORTC QLQ-OV28：Attitudes toward disease	32	66.6667	44.4444	22.2222
100012	SV+CT	EORTC QLQ-OV28：Attitudes toward disease	40	100	44.4444	55.5556
100012	SV+CT	EORTC QLQ-OV28：Attitudes toward disease	48	100	44.4444	55.5556
100012	SV+CT	EORTC QLQ-OV28：Attitudes toward disease	60	77.7778	44.4444	33.3333
100012	SV+CT	EORTC QLQ-OV28：Sexual function	0	100	100	0
100012	SV+CT	EORTC QLQ-OV28：Sexual function	8	100	100	0
100012	SV+CT	EORTC QLQ-OV28：Sexual function	16	100	100	0
100012	SV+CT	EORTC QLQ-OV28：Sexual function	24	100	100	0
100012	SV+CT	EORTC QLQ-OV28：Sexual function	32	100	100	0
100012	SV+CT	EORTC QLQ-OV28：Sexual function	40	100	100	0
100012	SV+CT	EORTC QLQ-OV28：Sexual function	48	100	100	0
100012	SV+CT	EORTC QLQ-OV28：Sexual function	60	100	100	0
100012	SV+CT	EORTC QLQ-OV28：Abdominal/GI	0	90.4762	90.4762	0
100012	SV+CT	EORTC QLQ-OV28：Abdominal/GI	8	90.4762	90.4762	0
100012	SV+CT	EORTC QLQ-OV28：Abdominal/GI	16	100	90.4762	9.52381
100012	SV+CT	EORTC QLQ-OV28：Abdominal/GI	24	100	90.4762	9.52381
100012	SV+CT	EORTC QLQ-OV28：Abdominal/GI	32	85.7143	90.4762	-4.7619
100012	SV+CT	EORTC QLQ-OV28：Abdominal/GI	40	95.2381	90.4762	4.7619
100012	SV+CT	EORTC QLQ-OV28：Abdominal/GI	48	100	90.4762	9.52381
100012	SV+CT	EORTC QLQ-OV28：Abdominal/GI	60	100	90.4762	9.52381
100012	SV+CT	EORTC QLQ-OV28：Other chemotherapy - related adverse effects	0	77.7778	77.7778	0
100012	SV+CT	EORTC QLQ-OV28：Other chemotherapy - related adverse effects	8	66.6667	77.7778	-11.1111
100012	SV+CT	EORTC QLQ-OV28：Other chemotherapy - related adverse effects	16	85.7143	77.7778	7.93651
100012	SV+CT	EORTC QLQ-OV28：Other chemotherapy - related adverse effects	24	72.2222	77.7778	-5.55556
100012	SV+CT	EORTC QLQ-OV28：Other chemotherapy - related adverse effects	32	94.4444	77.7778	16.6667
100012	SV+CT	EORTC QLQ-OV28：Other chemotherapy - related adverse effects	40	83.3333	77.7778	5.55556
100012	SV+CT	EORTC QLQ-OV28：Other chemotherapy - related adverse effects	48	94.4444	77.7778	16.6667
100012	SV+CT	EORTC QLQ-OV28：Other chemotherapy - related adverse effects	60	88.8889	77.7778	11.1111
100012	SV+CT	EORTC QLQ-OV28：Peripheral neuropathy	0	88.8889	88.8889	0
100012	SV+CT	EORTC QLQ-OV28：Peripheral neuropathy	8	55.5556	88.8889	-33.3333
100012	SV+CT	EORTC QLQ-OV28：Peripheral neuropathy	16	33.3333	88.8889	-55.5556
100012	SV+CT	EORTC QLQ-OV28：Peripheral neuropathy	24	33.3333	88.8889	-55.5556
100012	SV+CT	EORTC QLQ-OV28：Peripheral neuropathy	32	66.6667	88.8889	-22.2222
100012	SV+CT	EORTC QLQ-OV28：Peripheral neuropathy	40	66.6667	88.8889	-22.2222
100012	SV+CT	EORTC QLQ-OV28：Peripheral neuropathy	48	77.7778	88.8889	-11.1111
100012	SV+CT	EORTC QLQ-OV28：Peripheral neuropathy	60	88.8889	88.8889	0
100012	SV+CT	EORTC QLQ-OV28：Hormonal	0	83.3333	83.3333	0
100012	SV+CT	EORTC QLQ-OV28：Hormonal	8	83.3333	83.3333	0
100012	SV+CT	EORTC QLQ-OV28：Hormonal	16	100	83.3333	16.6667
100012	SV+CT	EORTC QLQ-OV28：Hormonal	24	100	83.3333	16.6667
100012	SV+CT	EORTC QLQ-OV28：Hormonal	32	100	83.3333	16.6667
100012	SV+CT	EORTC QLQ-OV28：Hormonal	40	100	83.3333	16.6667
100012	SV+CT	EORTC QLQ-OV28：Hormonal	48	100	83.3333	16.6667
100012	SV+CT	EORTC QLQ-OV28：Hormonal	60	100	83.3333	16.6667
100013	SV+CT	EORTC QLQ-OV28：Body image	0	100	100	0
100013	SV+CT	EORTC QLQ-OV28：Body image	8	100	100	0
100013	SV+CT	EORTC QLQ-OV28：Body image	16	16.6667	100	-83.3333
100013	SV+CT	EORTC QLQ-OV28：Attitudes toward disease	0	66.6667	66.6667	0
100013	SV+CT	EORTC QLQ-OV28：Attitudes toward disease	8	66.6667	66.6667	0
100013	SV+CT	EORTC QLQ-OV28：Attitudes toward disease	16	22.2222	66.6667	-44.4444
100013	SV+CT	EORTC QLQ-OV28：Sexual function	0	75	75	0
100013	SV+CT	EORTC QLQ-OV28：Sexual function	8	75	75	0
100013	SV+CT	EORTC QLQ-OV28：Sexual function	16	100	75	25
100013	SV+CT	EORTC QLQ-OV28：Abdominal/GI	0	85.7143	85.7143	0
100013	SV+CT	EORTC QLQ-OV28：Abdominal/GI	8	80.9524	85.7143	-4.7619
100013	SV+CT	EORTC QLQ-OV28：Abdominal/GI	16	33.3333	85.7143	-52.381
100013	SV+CT	EORTC QLQ-OV28：Other chemotherapy - related adverse effects	0	100	100	0
100013	SV+CT	EORTC QLQ-OV28：Other chemotherapy - related adverse effects	8	100	100	0
100013	SV+CT	EORTC QLQ-OV28：Other chemotherapy - related adverse effects	16	85.7143	100	-14.2857
100013	SV+CT	EORTC QLQ-OV28：Peripheral neuropathy	0	77.7778	77.7778	0
100013	SV+CT	EORTC QLQ-OV28：Peripheral neuropathy	8	88.8889	77.7778	11.1111
100013	SV+CT	EORTC QLQ-OV28：Peripheral neuropathy	16	66.6667	77.7778	-11.1111
100013	SV+CT	EORTC QLQ-OV28：Hormonal	0	100	100	0
100013	SV+CT	EORTC QLQ-OV28：Hormonal	8	83.3333	100	-16.6667
100013	SV+CT	EORTC QLQ-OV28：Hormonal	16	100	100	0
100014	SV+CT	EORTC QLQ-OV28：Body image	0	83.3333	83.3333	0
100014	SV+CT	EORTC QLQ-OV28：Body image	8	83.3333	83.3333	0
100014	SV+CT	EORTC QLQ-OV28：Attitudes toward disease	0	77.7778	77.7778	0
100014	SV+CT	EORTC QLQ-OV28：Attitudes toward disease	8	66.6667	77.7778	-11.1111
100014	SV+CT	EORTC QLQ-OV28：Sexual function	0	100	100	0
100014	SV+CT	EORTC QLQ-OV28：Sexual function	8	100	100	0
100014	SV+CT	EORTC QLQ-OV28：Abdominal/GI	0	100	100	0
100014	SV+CT	EORTC QLQ-OV28：Abdominal/GI	8	90.4762	100	-9.52381
100014	SV+CT	EORTC QLQ-OV28：Other chemotherapy - related adverse effects	0	100	100	0
100014	SV+CT	EORTC QLQ-OV28：Other chemotherapy - related adverse effects	8	100	100	0
100014	SV+CT	EORTC QLQ-OV28：Peripheral neuropathy	0	100	100	0
100014	SV+CT	EORTC QLQ-OV28：Peripheral neuropathy	8	88.8889	100	-11.1111
100014	SV+CT	EORTC QLQ-OV28：Hormonal	0	100	100	0
100014	SV+CT	EORTC QLQ-OV28：Hormonal	8	100	100	0
100015	SV+CT	EORTC QLQ-OV28：Body image	0	100	100	0
100015	SV+CT	EORTC QLQ-OV28：Attitudes toward disease	0	88.8889	88.8889	0
100015	SV+CT	EORTC QLQ-OV28：Sexual function	0	100	100	0
100015	SV+CT	EORTC QLQ-OV28：Abdominal/GI	0	100	100	0
100015	SV+CT	EORTC QLQ-OV28：Other chemotherapy - related adverse effects	0	100	100	0
100015	SV+CT	EORTC QLQ-OV28：Peripheral neuropathy	0	100	100	0
100015	SV+CT	EORTC QLQ-OV28：Hormonal	0	100	100	0
100016	PBO+CT	EORTC QLQ-OV28：Body image	0	100	100	0
100016	PBO+CT	EORTC QLQ-OV28：Body image	8	83.3333	100	-16.6667
100016	PBO+CT	EORTC QLQ-OV28：Attitudes toward disease	0	100	100	0
100016	PBO+CT	EORTC QLQ-OV28：Attitudes toward disease	8	77.7778	100	-22.2222
100016	PBO+CT	EORTC QLQ-OV28：Sexual function	0	100	100	0
100016	PBO+CT	EORTC QLQ-OV28：Sexual function	8	100	100	0
100016	PBO+CT	EORTC QLQ-OV28：Abdominal/GI	0	100	100	0
100016	PBO+CT	EORTC QLQ-OV28：Abdominal/GI	8	100	100	0
100016	PBO+CT	EORTC QLQ-OV28：Other chemotherapy - related adverse effects	0	94.4444	94.4444	0
100016	PBO+CT	EORTC QLQ-OV28：Other chemotherapy - related adverse effects	8	94.4444	94.4444	0
100016	PBO+CT	EORTC QLQ-OV28：Peripheral neuropathy	0	66.6667	66.6667	0
100016	PBO+CT	EORTC QLQ-OV28：Peripheral neuropathy	8	66.6667	66.6667	0
100016	PBO+CT	EORTC QLQ-OV28：Hormonal	0	100	100	0
100016	PBO+CT	EORTC QLQ-OV28：Hormonal	8	100	100	0
100017	SV+CT	EORTC QLQ-OV28：Body image	0	83.3333	83.3333	0
100017	SV+CT	EORTC QLQ-OV28：Body image	8	83.3333	83.3333	0
100017	SV+CT	EORTC QLQ-OV28：Body image	16	66.6667	83.3333	-16.6667
100017	SV+CT	EORTC QLQ-OV28：Body image	24	66.6667	83.3333	-16.6667
100017	SV+CT	EORTC QLQ-OV28：Body image	32	66.6667	83.3333	-16.6667
100017	SV+CT	EORTC QLQ-OV28：Body image	40	66.6667	83.3333	-16.6667
100017	SV+CT	EORTC QLQ-OV28：Body image	48	66.6667	83.3333	-16.6667
100017	SV+CT	EORTC QLQ-OV28：Body image	60	66.6667	83.3333	-16.6667
100017	SV+CT	EORTC QLQ-OV28：Body image	72	66.6667	83.3333	-16.6667
100017	SV+CT	EORTC QLQ-OV28：Attitudes toward disease	0	77.7778	77.7778	0
100017	SV+CT	EORTC QLQ-OV28：Attitudes toward disease	8	66.6667	77.7778	-11.1111
100017	SV+CT	EORTC QLQ-OV28：Attitudes toward disease	16	66.6667	77.7778	-11.1111
100017	SV+CT	EORTC QLQ-OV28：Attitudes toward disease	24	66.6667	77.7778	-11.1111
100017	SV+CT	EORTC QLQ-OV28：Attitudes toward disease	32	66.6667	77.7778	-11.1111
100017	SV+CT	EORTC QLQ-OV28：Attitudes toward disease	40	66.6667	77.7778	-11.1111
100017	SV+CT	EORTC QLQ-OV28：Attitudes toward disease	48	66.6667	77.7778	-11.1111
100017	SV+CT	EORTC QLQ-OV28：Attitudes toward disease	60	66.6667	77.7778	-11.1111
100017	SV+CT	EORTC QLQ-OV28：Attitudes toward disease	72	66.6667	77.7778	-11.1111
100017	SV+CT	EORTC QLQ-OV28：Sexual function	0	100	100	0
100017	SV+CT	EORTC QLQ-OV28：Sexual function	8	100	100	0
100017	SV+CT	EORTC QLQ-OV28：Sexual function	16	100	100	0
100017	SV+CT	EORTC QLQ-OV28：Sexual function	24	100	100	0
100017	SV+CT	EORTC QLQ-OV28：Sexual function	32	100	100	0
100017	SV+CT	EORTC QLQ-OV28：Sexual function	40	100	100	0
100017	SV+CT	EORTC QLQ-OV28：Sexual function	48	100	100	0
100017	SV+CT	EORTC QLQ-OV28：Sexual function	60	100	100	0
100017	SV+CT	EORTC QLQ-OV28：Sexual function	72	100	100	0
100017	SV+CT	EORTC QLQ-OV28：Abdominal/GI	0	90.4762	90.4762	0
100017	SV+CT	EORTC QLQ-OV28：Abdominal/GI	8	85.7143	90.4762	-4.7619
100017	SV+CT	EORTC QLQ-OV28：Abdominal/GI	16	90.4762	90.4762	0
100017	SV+CT	EORTC QLQ-OV28：Abdominal/GI	24	90.4762	90.4762	0
100017	SV+CT	EORTC QLQ-OV28：Abdominal/GI	32	90.4762	90.4762	0
100017	SV+CT	EORTC QLQ-OV28：Abdominal/GI	40	90.4762	90.4762	0
100017	SV+CT	EORTC QLQ-OV28：Abdominal/GI	48	90.4762	90.4762	0
100017	SV+CT	EORTC QLQ-OV28：Abdominal/GI	60	90.4762	90.4762	0
100017	SV+CT	EORTC QLQ-OV28：Abdominal/GI	72	90.4762	90.4762	0
100017	SV+CT	EORTC QLQ-OV28：Other chemotherapy - related adverse effects	0	94.4444	94.4444	0
100017	SV+CT	EORTC QLQ-OV28：Other chemotherapy - related adverse effects	8	76.1905	94.4444	-18.254
100017	SV+CT	EORTC QLQ-OV28：Other chemotherapy - related adverse effects	16	85.7143	94.4444	-8.73016
100017	SV+CT	EORTC QLQ-OV28：Other chemotherapy - related adverse effects	24	76.1905	94.4444	-18.254
100017	SV+CT	EORTC QLQ-OV28：Other chemotherapy - related adverse effects	32	76.1905	94.4444	-18.254
100017	SV+CT	EORTC QLQ-OV28：Other chemotherapy - related adverse effects	40	76.1905	94.4444	-18.254
100017	SV+CT	EORTC QLQ-OV28：Other chemotherapy - related adverse effects	48	76.1905	94.4444	-18.254
100017	SV+CT	EORTC QLQ-OV28：Other chemotherapy - related adverse effects	60	76.1905	94.4444	-18.254
100017	SV+CT	EORTC QLQ-OV28：Other chemotherapy - related adverse effects	72	76.1905	94.4444	-18.254
100017	SV+CT	EORTC QLQ-OV28：Peripheral neuropathy	0	100	100	0
100017	SV+CT	EORTC QLQ-OV28：Peripheral neuropathy	8	88.8889	100	-11.1111
100017	SV+CT	EORTC QLQ-OV28：Peripheral neuropathy	16	88.8889	100	-11.1111
100017	SV+CT	EORTC QLQ-OV28：Peripheral neuropathy	24	88.8889	100	-11.1111
100017	SV+CT	EORTC QLQ-OV28：Peripheral neuropathy	32	88.8889	100	-11.1111
100017	SV+CT	EORTC QLQ-OV28：Peripheral neuropathy	40	77.7778	100	-22.2222
100017	SV+CT	EORTC QLQ-OV28：Peripheral neuropathy	48	88.8889	100	-11.1111
100017	SV+CT	EORTC QLQ-OV28：Peripheral neuropathy	60	77.7778	100	-22.2222
100017	SV+CT	EORTC QLQ-OV28：Peripheral neuropathy	72	88.8889	100	-11.1111
100017	SV+CT	EORTC QLQ-OV28：Hormonal	0	100	100	0
100017	SV+CT	EORTC QLQ-OV28：Hormonal	8	100	100	0
100017	SV+CT	EORTC QLQ-OV28：Hormonal	16	100	100	0
100017	SV+CT	EORTC QLQ-OV28：Hormonal	24	100	100	0
100017	SV+CT	EORTC QLQ-OV28：Hormonal	32	100	100	0
100017	SV+CT	EORTC QLQ-OV28：Hormonal	40	100	100	0
100017	SV+CT	EORTC QLQ-OV28：Hormonal	48	100	100	0
100017	SV+CT	EORTC QLQ-OV28：Hormonal	60	100	100	0
100017	SV+CT	EORTC QLQ-OV28：Hormonal	72	100	100	0
100018	PBO+CT	EORTC QLQ-OV28：Body image	0	83.3333	83.3333	0
100018	PBO+CT	EORTC QLQ-OV28：Body image	8	100	83.3333	16.6667
100018	PBO+CT	EORTC QLQ-OV28：Attitudes toward disease	0	66.6667	66.6667	0
100018	PBO+CT	EORTC QLQ-OV28：Attitudes toward disease	8	66.6667	66.6667	0
100018	PBO+CT	EORTC QLQ-OV28：Sexual function	0	100	100	0
100018	PBO+CT	EORTC QLQ-OV28：Sexual function	8	100	100	0
100018	PBO+CT	EORTC QLQ-OV28：Abdominal/GI	0	90.4762	90.4762	0
100018	PBO+CT	EORTC QLQ-OV28：Abdominal/GI	8	71.4286	90.4762	-19.0476
100018	PBO+CT	EORTC QLQ-OV28：Other chemotherapy - related adverse effects	0	94.4444	94.4444	0
100018	PBO+CT	EORTC QLQ-OV28：Other chemotherapy - related adverse effects	8	88.8889	94.4444	-5.55556
100018	PBO+CT	EORTC QLQ-OV28：Peripheral neuropathy	0	100	100	0
100018	PBO+CT	EORTC QLQ-OV28：Peripheral neuropathy	8	77.7778	100	-22.2222
100018	PBO+CT	EORTC QLQ-OV28：Hormonal	0	83.3333	83.3333	0
100018	PBO+CT	EORTC QLQ-OV28：Hormonal	8	83.3333	83.3333	0
100019	SV+CT	EORTC QLQ-OV28：Body image	0	100	100	0
100019	SV+CT	EORTC QLQ-OV28：Body image	8	83.3333	100	-16.6667
100019	SV+CT	EORTC QLQ-OV28：Attitudes toward disease	0	66.6667	66.6667	0
100019	SV+CT	EORTC QLQ-OV28：Attitudes toward disease	8	66.6667	66.6667	0
100019	SV+CT	EORTC QLQ-OV28：Sexual function	0	100	100	0
100019	SV+CT	EORTC QLQ-OV28：Sexual function	8	100	100	0
100019	SV+CT	EORTC QLQ-OV28：Abdominal/GI	0	100	100	0
100019	SV+CT	EORTC QLQ-OV28：Abdominal/GI	8	100	100	0
100019	SV+CT	EORTC QLQ-OV28：Other chemotherapy - related adverse effects	0	94.4444	94.4444	0
100019	SV+CT	EORTC QLQ-OV28：Other chemotherapy - related adverse effects	8	94.4444	94.4444	0
100019	SV+CT	EORTC QLQ-OV28：Peripheral neuropathy	0	100	100	0
100019	SV+CT	EORTC QLQ-OV28：Peripheral neuropathy	8	100	100	0
100019	SV+CT	EORTC QLQ-OV28：Hormonal	0	100	100	0
100019	SV+CT	EORTC QLQ-OV28：Hormonal	8	100	100	0
100020	SV+CT	EORTC QLQ-OV28：Body image	0	83.3333	83.3333	0
100020	SV+CT	EORTC QLQ-OV28：Body image	8	66.6667	83.3333	-16.6667
100020	SV+CT	EORTC QLQ-OV28：Attitudes toward disease	0	66.6667	66.6667	0
100020	SV+CT	EORTC QLQ-OV28：Attitudes toward disease	8	66.6667	66.6667	0
100020	SV+CT	EORTC QLQ-OV28：Sexual function	0	100	100	0
100020	SV+CT	EORTC QLQ-OV28：Sexual function	8	100	100	0
100020	SV+CT	EORTC QLQ-OV28：Abdominal/GI	0	100	100	0
100020	SV+CT	EORTC QLQ-OV28：Abdominal/GI	8	100	100	0
100020	SV+CT	EORTC QLQ-OV28：Other chemotherapy - related adverse effects	0	100	100	0
100020	SV+CT	EORTC QLQ-OV28：Other chemotherapy - related adverse effects	8	100	100	0
100020	SV+CT	EORTC QLQ-OV28：Peripheral neuropathy	0	100	100	0
100020	SV+CT	EORTC QLQ-OV28：Peripheral neuropathy	8	100	100	0
100020	SV+CT	EORTC QLQ-OV28：Hormonal	0	100	100	0
100020	SV+CT	EORTC QLQ-OV28：Hormonal	8	100	100	0
100021	SV+CT	EORTC QLQ-OV28：Body image	0	83.3333	83.3333	0
100021	SV+CT	EORTC QLQ-OV28：Body image	8	66.6667	83.3333	-16.6667
100021	SV+CT	EORTC QLQ-OV28：Attitudes toward disease	0	66.6667	66.6667	0
100021	SV+CT	EORTC QLQ-OV28：Attitudes toward disease	8	77.7778	66.6667	11.1111
100021	SV+CT	EORTC QLQ-OV28：Sexual function	0	100	100	0
100021	SV+CT	EORTC QLQ-OV28：Sexual function	8	100	100	0
100021	SV+CT	EORTC QLQ-OV28：Abdominal/GI	0	85.7143	85.7143	0
100021	SV+CT	EORTC QLQ-OV28：Abdominal/GI	8	71.4286	85.7143	-14.2857
100021	SV+CT	EORTC QLQ-OV28：Other chemotherapy - related adverse effects	0	100	100	0
100021	SV+CT	EORTC QLQ-OV28：Other chemotherapy - related adverse effects	8	100	100	0
100021	SV+CT	EORTC QLQ-OV28：Peripheral neuropathy	0	88.8889	88.8889	0
100021	SV+CT	EORTC QLQ-OV28：Peripheral neuropathy	8	77.7778	88.8889	-11.1111
100021	SV+CT	EORTC QLQ-OV28：Hormonal	0	100	100	0
100021	SV+CT	EORTC QLQ-OV28：Hormonal	8	100	100	0
100022	PBO+CT	EORTC QLQ-OV28：Body image	0	83.3333	83.3333	0
100022	PBO+CT	EORTC QLQ-OV28：Attitudes toward disease	0	100	100	0
100022	PBO+CT	EORTC QLQ-OV28：Sexual function	0	100	100	0
100022	PBO+CT	EORTC QLQ-OV28：Abdominal/GI	0	95.2381	95.2381	0
100022	PBO+CT	EORTC QLQ-OV28：Other chemotherapy - related adverse effects	0	100	100	0
100022	PBO+CT	EORTC QLQ-OV28：Peripheral neuropathy	0	88.8889	88.8889	0
100022	PBO+CT	EORTC QLQ-OV28：Hormonal	0	100	100	0
100023	SV+CT	EORTC QLQ-OV28：Body image	0	66.6667	66.6667	0
100023	SV+CT	EORTC QLQ-OV28：Body image	16	66.6667	66.6667	0
100023	SV+CT	EORTC QLQ-OV28：Body image	24	50	66.6667	-16.6667
100023	SV+CT	EORTC QLQ-OV28：Body image	32	66.6667	66.6667	0
100023	SV+CT	EORTC QLQ-OV28：Body image	40	66.6667	66.6667	0
100023	SV+CT	EORTC QLQ-OV28：Body image	48	66.6667	66.6667	0
100023	SV+CT	EORTC QLQ-OV28：Body image	60	66.6667	66.6667	0
100023	SV+CT	EORTC QLQ-OV28：Body image	72	66.6667	66.6667	0
100023	SV+CT	EORTC QLQ-OV28：Attitudes toward disease	0	66.6667	66.6667	0
100023	SV+CT	EORTC QLQ-OV28：Attitudes toward disease	16	66.6667	66.6667	0
100023	SV+CT	EORTC QLQ-OV28：Attitudes toward disease	24	44.4444	66.6667	-22.2222
100023	SV+CT	EORTC QLQ-OV28：Attitudes toward disease	32	66.6667	66.6667	0
100023	SV+CT	EORTC QLQ-OV28：Attitudes toward disease	40	66.6667	66.6667	0
100023	SV+CT	EORTC QLQ-OV28：Attitudes toward disease	48	66.6667	66.6667	0
100023	SV+CT	EORTC QLQ-OV28：Attitudes toward disease	60	66.6667	66.6667	0
100023	SV+CT	EORTC QLQ-OV28：Attitudes toward disease	72	66.6667	66.6667	0
100023	SV+CT	EORTC QLQ-OV28：Sexual function	0	100	100	0
100023	SV+CT	EORTC QLQ-OV28：Sexual function	16	100	100	0
100023	SV+CT	EORTC QLQ-OV28：Sexual function	24	100	100	0
100023	SV+CT	EORTC QLQ-OV28：Sexual function	32	100	100	0
100023	SV+CT	EORTC QLQ-OV28：Sexual function	40	100	100	0
100023	SV+CT	EORTC QLQ-OV28：Sexual function	48	100	100	0
100023	SV+CT	EORTC QLQ-OV28：Sexual function	60	100	100	0
100023	SV+CT	EORTC QLQ-OV28：Sexual function	72	100	100	0
100023	SV+CT	EORTC QLQ-OV28：Abdominal/GI	0	100	100	0
100023	SV+CT	EORTC QLQ-OV28：Abdominal/GI	16	100	100	0
100023	SV+CT	EORTC QLQ-OV28：Abdominal/GI	24	100	100	0
100023	SV+CT	EORTC QLQ-OV28：Abdominal/GI	32	95.2381	100	-4.7619
100023	SV+CT	EORTC QLQ-OV28：Abdominal/GI	40	95.2381	100	-4.7619
100023	SV+CT	EORTC QLQ-OV28：Abdominal/GI	48	100	100	0
100023	SV+CT	EORTC QLQ-OV28：Abdominal/GI	60	100	100	0
100023	SV+CT	EORTC QLQ-OV28：Abdominal/GI	72	90.4762	100	-9.52381
100023	SV+CT	EORTC QLQ-OV28：Other chemotherapy - related adverse effects	0	100	100	0
100023	SV+CT	EORTC QLQ-OV28：Other chemotherapy - related adverse effects	16	100	100	0
100023	SV+CT	EORTC QLQ-OV28：Other chemotherapy - related adverse effects	24	100	100	0
100023	SV+CT	EORTC QLQ-OV28：Other chemotherapy - related adverse effects	32	100	100	0
100023	SV+CT	EORTC QLQ-OV28：Other chemotherapy - related adverse effects	40	100	100	0
100023	SV+CT	EORTC QLQ-OV28：Other chemotherapy - related adverse effects	48	100	100	0
100023	SV+CT	EORTC QLQ-OV28：Other chemotherapy - related adverse effects	60	100	100	0
100023	SV+CT	EORTC QLQ-OV28：Other chemotherapy - related adverse effects	72	100	100	0
100023	SV+CT	EORTC QLQ-OV28：Peripheral neuropathy	0	100	100	0
100023	SV+CT	EORTC QLQ-OV28：Peripheral neuropathy	16	88.8889	100	-11.1111
100023	SV+CT	EORTC QLQ-OV28：Peripheral neuropathy	24	100	100	0
100023	SV+CT	EORTC QLQ-OV28：Peripheral neuropathy	32	88.8889	100	-11.1111
100023	SV+CT	EORTC QLQ-OV28：Peripheral neuropathy	40	100	100	0
100023	SV+CT	EORTC QLQ-OV28：Peripheral neuropathy	48	66.6667	100	-33.3333
100023	SV+CT	EORTC QLQ-OV28：Peripheral neuropathy	60	77.7778	100	-22.2222
100023	SV+CT	EORTC QLQ-OV28：Peripheral neuropathy	72	77.7778	100	-22.2222
100023	SV+CT	EORTC QLQ-OV28：Hormonal	0	100	100	0
100023	SV+CT	EORTC QLQ-OV28：Hormonal	16	100	100	0
100023	SV+CT	EORTC QLQ-OV28：Hormonal	24	100	100	0
100023	SV+CT	EORTC QLQ-OV28：Hormonal	32	100	100	0
100023	SV+CT	EORTC QLQ-OV28：Hormonal	40	100	100	0
100023	SV+CT	EORTC QLQ-OV28：Hormonal	48	100	100	0
100023	SV+CT	EORTC QLQ-OV28：Hormonal	60	100	100	0
100023	SV+CT	EORTC QLQ-OV28：Hormonal	72	100	100	0
100024	SV+CT	EORTC QLQ-OV28：Body image	0	83.3333	83.3333	0
100024	SV+CT	EORTC QLQ-OV28：Body image	8	66.6667	83.3333	-16.6667
100024	SV+CT	EORTC QLQ-OV28：Body image	16	50	83.3333	-33.3333
100024	SV+CT	EORTC QLQ-OV28：Body image	24	50	83.3333	-33.3333
100024	SV+CT	EORTC QLQ-OV28：Attitudes toward disease	0	77.7778	77.7778	0
100024	SV+CT	EORTC QLQ-OV28：Attitudes toward disease	8	66.6667	77.7778	-11.1111
100024	SV+CT	EORTC QLQ-OV28：Attitudes toward disease	16	66.6667	77.7778	-11.1111
100024	SV+CT	EORTC QLQ-OV28：Attitudes toward disease	24	55.5556	77.7778	-22.2222
100024	SV+CT	EORTC QLQ-OV28：Sexual function	0	100	100	0
100024	SV+CT	EORTC QLQ-OV28：Sexual function	8	100	100	0
100024	SV+CT	EORTC QLQ-OV28：Sexual function	16	100	100	0
100024	SV+CT	EORTC QLQ-OV28：Sexual function	24	100	100	0
100024	SV+CT	EORTC QLQ-OV28：Abdominal/GI	0	100	100	0
100024	SV+CT	EORTC QLQ-OV28：Abdominal/GI	8	100	100	0
100024	SV+CT	EORTC QLQ-OV28：Abdominal/GI	16	95.2381	100	-4.7619
100024	SV+CT	EORTC QLQ-OV28：Abdominal/GI	24	100	100	0
100024	SV+CT	EORTC QLQ-OV28：Other chemotherapy - related adverse effects	0	100	100	0
100024	SV+CT	EORTC QLQ-OV28：Other chemotherapy - related adverse effects	8	100	100	0
100024	SV+CT	EORTC QLQ-OV28：Other chemotherapy - related adverse effects	16	94.4444	100	-5.55556
100024	SV+CT	EORTC QLQ-OV28：Other chemotherapy - related adverse effects	24	100	100	0
100024	SV+CT	EORTC QLQ-OV28：Peripheral neuropathy	0	88.8889	88.8889	0
100024	SV+CT	EORTC QLQ-OV28：Peripheral neuropathy	8	88.8889	88.8889	0
100024	SV+CT	EORTC QLQ-OV28：Peripheral neuropathy	16	88.8889	88.8889	0
100024	SV+CT	EORTC QLQ-OV28：Peripheral neuropathy	24	88.8889	88.8889	0
100024	SV+CT	EORTC QLQ-OV28：Hormonal	0	100	100	0
100024	SV+CT	EORTC QLQ-OV28：Hormonal	8	100	100	0
100024	SV+CT	EORTC QLQ-OV28：Hormonal	16	100	100	0
100024	SV+CT	EORTC QLQ-OV28：Hormonal	24	100	100	0
100025	SV+CT	EORTC QLQ-OV28：Body image	0	66.6667	66.6667	0
100025	SV+CT	EORTC QLQ-OV28：Body image	8	33.3333	66.6667	-33.3333
100025	SV+CT	EORTC QLQ-OV28：Attitudes toward disease	0	66.6667	66.6667	0
100025	SV+CT	EORTC QLQ-OV28：Attitudes toward disease	8	0	66.6667	-66.6667
100025	SV+CT	EORTC QLQ-OV28：Sexual function	0	100	100	0
100025	SV+CT	EORTC QLQ-OV28：Sexual function	8	100	100	0
100025	SV+CT	EORTC QLQ-OV28：Abdominal/GI	0	85.7143	85.7143	0
100025	SV+CT	EORTC QLQ-OV28：Abdominal/GI	8	71.4286	85.7143	-14.2857
100025	SV+CT	EORTC QLQ-OV28：Other chemotherapy - related adverse effects	0	88.8889	88.8889	0
100025	SV+CT	EORTC QLQ-OV28：Other chemotherapy - related adverse effects	8	72.2222	88.8889	-16.6667
100025	SV+CT	EORTC QLQ-OV28：Peripheral neuropathy	0	88.8889	88.8889	0
100025	SV+CT	EORTC QLQ-OV28：Peripheral neuropathy	8	33.3333	88.8889	-55.5556
100025	SV+CT	EORTC QLQ-OV28：Hormonal	0	100	100	0
100025	SV+CT	EORTC QLQ-OV28：Hormonal	8	83.3333	100	-16.6667
100026	SV+CT	EORTC QLQ-OV28：Body image	0	66.6667	66.6667	0
100026	SV+CT	EORTC QLQ-OV28：Body image	8	83.3333	66.6667	16.6667
100026	SV+CT	EORTC QLQ-OV28：Body image	16	66.6667	66.6667	0
100026	SV+CT	EORTC QLQ-OV28：Body image	24	50	66.6667	-16.6667
100026	SV+CT	EORTC QLQ-OV28：Body image	32	100	66.6667	33.3333
100026	SV+CT	EORTC QLQ-OV28：Body image	40	100	66.6667	33.3333
100026	SV+CT	EORTC QLQ-OV28：Body image	48	66.6667	66.6667	0
100026	SV+CT	EORTC QLQ-OV28：Body image	60	83.3333	66.6667	16.6667
100026	SV+CT	EORTC QLQ-OV28：Attitudes toward disease	0	55.5556	55.5556	0
100026	SV+CT	EORTC QLQ-OV28：Attitudes toward disease	8	77.7778	55.5556	22.2222
100026	SV+CT	EORTC QLQ-OV28：Attitudes toward disease	16	77.7778	55.5556	22.2222
100026	SV+CT	EORTC QLQ-OV28：Attitudes toward disease	24	55.5556	55.5556	0
100026	SV+CT	EORTC QLQ-OV28：Attitudes toward disease	32	77.7778	55.5556	22.2222
100026	SV+CT	EORTC QLQ-OV28：Attitudes toward disease	40	77.7778	55.5556	22.2222
100026	SV+CT	EORTC QLQ-OV28：Attitudes toward disease	48	77.7778	55.5556	22.2222
100026	SV+CT	EORTC QLQ-OV28：Attitudes toward disease	60	77.7778	55.5556	22.2222
100026	SV+CT	EORTC QLQ-OV28：Sexual function	0	100	100	0
100026	SV+CT	EORTC QLQ-OV28：Sexual function	8	100	100	0
100026	SV+CT	EORTC QLQ-OV28：Sexual function	16	100	100	0
100026	SV+CT	EORTC QLQ-OV28：Sexual function	24	100	100	0
100026	SV+CT	EORTC QLQ-OV28：Sexual function	32	100	100	0
100026	SV+CT	EORTC QLQ-OV28：Sexual function	40	100	100	0
100026	SV+CT	EORTC QLQ-OV28：Sexual function	48	100	100	0
100026	SV+CT	EORTC QLQ-OV28：Sexual function	60	100	100	0
100026	SV+CT	EORTC QLQ-OV28：Abdominal/GI	0	95.2381	95.2381	0
100026	SV+CT	EORTC QLQ-OV28：Abdominal/GI	8	95.2381	95.2381	0
100026	SV+CT	EORTC QLQ-OV28：Abdominal/GI	16	90.4762	95.2381	-4.7619
100026	SV+CT	EORTC QLQ-OV28：Abdominal/GI	24	90.4762	95.2381	-4.7619
100026	SV+CT	EORTC QLQ-OV28：Abdominal/GI	32	90.4762	95.2381	-4.7619
100026	SV+CT	EORTC QLQ-OV28：Abdominal/GI	40	90.4762	95.2381	-4.7619
100026	SV+CT	EORTC QLQ-OV28：Abdominal/GI	48	90.4762	95.2381	-4.7619
100026	SV+CT	EORTC QLQ-OV28：Abdominal/GI	60	95.2381	95.2381	0
100026	SV+CT	EORTC QLQ-OV28：Other chemotherapy - related adverse effects	0	94.4444	94.4444	0
100026	SV+CT	EORTC QLQ-OV28：Other chemotherapy - related adverse effects	8	100	94.4444	5.55556
100026	SV+CT	EORTC QLQ-OV28：Other chemotherapy - related adverse effects	16	94.4444	94.4444	0
100026	SV+CT	EORTC QLQ-OV28：Other chemotherapy - related adverse effects	24	94.4444	94.4444	0
100026	SV+CT	EORTC QLQ-OV28：Other chemotherapy - related adverse effects	32	94.4444	94.4444	0
100026	SV+CT	EORTC QLQ-OV28：Other chemotherapy - related adverse effects	40	94.4444	94.4444	0
100026	SV+CT	EORTC QLQ-OV28：Other chemotherapy - related adverse effects	48	94.4444	94.4444	0
100026	SV+CT	EORTC QLQ-OV28：Other chemotherapy - related adverse effects	60	88.8889	94.4444	-5.55556
100026	SV+CT	EORTC QLQ-OV28：Peripheral neuropathy	0	88.8889	88.8889	0
100026	SV+CT	EORTC QLQ-OV28：Peripheral neuropathy	8	88.8889	88.8889	0
100026	SV+CT	EORTC QLQ-OV28：Peripheral neuropathy	16	88.8889	88.8889	0
100026	SV+CT	EORTC QLQ-OV28：Peripheral neuropathy	24	66.6667	88.8889	-22.2222
100026	SV+CT	EORTC QLQ-OV28：Peripheral neuropathy	32	77.7778	88.8889	-11.1111
100026	SV+CT	EORTC QLQ-OV28：Peripheral neuropathy	40	66.6667	88.8889	-22.2222
100026	SV+CT	EORTC QLQ-OV28：Peripheral neuropathy	48	66.6667	88.8889	-22.2222
100026	SV+CT	EORTC QLQ-OV28：Peripheral neuropathy	60	66.6667	88.8889	-22.2222
100026	SV+CT	EORTC QLQ-OV28：Hormonal	0	100	100	0
100026	SV+CT	EORTC QLQ-OV28：Hormonal	8	100	100	0
100026	SV+CT	EORTC QLQ-OV28：Hormonal	16	100	100	0
100026	SV+CT	EORTC QLQ-OV28：Hormonal	24	100	100	0
100026	SV+CT	EORTC QLQ-OV28：Hormonal	32	100	100	0
100026	SV+CT	EORTC QLQ-OV28：Hormonal	40	100	100	0
100026	SV+CT	EORTC QLQ-OV28：Hormonal	48	100	100	0
100026	SV+CT	EORTC QLQ-OV28：Hormonal	60	100	100	0
100027	PBO+CT	EORTC QLQ-OV28：Body image	0	16.6667	16.6667	0
100027	PBO+CT	EORTC QLQ-OV28：Body image	8	50	16.6667	33.3333
100027	PBO+CT	EORTC QLQ-OV28：Body image	16	66.6667	16.6667	50
100027	PBO+CT	EORTC QLQ-OV28：Body image	24	66.6667	16.6667	50
100027	PBO+CT	EORTC QLQ-OV28：Body image	32	66.6667	16.6667	50
100027	PBO+CT	EORTC QLQ-OV28：Body image	40	66.6667	16.6667	50
100027	PBO+CT	EORTC QLQ-OV28：Body image	48	66.6667	16.6667	50
100027	PBO+CT	EORTC QLQ-OV28：Attitudes toward disease	0	44.4444	44.4444	0
100027	PBO+CT	EORTC QLQ-OV28：Attitudes toward disease	8	33.3333	44.4444	-11.1111
100027	PBO+CT	EORTC QLQ-OV28：Attitudes toward disease	16	66.6667	44.4444	22.2222
100027	PBO+CT	EORTC QLQ-OV28：Attitudes toward disease	24	66.6667	44.4444	22.2222
100027	PBO+CT	EORTC QLQ-OV28：Attitudes toward disease	32	66.6667	44.4444	22.2222
100027	PBO+CT	EORTC QLQ-OV28：Attitudes toward disease	40	66.6667	44.4444	22.2222
100027	PBO+CT	EORTC QLQ-OV28：Attitudes toward disease	48	66.6667	44.4444	22.2222
100027	PBO+CT	EORTC QLQ-OV28：Sexual function	0	100	100	0
100027	PBO+CT	EORTC QLQ-OV28：Sexual function	8	100	100	0
100027	PBO+CT	EORTC QLQ-OV28：Sexual function	16	100	100	0
100027	PBO+CT	EORTC QLQ-OV28：Sexual function	24	100	100	0
100027	PBO+CT	EORTC QLQ-OV28：Sexual function	32	100	100	0
100027	PBO+CT	EORTC QLQ-OV28：Sexual function	40	100	100	0
100027	PBO+CT	EORTC QLQ-OV28：Sexual function	48	100	100	0
100027	PBO+CT	EORTC QLQ-OV28：Abdominal/GI	0	100	100	0
100027	PBO+CT	EORTC QLQ-OV28：Abdominal/GI	8	100	100	0
100027	PBO+CT	EORTC QLQ-OV28：Abdominal/GI	16	100	100	0
100027	PBO+CT	EORTC QLQ-OV28：Abdominal/GI	24	100	100	0
100027	PBO+CT	EORTC QLQ-OV28：Abdominal/GI	32	100	100	0
100027	PBO+CT	EORTC QLQ-OV28：Abdominal/GI	40	100	100	0
100027	PBO+CT	EORTC QLQ-OV28：Abdominal/GI	48	100	100	0
100027	PBO+CT	EORTC QLQ-OV28：Other chemotherapy - related adverse effects	0	100	100	0
100027	PBO+CT	EORTC QLQ-OV28：Other chemotherapy - related adverse effects	8	100	100	0
100027	PBO+CT	EORTC QLQ-OV28：Other chemotherapy - related adverse effects	16	94.4444	100	-5.55556
100027	PBO+CT	EORTC QLQ-OV28：Other chemotherapy - related adverse effects	24	94.4444	100	-5.55556
100027	PBO+CT	EORTC QLQ-OV28：Other chemotherapy - related adverse effects	32	100	100	0
100027	PBO+CT	EORTC QLQ-OV28：Other chemotherapy - related adverse effects	40	100	100	0
100027	PBO+CT	EORTC QLQ-OV28：Other chemotherapy - related adverse effects	48	100	100	0
100027	PBO+CT	EORTC QLQ-OV28：Peripheral neuropathy	0	100	100	0
100027	PBO+CT	EORTC QLQ-OV28：Peripheral neuropathy	8	100	100	0
100027	PBO+CT	EORTC QLQ-OV28：Peripheral neuropathy	16	100	100	0
100027	PBO+CT	EORTC QLQ-OV28：Peripheral neuropathy	24	100	100	0
100027	PBO+CT	EORTC QLQ-OV28：Peripheral neuropathy	32	100	100	0
100027	PBO+CT	EORTC QLQ-OV28：Peripheral neuropathy	40	100	100	0
100027	PBO+CT	EORTC QLQ-OV28：Peripheral neuropathy	48	100	100	0
100027	PBO+CT	EORTC QLQ-OV28：Hormonal	0	100	100	0
100027	PBO+CT	EORTC QLQ-OV28：Hormonal	8	100	100	0
100027	PBO+CT	EORTC QLQ-OV28：Hormonal	16	100	100	0
100027	PBO+CT	EORTC QLQ-OV28：Hormonal	24	100	100	0
100027	PBO+CT	EORTC QLQ-OV28：Hormonal	32	100	100	0
100027	PBO+CT	EORTC QLQ-OV28：Hormonal	40	100	100	0
100027	PBO+CT	EORTC QLQ-OV28：Hormonal	48	100	100	0
100028	SV+CT	EORTC QLQ-OV28：Body image	0	66.6667	66.6667	0
100028	SV+CT	EORTC QLQ-OV28：Body image	8	66.6667	66.6667	0
100028	SV+CT	EORTC QLQ-OV28：Body image	16	50	66.6667	-16.6667
100028	SV+CT	EORTC QLQ-OV28：Attitudes toward disease	0	55.5556	55.5556	0
100028	SV+CT	EORTC QLQ-OV28：Attitudes toward disease	8	77.7778	55.5556	22.2222
100028	SV+CT	EORTC QLQ-OV28：Attitudes toward disease	16	33.3333	55.5556	-22.2222
100028	SV+CT	EORTC QLQ-OV28：Sexual function	0	100	100	0
100028	SV+CT	EORTC QLQ-OV28：Sexual function	8	100	100	0
100028	SV+CT	EORTC QLQ-OV28：Sexual function	16	100	100	0
100028	SV+CT	EORTC QLQ-OV28：Abdominal/GI	0	90.4762	90.4762	0
100028	SV+CT	EORTC QLQ-OV28：Abdominal/GI	8	95.2381	90.4762	4.7619
100028	SV+CT	EORTC QLQ-OV28：Abdominal/GI	16	76.1905	90.4762	-14.2857
100028	SV+CT	EORTC QLQ-OV28：Other chemotherapy - related adverse effects	0	94.4444	94.4444	0
100028	SV+CT	EORTC QLQ-OV28：Other chemotherapy - related adverse effects	8	94.4444	94.4444	0
100028	SV+CT	EORTC QLQ-OV28：Other chemotherapy - related adverse effects	16	100	94.4444	5.55556
100028	SV+CT	EORTC QLQ-OV28：Peripheral neuropathy	0	88.8889	88.8889	0
100028	SV+CT	EORTC QLQ-OV28：Peripheral neuropathy	8	88.8889	88.8889	0
100028	SV+CT	EORTC QLQ-OV28：Peripheral neuropathy	16	100	88.8889	11.1111
100028	SV+CT	EORTC QLQ-OV28：Hormonal	0	100	100	0
100028	SV+CT	EORTC QLQ-OV28：Hormonal	8	100	100	0
100028	SV+CT	EORTC QLQ-OV28：Hormonal	16	100	100	0
100029	SV+CT	EORTC QLQ-OV28：Body image	0	100	100	0
100029	SV+CT	EORTC QLQ-OV28：Body image	8	100	100	0
100029	SV+CT	EORTC QLQ-OV28：Body image	16	83.3333	100	-16.6667
100029	SV+CT	EORTC QLQ-OV28：Attitudes toward disease	0	77.7778	77.7778	0
100029	SV+CT	EORTC QLQ-OV28：Attitudes toward disease	8	77.7778	77.7778	0
100029	SV+CT	EORTC QLQ-OV28：Attitudes toward disease	16	66.6667	77.7778	-11.1111
100029	SV+CT	EORTC QLQ-OV28：Sexual function	0	100	100	0
100029	SV+CT	EORTC QLQ-OV28：Sexual function	8	100	100	0
100029	SV+CT	EORTC QLQ-OV28：Sexual function	16	100	100	0
100029	SV+CT	EORTC QLQ-OV28：Abdominal/GI	0	100	100	0
100029	SV+CT	EORTC QLQ-OV28：Abdominal/GI	8	95.2381	100	-4.7619
100029	SV+CT	EORTC QLQ-OV28：Abdominal/GI	16	85.7143	100	-14.2857
100029	SV+CT	EORTC QLQ-OV28：Other chemotherapy - related adverse effects	0	100	100	0
100029	SV+CT	EORTC QLQ-OV28：Other chemotherapy - related adverse effects	8	100	100	0
100029	SV+CT	EORTC QLQ-OV28：Other chemotherapy - related adverse effects	16	100	100	0
100029	SV+CT	EORTC QLQ-OV28：Peripheral neuropathy	0	100	100	0
100029	SV+CT	EORTC QLQ-OV28：Peripheral neuropathy	8	88.8889	100	-11.1111
100029	SV+CT	EORTC QLQ-OV28：Peripheral neuropathy	16	88.8889	100	-11.1111
100029	SV+CT	EORTC QLQ-OV28：Hormonal	0	100	100	0
100029	SV+CT	EORTC QLQ-OV28：Hormonal	8	100	100	0
100029	SV+CT	EORTC QLQ-OV28：Hormonal	16	100	100	0
100030	SV+CT	EORTC QLQ-OV28：Body image	0	83.3333	83.3333	0
100030	SV+CT	EORTC QLQ-OV28：Body image	8	83.3333	83.3333	0
100030	SV+CT	EORTC QLQ-OV28：Body image	16	50	83.3333	-33.3333
100030	SV+CT	EORTC QLQ-OV28：Body image	24	66.6667	83.3333	-16.6667
100030	SV+CT	EORTC QLQ-OV28：Body image	32	33.3333	83.3333	-50
100030	SV+CT	EORTC QLQ-OV28：Attitudes toward disease	0	66.6667	66.6667	0
100030	SV+CT	EORTC QLQ-OV28：Attitudes toward disease	8	66.6667	66.6667	0
100030	SV+CT	EORTC QLQ-OV28：Attitudes toward disease	16	55.5556	66.6667	-11.1111
100030	SV+CT	EORTC QLQ-OV28：Attitudes toward disease	24	66.6667	66.6667	0
100030	SV+CT	EORTC QLQ-OV28：Attitudes toward disease	32	44.4444	66.6667	-22.2222
100030	SV+CT	EORTC QLQ-OV28：Sexual function	0	100	100	0
100030	SV+CT	EORTC QLQ-OV28：Sexual function	8	100	100	0
100030	SV+CT	EORTC QLQ-OV28：Sexual function	16	100	100	0
100030	SV+CT	EORTC QLQ-OV28：Sexual function	24	100	100	0
100030	SV+CT	EORTC QLQ-OV28：Sexual function	32	100	100	0
100030	SV+CT	EORTC QLQ-OV28：Abdominal/GI	0	90.4762	90.4762	0
100030	SV+CT	EORTC QLQ-OV28：Abdominal/GI	8	95.2381	90.4762	4.7619
100030	SV+CT	EORTC QLQ-OV28：Abdominal/GI	16	90.4762	90.4762	0
100030	SV+CT	EORTC QLQ-OV28：Abdominal/GI	24	90.4762	90.4762	0
100030	SV+CT	EORTC QLQ-OV28：Abdominal/GI	32	85.7143	90.4762	-4.7619
100030	SV+CT	EORTC QLQ-OV28：Other chemotherapy - related adverse effects	0	100	100	0
100030	SV+CT	EORTC QLQ-OV28：Other chemotherapy - related adverse effects	8	85.7143	100	-14.2857
100030	SV+CT	EORTC QLQ-OV28：Other chemotherapy - related adverse effects	16	85.7143	100	-14.2857
100030	SV+CT	EORTC QLQ-OV28：Other chemotherapy - related adverse effects	24	85.7143	100	-14.2857
100030	SV+CT	EORTC QLQ-OV28：Other chemotherapy - related adverse effects	32	85.7143	100	-14.2857
100030	SV+CT	EORTC QLQ-OV28：Peripheral neuropathy	0	100	100	0
100030	SV+CT	EORTC QLQ-OV28：Peripheral neuropathy	8	66.6667	100	-33.3333
100030	SV+CT	EORTC QLQ-OV28：Peripheral neuropathy	16	66.6667	100	-33.3333
100030	SV+CT	EORTC QLQ-OV28：Peripheral neuropathy	24	77.7778	100	-22.2222
100030	SV+CT	EORTC QLQ-OV28：Peripheral neuropathy	32	66.6667	100	-33.3333
100030	SV+CT	EORTC QLQ-OV28：Hormonal	0	100	100	0
100030	SV+CT	EORTC QLQ-OV28：Hormonal	8	100	100	0
100030	SV+CT	EORTC QLQ-OV28：Hormonal	16	100	100	0
100030	SV+CT	EORTC QLQ-OV28：Hormonal	24	100	100	0
100030	SV+CT	EORTC QLQ-OV28：Hormonal	32	100	100	0
100031	PBO+CT	EORTC QLQ-OV28：Body image	0	66.6667	66.6667	0
100031	PBO+CT	EORTC QLQ-OV28：Body image	8	66.6667	66.6667	0
100031	PBO+CT	EORTC QLQ-OV28：Attitudes toward disease	0	66.6667	66.6667	0
100031	PBO+CT	EORTC QLQ-OV28：Attitudes toward disease	8	66.6667	66.6667	0
100031	PBO+CT	EORTC QLQ-OV28：Sexual function	0	100	100	0
100031	PBO+CT	EORTC QLQ-OV28：Sexual function	8	100	100	0
100031	PBO+CT	EORTC QLQ-OV28：Abdominal/GI	0	100	100	0
100031	PBO+CT	EORTC QLQ-OV28：Abdominal/GI	8	95.2381	100	-4.7619
100031	PBO+CT	EORTC QLQ-OV28：Other chemotherapy - related adverse effects	0	100	100	0
100031	PBO+CT	EORTC QLQ-OV28：Other chemotherapy - related adverse effects	8	100	100	0
100031	PBO+CT	EORTC QLQ-OV28：Peripheral neuropathy	0	100	100	0
100031	PBO+CT	EORTC QLQ-OV28：Peripheral neuropathy	8	88.8889	100	-11.1111
100031	PBO+CT	EORTC QLQ-OV28：Hormonal	0	100	100	0
100031	PBO+CT	EORTC QLQ-OV28：Hormonal	8	83.3333	100	-16.6667
100042	PBO+CT	EORTC QLQ-OV28：Body image	0	100	100	0
100042	PBO+CT	EORTC QLQ-OV28：Attitudes toward disease	0	100	100	0
100042	PBO+CT	EORTC QLQ-OV28：Sexual function	0	100	100	0
100042	PBO+CT	EORTC QLQ-OV28：Abdominal/GI	0	90.4762	90.4762	0
100042	PBO+CT	EORTC QLQ-OV28：Other chemotherapy - related adverse effects	0	100	100	0
100042	PBO+CT	EORTC QLQ-OV28：Peripheral neuropathy	0	100	100	0
100042	PBO+CT	EORTC QLQ-OV28：Hormonal	0	100	100	0
100043	PBO+CT	EORTC QLQ-OV28：Body image	0	83.3333	83.3333	0
100043	PBO+CT	EORTC QLQ-OV28：Body image	8	66.6667	83.3333	-16.6667
100043	PBO+CT	EORTC QLQ-OV28：Body image	16	66.6667	83.3333	-16.6667
100043	PBO+CT	EORTC QLQ-OV28：Attitudes toward disease	0	77.7778	77.7778	0
100043	PBO+CT	EORTC QLQ-OV28：Attitudes toward disease	8	66.6667	77.7778	-11.1111
100043	PBO+CT	EORTC QLQ-OV28：Attitudes toward disease	16	66.6667	77.7778	-11.1111
100043	PBO+CT	EORTC QLQ-OV28：Sexual function	0	100	100	0
100043	PBO+CT	EORTC QLQ-OV28：Sexual function	8	100	100	0
100043	PBO+CT	EORTC QLQ-OV28：Sexual function	16	100	100	0
100043	PBO+CT	EORTC QLQ-OV28：Abdominal/GI	0	100	100	0
100043	PBO+CT	EORTC QLQ-OV28：Abdominal/GI	8	100	100	0
100043	PBO+CT	EORTC QLQ-OV28：Abdominal/GI	16	100	100	0
100043	PBO+CT	EORTC QLQ-OV28：Other chemotherapy - related adverse effects	0	100	100	0
100043	PBO+CT	EORTC QLQ-OV28：Other chemotherapy - related adverse effects	8	80.9524	100	-19.0476
100043	PBO+CT	EORTC QLQ-OV28：Other chemotherapy - related adverse effects	16	80.9524	100	-19.0476
100043	PBO+CT	EORTC QLQ-OV28：Peripheral neuropathy	0	100	100	0
100043	PBO+CT	EORTC QLQ-OV28：Peripheral neuropathy	8	88.8889	100	-11.1111
100043	PBO+CT	EORTC QLQ-OV28：Peripheral neuropathy	16	55.5556	100	-44.4444
100043	PBO+CT	EORTC QLQ-OV28：Hormonal	0	83.3333	83.3333	0
100043	PBO+CT	EORTC QLQ-OV28：Hormonal	8	83.3333	83.3333	0
100043	PBO+CT	EORTC QLQ-OV28：Hormonal	16	83.3333	83.3333	0
100044	PBO+CT	EORTC QLQ-OV28：Body image	0	66.6667	66.6667	0
100044	PBO+CT	EORTC QLQ-OV28：Body image	8	100	66.6667	33.3333
100044	PBO+CT	EORTC QLQ-OV28：Body image	16	83.3333	66.6667	16.6667
100044	PBO+CT	EORTC QLQ-OV28：Body image	24	66.6667	66.6667	0
100044	PBO+CT	EORTC QLQ-OV28：Body image	32	100	66.6667	33.3333
100044	PBO+CT	EORTC QLQ-OV28：Attitudes toward disease	0	66.6667	66.6667	0
100044	PBO+CT	EORTC QLQ-OV28：Attitudes toward disease	8	88.8889	66.6667	22.2222
100044	PBO+CT	EORTC QLQ-OV28：Attitudes toward disease	16	66.6667	66.6667	0
100044	PBO+CT	EORTC QLQ-OV28：Attitudes toward disease	24	66.6667	66.6667	0
100044	PBO+CT	EORTC QLQ-OV28：Attitudes toward disease	32	66.6667	66.6667	0
100044	PBO+CT	EORTC QLQ-OV28：Sexual function	0	100	100	0
100044	PBO+CT	EORTC QLQ-OV28：Sexual function	8	100	100	0
100044	PBO+CT	EORTC QLQ-OV28：Sexual function	16	100	100	0
100044	PBO+CT	EORTC QLQ-OV28：Sexual function	24	100	100	0
100044	PBO+CT	EORTC QLQ-OV28：Sexual function	32	100	100	0
100044	PBO+CT	EORTC QLQ-OV28：Abdominal/GI	0	95.2381	95.2381	0
100044	PBO+CT	EORTC QLQ-OV28：Abdominal/GI	8	85.7143	95.2381	-9.52381
100044	PBO+CT	EORTC QLQ-OV28：Abdominal/GI	16	90.4762	95.2381	-4.7619
100044	PBO+CT	EORTC QLQ-OV28：Abdominal/GI	24	80.9524	95.2381	-14.2857
100044	PBO+CT	EORTC QLQ-OV28：Abdominal/GI	32	85.7143	95.2381	-9.52381
100044	PBO+CT	EORTC QLQ-OV28：Other chemotherapy - related adverse effects	0	90.4762	90.4762	0
100044	PBO+CT	EORTC QLQ-OV28：Other chemotherapy - related adverse effects	8	90.4762	90.4762	0
100044	PBO+CT	EORTC QLQ-OV28：Other chemotherapy - related adverse effects	16	76.1905	90.4762	-14.2857
100044	PBO+CT	EORTC QLQ-OV28：Other chemotherapy - related adverse effects	24	88.8889	90.4762	-1.5873
100044	PBO+CT	EORTC QLQ-OV28：Other chemotherapy - related adverse effects	32	80.9524	90.4762	-9.52381
100044	PBO+CT	EORTC QLQ-OV28：Peripheral neuropathy	0	88.8889	88.8889	0
100044	PBO+CT	EORTC QLQ-OV28：Peripheral neuropathy	8	77.7778	88.8889	-11.1111
100044	PBO+CT	EORTC QLQ-OV28：Peripheral neuropathy	16	66.6667	88.8889	-22.2222
100044	PBO+CT	EORTC QLQ-OV28：Peripheral neuropathy	24	66.6667	88.8889	-22.2222
100044	PBO+CT	EORTC QLQ-OV28：Peripheral neuropathy	32	66.6667	88.8889	-22.2222
100044	PBO+CT	EORTC QLQ-OV28：Hormonal	0	100	100	0
100044	PBO+CT	EORTC QLQ-OV28：Hormonal	8	100	100	0
100044	PBO+CT	EORTC QLQ-OV28：Hormonal	16	100	100	0
100044	PBO+CT	EORTC QLQ-OV28：Hormonal	24	100	100	0
100044	PBO+CT	EORTC QLQ-OV28：Hormonal	32	100	100	0
100045	SV+CT	EORTC QLQ-OV28：Body image	0	100	100	0
100045	SV+CT	EORTC QLQ-OV28：Attitudes toward disease	0	100	100	0
100045	SV+CT	EORTC QLQ-OV28：Sexual function	0	100	100	0
100045	SV+CT	EORTC QLQ-OV28：Abdominal/GI	0	90.4762	90.4762	0
100045	SV+CT	EORTC QLQ-OV28：Other chemotherapy - related adverse effects	0	100	100	0
100045	SV+CT	EORTC QLQ-OV28：Peripheral neuropathy	0	100	100	0
100045	SV+CT	EORTC QLQ-OV28：Hormonal	0	100	100	0
100046	SV+CT	EORTC QLQ-OV28：Body image	0	66.6667	66.6667	0
100046	SV+CT	EORTC QLQ-OV28：Body image	8	66.6667	66.6667	0
100046	SV+CT	EORTC QLQ-OV28：Body image	16	100	66.6667	33.3333
100046	SV+CT	EORTC QLQ-OV28：Body image	24	66.6667	66.6667	0
100046	SV+CT	EORTC QLQ-OV28：Body image	32	66.6667	66.6667	0
100046	SV+CT	EORTC QLQ-OV28：Body image	40	66.6667	66.6667	0
100046	SV+CT	EORTC QLQ-OV28：Attitudes toward disease	0	66.6667	66.6667	0
100046	SV+CT	EORTC QLQ-OV28：Attitudes toward disease	8	66.6667	66.6667	0
100046	SV+CT	EORTC QLQ-OV28：Attitudes toward disease	16	66.6667	66.6667	0
100046	SV+CT	EORTC QLQ-OV28：Attitudes toward disease	24	66.6667	66.6667	0
100046	SV+CT	EORTC QLQ-OV28：Attitudes toward disease	32	66.6667	66.6667	0
100046	SV+CT	EORTC QLQ-OV28：Attitudes toward disease	40	66.6667	66.6667	0
100046	SV+CT	EORTC QLQ-OV28：Sexual function	0	100	100	0
100046	SV+CT	EORTC QLQ-OV28：Sexual function	8	100	100	0
100046	SV+CT	EORTC QLQ-OV28：Sexual function	16	100	100	0
100046	SV+CT	EORTC QLQ-OV28：Sexual function	24	100	100	0
100046	SV+CT	EORTC QLQ-OV28：Sexual function	32	100	100	0
100046	SV+CT	EORTC QLQ-OV28：Sexual function	40	100	100	0
100046	SV+CT	EORTC QLQ-OV28：Abdominal/GI	0	100	100	0
100046	SV+CT	EORTC QLQ-OV28：Abdominal/GI	8	100	100	0
100046	SV+CT	EORTC QLQ-OV28：Abdominal/GI	16	100	100	0
100046	SV+CT	EORTC QLQ-OV28：Abdominal/GI	24	100	100	0
100046	SV+CT	EORTC QLQ-OV28：Abdominal/GI	32	100	100	0
100046	SV+CT	EORTC QLQ-OV28：Abdominal/GI	40	100	100	0
100046	SV+CT	EORTC QLQ-OV28：Other chemotherapy - related adverse effects	0	90.4762	90.4762	0
100046	SV+CT	EORTC QLQ-OV28：Other chemotherapy - related adverse effects	8	85.7143	90.4762	-4.7619
100046	SV+CT	EORTC QLQ-OV28：Other chemotherapy - related adverse effects	16	90.4762	90.4762	0
100046	SV+CT	EORTC QLQ-OV28：Other chemotherapy - related adverse effects	24	90.4762	90.4762	0
100046	SV+CT	EORTC QLQ-OV28：Other chemotherapy - related adverse effects	32	90.4762	90.4762	0
100046	SV+CT	EORTC QLQ-OV28：Other chemotherapy - related adverse effects	40	90.4762	90.4762	0
100046	SV+CT	EORTC QLQ-OV28：Peripheral neuropathy	0	88.8889	88.8889	0
100046	SV+CT	EORTC QLQ-OV28：Peripheral neuropathy	8	66.6667	88.8889	-22.2222
100046	SV+CT	EORTC QLQ-OV28：Peripheral neuropathy	16	77.7778	88.8889	-11.1111
100046	SV+CT	EORTC QLQ-OV28：Peripheral neuropathy	24	77.7778	88.8889	-11.1111
100046	SV+CT	EORTC QLQ-OV28：Peripheral neuropathy	32	77.7778	88.8889	-11.1111
100046	SV+CT	EORTC QLQ-OV28：Peripheral neuropathy	40	88.8889	88.8889	0
100046	SV+CT	EORTC QLQ-OV28：Hormonal	0	100	100	0
100046	SV+CT	EORTC QLQ-OV28：Hormonal	8	100	100	0
100046	SV+CT	EORTC QLQ-OV28：Hormonal	16	100	100	0
100046	SV+CT	EORTC QLQ-OV28：Hormonal	24	100	100	0
100046	SV+CT	EORTC QLQ-OV28：Hormonal	32	100	100	0
100046	SV+CT	EORTC QLQ-OV28：Hormonal	40	100	100	0
100047	SV+CT	EORTC QLQ-OV28：Body image	0	100	100	0
100047	SV+CT	EORTC QLQ-OV28：Body image	8	100	100	0
100047	SV+CT	EORTC QLQ-OV28：Body image	16	100	100	0
100047	SV+CT	EORTC QLQ-OV28：Body image	24	100	100	0
100047	SV+CT	EORTC QLQ-OV28：Body image	32	100	100	0
100047	SV+CT	EORTC QLQ-OV28：Body image	40	100	100	0
100047	SV+CT	EORTC QLQ-OV28：Body image	48	100	100	0
100047	SV+CT	EORTC QLQ-OV28：Body image	60	100	100	0
100047	SV+CT	EORTC QLQ-OV28：Body image	72	100	100	0
100047	SV+CT	EORTC QLQ-OV28：Body image	84	100	100	0
100047	SV+CT	EORTC QLQ-OV28：Body image	96	100	100	0
100047	SV+CT	EORTC QLQ-OV28：Body image	108	100	100	0
100047	SV+CT	EORTC QLQ-OV28：Attitudes toward disease	0	100	100	0
100047	SV+CT	EORTC QLQ-OV28：Attitudes toward disease	8	66.6667	100	-33.3333
100047	SV+CT	EORTC QLQ-OV28：Attitudes toward disease	16	100	100	0
100047	SV+CT	EORTC QLQ-OV28：Attitudes toward disease	24	100	100	0
100047	SV+CT	EORTC QLQ-OV28：Attitudes toward disease	32	100	100	0
100047	SV+CT	EORTC QLQ-OV28：Attitudes toward disease	40	100	100	0
100047	SV+CT	EORTC QLQ-OV28：Attitudes toward disease	48	100	100	0
100047	SV+CT	EORTC QLQ-OV28：Attitudes toward disease	60	100	100	0
100047	SV+CT	EORTC QLQ-OV28：Attitudes toward disease	72	100	100	0
100047	SV+CT	EORTC QLQ-OV28：Attitudes toward disease	84	100	100	0
100047	SV+CT	EORTC QLQ-OV28：Attitudes toward disease	96	100	100	0
100047	SV+CT	EORTC QLQ-OV28：Attitudes toward disease	108	100	100	0
100047	SV+CT	EORTC QLQ-OV28：Sexual function	0	100	100	0
100047	SV+CT	EORTC QLQ-OV28：Sexual function	8	100	100	0
100047	SV+CT	EORTC QLQ-OV28：Sexual function	16	100	100	0
100047	SV+CT	EORTC QLQ-OV28：Sexual function	24	100	100	0
100047	SV+CT	EORTC QLQ-OV28：Sexual function	32	100	100	0
100047	SV+CT	EORTC QLQ-OV28：Sexual function	40	100	100	0
100047	SV+CT	EORTC QLQ-OV28：Sexual function	48	100	100	0
100047	SV+CT	EORTC QLQ-OV28：Sexual function	60	100	100	0
100047	SV+CT	EORTC QLQ-OV28：Sexual function	72	100	100	0
100047	SV+CT	EORTC QLQ-OV28：Sexual function	84	100	100	0
100047	SV+CT	EORTC QLQ-OV28：Sexual function	96	100	100	0
100047	SV+CT	EORTC QLQ-OV28：Sexual function	108	100	100	0
100047	SV+CT	EORTC QLQ-OV28：Abdominal/GI	0	95.2381	95.2381	0
100047	SV+CT	EORTC QLQ-OV28：Abdominal/GI	8	100	95.2381	4.7619
100047	SV+CT	EORTC QLQ-OV28：Abdominal/GI	16	100	95.2381	4.7619
100047	SV+CT	EORTC QLQ-OV28：Abdominal/GI	24	100	95.2381	4.7619
100047	SV+CT	EORTC QLQ-OV28：Abdominal/GI	32	100	95.2381	4.7619
100047	SV+CT	EORTC QLQ-OV28：Abdominal/GI	40	95.2381	95.2381	0
100047	SV+CT	EORTC QLQ-OV28：Abdominal/GI	48	100	95.2381	4.7619
100047	SV+CT	EORTC QLQ-OV28：Abdominal/GI	60	100	95.2381	4.7619
100047	SV+CT	EORTC QLQ-OV28：Abdominal/GI	72	100	95.2381	4.7619
100047	SV+CT	EORTC QLQ-OV28：Abdominal/GI	84	100	95.2381	4.7619
100047	SV+CT	EORTC QLQ-OV28：Abdominal/GI	96	100	95.2381	4.7619
100047	SV+CT	EORTC QLQ-OV28：Abdominal/GI	108	100	95.2381	4.7619
100047	SV+CT	EORTC QLQ-OV28：Other chemotherapy - related adverse effects	0	94.4444	94.4444	0
100047	SV+CT	EORTC QLQ-OV28：Other chemotherapy - related adverse effects	8	94.4444	94.4444	0
100047	SV+CT	EORTC QLQ-OV28：Other chemotherapy - related adverse effects	16	90.4762	94.4444	-3.96825
100047	SV+CT	EORTC QLQ-OV28：Other chemotherapy - related adverse effects	24	100	94.4444	5.55556
100047	SV+CT	EORTC QLQ-OV28：Other chemotherapy - related adverse effects	32	94.4444	94.4444	0
100047	SV+CT	EORTC QLQ-OV28：Other chemotherapy - related adverse effects	40	94.4444	94.4444	0
100047	SV+CT	EORTC QLQ-OV28：Other chemotherapy - related adverse effects	48	94.4444	94.4444	0
100047	SV+CT	EORTC QLQ-OV28：Other chemotherapy - related adverse effects	60	100	94.4444	5.55556
100047	SV+CT	EORTC QLQ-OV28：Other chemotherapy - related adverse effects	72	94.4444	94.4444	0
100047	SV+CT	EORTC QLQ-OV28：Other chemotherapy - related adverse effects	84	94.4444	94.4444	0
100047	SV+CT	EORTC QLQ-OV28：Other chemotherapy - related adverse effects	96	90.4762	94.4444	-3.96825
100047	SV+CT	EORTC QLQ-OV28：Other chemotherapy - related adverse effects	108	90.4762	94.4444	-3.96825
100047	SV+CT	EORTC QLQ-OV28：Peripheral neuropathy	0	100	100	0
100047	SV+CT	EORTC QLQ-OV28：Peripheral neuropathy	8	66.6667	100	-33.3333
100047	SV+CT	EORTC QLQ-OV28：Peripheral neuropathy	16	55.5556	100	-44.4444
100047	SV+CT	EORTC QLQ-OV28：Peripheral neuropathy	24	88.8889	100	-11.1111
100047	SV+CT	EORTC QLQ-OV28：Peripheral neuropathy	32	66.6667	100	-33.3333
100047	SV+CT	EORTC QLQ-OV28：Peripheral neuropathy	40	88.8889	100	-11.1111
100047	SV+CT	EORTC QLQ-OV28：Peripheral neuropathy	48	66.6667	100	-33.3333
100047	SV+CT	EORTC QLQ-OV28：Peripheral neuropathy	60	77.7778	100	-22.2222
100047	SV+CT	EORTC QLQ-OV28：Peripheral neuropathy	72	77.7778	100	-22.2222
100047	SV+CT	EORTC QLQ-OV28：Peripheral neuropathy	84	77.7778	100	-22.2222
100047	SV+CT	EORTC QLQ-OV28：Peripheral neuropathy	96	77.7778	100	-22.2222
100047	SV+CT	EORTC QLQ-OV28：Peripheral neuropathy	108	77.7778	100	-22.2222
100047	SV+CT	EORTC QLQ-OV28：Hormonal	0	100	100	0
100047	SV+CT	EORTC QLQ-OV28：Hormonal	8	100	100	0
100047	SV+CT	EORTC QLQ-OV28：Hormonal	16	83.3333	100	-16.6667
100047	SV+CT	EORTC QLQ-OV28：Hormonal	24	100	100	0
100047	SV+CT	EORTC QLQ-OV28：Hormonal	32	100	100	0
100047	SV+CT	EORTC QLQ-OV28：Hormonal	40	100	100	0
100047	SV+CT	EORTC QLQ-OV28：Hormonal	48	100	100	0
100047	SV+CT	EORTC QLQ-OV28：Hormonal	60	83.3333	100	-16.6667
100047	SV+CT	EORTC QLQ-OV28：Hormonal	72	100	100	0
100047	SV+CT	EORTC QLQ-OV28：Hormonal	84	100	100	0
100047	SV+CT	EORTC QLQ-OV28：Hormonal	96	100	100	0
100047	SV+CT	EORTC QLQ-OV28：Hormonal	108	100	100	0
100048	SV+CT	EORTC QLQ-OV28：Body image	0	83.3333	83.3333	0
100048	SV+CT	EORTC QLQ-OV28：Body image	8	83.3333	83.3333	0
100048	SV+CT	EORTC QLQ-OV28：Body image	16	50	83.3333	-33.3333
100048	SV+CT	EORTC QLQ-OV28：Body image	24	100	83.3333	16.6667
100048	SV+CT	EORTC QLQ-OV28：Attitudes toward disease	0	100	100	0
100048	SV+CT	EORTC QLQ-OV28：Attitudes toward disease	8	88.8889	100	-11.1111
100048	SV+CT	EORTC QLQ-OV28：Attitudes toward disease	16	66.6667	100	-33.3333
100048	SV+CT	EORTC QLQ-OV28：Attitudes toward disease	24	88.8889	100	-11.1111
100048	SV+CT	EORTC QLQ-OV28：Sexual function	0	100	100	0
100048	SV+CT	EORTC QLQ-OV28：Sexual function	8	100	100	0
100048	SV+CT	EORTC QLQ-OV28：Sexual function	16	100	100	0
100048	SV+CT	EORTC QLQ-OV28：Sexual function	24	100	100	0
100048	SV+CT	EORTC QLQ-OV28：Abdominal/GI	0	100	100	0
100048	SV+CT	EORTC QLQ-OV28：Abdominal/GI	8	100	100	0
100048	SV+CT	EORTC QLQ-OV28：Abdominal/GI	16	100	100	0
100048	SV+CT	EORTC QLQ-OV28：Abdominal/GI	24	95.2381	100	-4.7619
100048	SV+CT	EORTC QLQ-OV28：Other chemotherapy - related adverse effects	0	100	100	0
100048	SV+CT	EORTC QLQ-OV28：Other chemotherapy - related adverse effects	8	90.4762	100	-9.52381
100048	SV+CT	EORTC QLQ-OV28：Other chemotherapy - related adverse effects	16	76.1905	100	-23.8095
100048	SV+CT	EORTC QLQ-OV28：Other chemotherapy - related adverse effects	24	71.4286	100	-28.5714
100048	SV+CT	EORTC QLQ-OV28：Peripheral neuropathy	0	100	100	0
100048	SV+CT	EORTC QLQ-OV28：Peripheral neuropathy	8	88.8889	100	-11.1111
100048	SV+CT	EORTC QLQ-OV28：Peripheral neuropathy	16	66.6667	100	-33.3333
100048	SV+CT	EORTC QLQ-OV28：Peripheral neuropathy	24	66.6667	100	-33.3333
100048	SV+CT	EORTC QLQ-OV28：Hormonal	0	100	100	0
100048	SV+CT	EORTC QLQ-OV28：Hormonal	8	100	100	0
100048	SV+CT	EORTC QLQ-OV28：Hormonal	16	100	100	0
100048	SV+CT	EORTC QLQ-OV28：Hormonal	24	100	100	0
100049	PBO+CT	EORTC QLQ-OV28：Body image	0	100	100	0
100049	PBO+CT	EORTC QLQ-OV28：Body image	8	83.3333	100	-16.6667
100049	PBO+CT	EORTC QLQ-OV28：Attitudes toward disease	0	66.6667	66.6667	0
100049	PBO+CT	EORTC QLQ-OV28：Attitudes toward disease	8	66.6667	66.6667	0
100049	PBO+CT	EORTC QLQ-OV28：Sexual function	0	66.6667	66.6667	0
100049	PBO+CT	EORTC QLQ-OV28：Sexual function	8	75	66.6667	8.33333
100049	PBO+CT	EORTC QLQ-OV28：Abdominal/GI	0	100	100	0
100049	PBO+CT	EORTC QLQ-OV28：Abdominal/GI	8	100	100	0
100049	PBO+CT	EORTC QLQ-OV28：Other chemotherapy - related adverse effects	0	100	100	0
100049	PBO+CT	EORTC QLQ-OV28：Other chemotherapy - related adverse effects	8	100	100	0
100049	PBO+CT	EORTC QLQ-OV28：Peripheral neuropathy	0	100	100	0
100049	PBO+CT	EORTC QLQ-OV28：Peripheral neuropathy	8	100	100	0
100049	PBO+CT	EORTC QLQ-OV28：Hormonal	0	100	100	0
100049	PBO+CT	EORTC QLQ-OV28：Hormonal	8	100	100	0
100050	SV+CT	EORTC QLQ-OV28：Body image	0	100	100	0
100050	SV+CT	EORTC QLQ-OV28：Body image	8	83.3333	100	-16.6667
100050	SV+CT	EORTC QLQ-OV28：Body image	16	100	100	0
100050	SV+CT	EORTC QLQ-OV28：Body image	24	83.3333	100	-16.6667
100050	SV+CT	EORTC QLQ-OV28：Body image	32	83.3333	100	-16.6667
100050	SV+CT	EORTC QLQ-OV28：Attitudes toward disease	0	66.6667	66.6667	0
100050	SV+CT	EORTC QLQ-OV28：Attitudes toward disease	8	66.6667	66.6667	0
100050	SV+CT	EORTC QLQ-OV28：Attitudes toward disease	16	100	66.6667	33.3333
100050	SV+CT	EORTC QLQ-OV28：Attitudes toward disease	24	88.8889	66.6667	22.2222
100050	SV+CT	EORTC QLQ-OV28：Attitudes toward disease	32	66.6667	66.6667	0
100050	SV+CT	EORTC QLQ-OV28：Sexual function	0	100	100	0
100050	SV+CT	EORTC QLQ-OV28：Sexual function	8	100	100	0
100050	SV+CT	EORTC QLQ-OV28：Sexual function	16	100	100	0
100050	SV+CT	EORTC QLQ-OV28：Sexual function	24	100	100	0
100050	SV+CT	EORTC QLQ-OV28：Sexual function	32	100	100	0
100050	SV+CT	EORTC QLQ-OV28：Abdominal/GI	0	90.4762	90.4762	0
100050	SV+CT	EORTC QLQ-OV28：Abdominal/GI	8	85.7143	90.4762	-4.7619
100050	SV+CT	EORTC QLQ-OV28：Abdominal/GI	16	76.1905	90.4762	-14.2857
100050	SV+CT	EORTC QLQ-OV28：Abdominal/GI	24	90.4762	90.4762	0
100050	SV+CT	EORTC QLQ-OV28：Abdominal/GI	32	85.7143	90.4762	-4.7619
100050	SV+CT	EORTC QLQ-OV28：Other chemotherapy - related adverse effects	0	100	100	0
100050	SV+CT	EORTC QLQ-OV28：Other chemotherapy - related adverse effects	8	90.4762	100	-9.52381
100050	SV+CT	EORTC QLQ-OV28：Other chemotherapy - related adverse effects	16	90.4762	100	-9.52381
100050	SV+CT	EORTC QLQ-OV28：Other chemotherapy - related adverse effects	24	95.2381	100	-4.7619
100050	SV+CT	EORTC QLQ-OV28：Other chemotherapy - related adverse effects	32	94.4444	100	-5.55556
100050	SV+CT	EORTC QLQ-OV28：Peripheral neuropathy	0	100	100	0
100050	SV+CT	EORTC QLQ-OV28：Peripheral neuropathy	8	88.8889	100	-11.1111
100050	SV+CT	EORTC QLQ-OV28：Peripheral neuropathy	16	88.8889	100	-11.1111
100050	SV+CT	EORTC QLQ-OV28：Peripheral neuropathy	24	88.8889	100	-11.1111
100050	SV+CT	EORTC QLQ-OV28：Peripheral neuropathy	32	66.6667	100	-33.3333
100050	SV+CT	EORTC QLQ-OV28：Hormonal	0	100	100	0
100050	SV+CT	EORTC QLQ-OV28：Hormonal	8	100	100	0
100050	SV+CT	EORTC QLQ-OV28：Hormonal	16	100	100	0
100050	SV+CT	EORTC QLQ-OV28：Hormonal	24	100	100	0
100050	SV+CT	EORTC QLQ-OV28：Hormonal	32	100	100	0
100051	PBO+CT	EORTC QLQ-OV28：Body image	0	66.6667	66.6667	0
100051	PBO+CT	EORTC QLQ-OV28：Body image	8	100	66.6667	33.3333
100051	PBO+CT	EORTC QLQ-OV28：Body image	16	100	66.6667	33.3333
100051	PBO+CT	EORTC QLQ-OV28：Body image	24	100	66.6667	33.3333
100051	PBO+CT	EORTC QLQ-OV28：Body image	32	83.3333	66.6667	16.6667
100051	PBO+CT	EORTC QLQ-OV28：Body image	40	83.3333	66.6667	16.6667
100051	PBO+CT	EORTC QLQ-OV28：Body image	48	100	66.6667	33.3333
100051	PBO+CT	EORTC QLQ-OV28：Body image	60	100	66.6667	33.3333
100051	PBO+CT	EORTC QLQ-OV28：Body image	72	100	66.6667	33.3333
100051	PBO+CT	EORTC QLQ-OV28：Attitudes toward disease	0	66.6667	66.6667	0
100051	PBO+CT	EORTC QLQ-OV28：Attitudes toward disease	8	100	66.6667	33.3333
100051	PBO+CT	EORTC QLQ-OV28：Attitudes toward disease	16	100	66.6667	33.3333
100051	PBO+CT	EORTC QLQ-OV28：Attitudes toward disease	24	100	66.6667	33.3333
100051	PBO+CT	EORTC QLQ-OV28：Attitudes toward disease	32	66.6667	66.6667	0
100051	PBO+CT	EORTC QLQ-OV28：Attitudes toward disease	40	100	66.6667	33.3333
100051	PBO+CT	EORTC QLQ-OV28：Attitudes toward disease	48	100	66.6667	33.3333
100051	PBO+CT	EORTC QLQ-OV28：Attitudes toward disease	60	100	66.6667	33.3333
100051	PBO+CT	EORTC QLQ-OV28：Attitudes toward disease	72	100	66.6667	33.3333
100051	PBO+CT	EORTC QLQ-OV28：Sexual function	0	100	100	0
100051	PBO+CT	EORTC QLQ-OV28：Sexual function	8	100	100	0
100051	PBO+CT	EORTC QLQ-OV28：Sexual function	16	100	100	0
100051	PBO+CT	EORTC QLQ-OV28：Sexual function	24	100	100	0
100051	PBO+CT	EORTC QLQ-OV28：Sexual function	32	100	100	0
100051	PBO+CT	EORTC QLQ-OV28：Sexual function	40	100	100	0
100051	PBO+CT	EORTC QLQ-OV28：Sexual function	48	100	100	0
100051	PBO+CT	EORTC QLQ-OV28：Sexual function	60	100	100	0
100051	PBO+CT	EORTC QLQ-OV28：Sexual function	72	100	100	0
100051	PBO+CT	EORTC QLQ-OV28：Abdominal/GI	0	100	100	0
100051	PBO+CT	EORTC QLQ-OV28：Abdominal/GI	8	100	100	0
100051	PBO+CT	EORTC QLQ-OV28：Abdominal/GI	16	100	100	0
100051	PBO+CT	EORTC QLQ-OV28：Abdominal/GI	24	100	100	0
100051	PBO+CT	EORTC QLQ-OV28：Abdominal/GI	32	100	100	0
100051	PBO+CT	EORTC QLQ-OV28：Abdominal/GI	40	100	100	0
100051	PBO+CT	EORTC QLQ-OV28：Abdominal/GI	48	100	100	0
100051	PBO+CT	EORTC QLQ-OV28：Abdominal/GI	60	100	100	0
100051	PBO+CT	EORTC QLQ-OV28：Abdominal/GI	72	100	100	0
100051	PBO+CT	EORTC QLQ-OV28：Other chemotherapy - related adverse effects	0	100	100	0
100051	PBO+CT	EORTC QLQ-OV28：Other chemotherapy - related adverse effects	8	94.4444	100	-5.55556
100051	PBO+CT	EORTC QLQ-OV28：Other chemotherapy - related adverse effects	16	90.4762	100	-9.52381
100051	PBO+CT	EORTC QLQ-OV28：Other chemotherapy - related adverse effects	24	80.9524	100	-19.0476
100051	PBO+CT	EORTC QLQ-OV28：Other chemotherapy - related adverse effects	32	85.7143	100	-14.2857
100051	PBO+CT	EORTC QLQ-OV28：Other chemotherapy - related adverse effects	40	90.4762	100	-9.52381
100051	PBO+CT	EORTC QLQ-OV28：Other chemotherapy - related adverse effects	48	94.4444	100	-5.55556
100051	PBO+CT	EORTC QLQ-OV28：Other chemotherapy - related adverse effects	60	90.4762	100	-9.52381
100051	PBO+CT	EORTC QLQ-OV28：Other chemotherapy - related adverse effects	72	100	100	0
100051	PBO+CT	EORTC QLQ-OV28：Peripheral neuropathy	0	100	100	0
100051	PBO+CT	EORTC QLQ-OV28：Peripheral neuropathy	8	100	100	0
100051	PBO+CT	EORTC QLQ-OV28：Peripheral neuropathy	16	88.8889	100	-11.1111
100051	PBO+CT	EORTC QLQ-OV28：Peripheral neuropathy	24	100	100	0
100051	PBO+CT	EORTC QLQ-OV28：Peripheral neuropathy	32	77.7778	100	-22.2222
100051	PBO+CT	EORTC QLQ-OV28：Peripheral neuropathy	40	88.8889	100	-11.1111
100051	PBO+CT	EORTC QLQ-OV28：Peripheral neuropathy	48	88.8889	100	-11.1111
100051	PBO+CT	EORTC QLQ-OV28：Peripheral neuropathy	60	88.8889	100	-11.1111
100051	PBO+CT	EORTC QLQ-OV28：Peripheral neuropathy	72	100	100	0
100051	PBO+CT	EORTC QLQ-OV28：Hormonal	0	100	100	0
100051	PBO+CT	EORTC QLQ-OV28：Hormonal	8	83.3333	100	-16.6667
100051	PBO+CT	EORTC QLQ-OV28：Hormonal	16	100	100	0
100051	PBO+CT	EORTC QLQ-OV28：Hormonal	24	66.6667	100	-33.3333
100051	PBO+CT	EORTC QLQ-OV28：Hormonal	32	100	100	0
100051	PBO+CT	EORTC QLQ-OV28：Hormonal	40	100	100	0
100051	PBO+CT	EORTC QLQ-OV28：Hormonal	48	100	100	0
100051	PBO+CT	EORTC QLQ-OV28：Hormonal	60	100	100	0
100051	PBO+CT	EORTC QLQ-OV28：Hormonal	72	100	100	0
100052	SV+CT	EORTC QLQ-OV28：Body image	0	100	100	0
100052	SV+CT	EORTC QLQ-OV28：Body image	8	100	100	0
100052	SV+CT	EORTC QLQ-OV28：Body image	16	100	100	0
100052	SV+CT	EORTC QLQ-OV28：Body image	24	100	100	0
100052	SV+CT	EORTC QLQ-OV28：Body image	32	100	100	0
100052	SV+CT	EORTC QLQ-OV28：Body image	40	100	100	0
100052	SV+CT	EORTC QLQ-OV28：Attitudes toward disease	0	100	100	0
100052	SV+CT	EORTC QLQ-OV28：Attitudes toward disease	8	100	100	0
100052	SV+CT	EORTC QLQ-OV28：Attitudes toward disease	16	100	100	0
100052	SV+CT	EORTC QLQ-OV28：Attitudes toward disease	24	100	100	0
100052	SV+CT	EORTC QLQ-OV28：Attitudes toward disease	32	100	100	0
100052	SV+CT	EORTC QLQ-OV28：Attitudes toward disease	40	100	100	0
100052	SV+CT	EORTC QLQ-OV28：Sexual function	0	100	100	0
100052	SV+CT	EORTC QLQ-OV28：Sexual function	8	100	100	0
100052	SV+CT	EORTC QLQ-OV28：Sexual function	16	100	100	0
100052	SV+CT	EORTC QLQ-OV28：Sexual function	24	100	100	0
100052	SV+CT	EORTC QLQ-OV28：Sexual function	32	100	100	0
100052	SV+CT	EORTC QLQ-OV28：Sexual function	40	100	100	0
100052	SV+CT	EORTC QLQ-OV28：Abdominal/GI	0	90.4762	90.4762	0
100052	SV+CT	EORTC QLQ-OV28：Abdominal/GI	8	100	90.4762	9.52381
100052	SV+CT	EORTC QLQ-OV28：Abdominal/GI	16	100	90.4762	9.52381
100052	SV+CT	EORTC QLQ-OV28：Abdominal/GI	24	100	90.4762	9.52381
100052	SV+CT	EORTC QLQ-OV28：Abdominal/GI	32	100	90.4762	9.52381
100052	SV+CT	EORTC QLQ-OV28：Abdominal/GI	40	100	90.4762	9.52381
100052	SV+CT	EORTC QLQ-OV28：Other chemotherapy - related adverse effects	0	100	100	0
100052	SV+CT	EORTC QLQ-OV28：Other chemotherapy - related adverse effects	8	100	100	0
100052	SV+CT	EORTC QLQ-OV28：Other chemotherapy - related adverse effects	16	95.2381	100	-4.7619
100052	SV+CT	EORTC QLQ-OV28：Other chemotherapy - related adverse effects	24	100	100	0
100052	SV+CT	EORTC QLQ-OV28：Other chemotherapy - related adverse effects	32	100	100	0
100052	SV+CT	EORTC QLQ-OV28：Other chemotherapy - related adverse effects	40	100	100	0
100052	SV+CT	EORTC QLQ-OV28：Peripheral neuropathy	0	100	100	0
100052	SV+CT	EORTC QLQ-OV28：Peripheral neuropathy	8	100	100	0
100052	SV+CT	EORTC QLQ-OV28：Peripheral neuropathy	16	88.8889	100	-11.1111
100052	SV+CT	EORTC QLQ-OV28：Peripheral neuropathy	24	100	100	0
100052	SV+CT	EORTC QLQ-OV28：Peripheral neuropathy	32	88.8889	100	-11.1111
100052	SV+CT	EORTC QLQ-OV28：Peripheral neuropathy	40	88.8889	100	-11.1111
100052	SV+CT	EORTC QLQ-OV28：Hormonal	0	100	100	0
100052	SV+CT	EORTC QLQ-OV28：Hormonal	8	100	100	0
100052	SV+CT	EORTC QLQ-OV28：Hormonal	16	100	100	0
100052	SV+CT	EORTC QLQ-OV28：Hormonal	24	100	100	0
100052	SV+CT	EORTC QLQ-OV28：Hormonal	32	100	100	0
100052	SV+CT	EORTC QLQ-OV28：Hormonal	40	100	100	0
100053	SV+CT	EORTC QLQ-OV28：Body image	0	66.6667	66.6667	0
100053	SV+CT	EORTC QLQ-OV28：Body image	8	66.6667	66.6667	0
100053	SV+CT	EORTC QLQ-OV28：Body image	16	83.3333	66.6667	16.6667
100053	SV+CT	EORTC QLQ-OV28：Body image	24	100	66.6667	33.3333
100053	SV+CT	EORTC QLQ-OV28：Attitudes toward disease	0	66.6667	66.6667	0
100053	SV+CT	EORTC QLQ-OV28：Attitudes toward disease	8	88.8889	66.6667	22.2222
100053	SV+CT	EORTC QLQ-OV28：Attitudes toward disease	16	77.7778	66.6667	11.1111
100053	SV+CT	EORTC QLQ-OV28：Attitudes toward disease	24	66.6667	66.6667	0
100053	SV+CT	EORTC QLQ-OV28：Sexual function	0	100	100	0
100053	SV+CT	EORTC QLQ-OV28：Sexual function	8	100	100	0
100053	SV+CT	EORTC QLQ-OV28：Sexual function	16	100	100	0
100053	SV+CT	EORTC QLQ-OV28：Sexual function	24	100	100	0
100053	SV+CT	EORTC QLQ-OV28：Abdominal/GI	0	95.2381	95.2381	0
100053	SV+CT	EORTC QLQ-OV28：Abdominal/GI	8	95.2381	95.2381	0
100053	SV+CT	EORTC QLQ-OV28：Abdominal/GI	16	95.2381	95.2381	0
100053	SV+CT	EORTC QLQ-OV28：Abdominal/GI	24	95.2381	95.2381	0
100053	SV+CT	EORTC QLQ-OV28：Other chemotherapy - related adverse effects	0	100	100	0
100053	SV+CT	EORTC QLQ-OV28：Other chemotherapy - related adverse effects	8	90.4762	100	-9.52381
100053	SV+CT	EORTC QLQ-OV28：Other chemotherapy - related adverse effects	16	80.9524	100	-19.0476
100053	SV+CT	EORTC QLQ-OV28：Other chemotherapy - related adverse effects	24	88.8889	100	-11.1111
100053	SV+CT	EORTC QLQ-OV28：Peripheral neuropathy	0	100	100	0
100053	SV+CT	EORTC QLQ-OV28：Peripheral neuropathy	8	100	100	0
100053	SV+CT	EORTC QLQ-OV28：Peripheral neuropathy	16	77.7778	100	-22.2222
100053	SV+CT	EORTC QLQ-OV28：Peripheral neuropathy	24	77.7778	100	-22.2222
100053	SV+CT	EORTC QLQ-OV28：Hormonal	0	100	100	0
100053	SV+CT	EORTC QLQ-OV28：Hormonal	8	100	100	0
100053	SV+CT	EORTC QLQ-OV28：Hormonal	16	100	100	0
100053	SV+CT	EORTC QLQ-OV28：Hormonal	24	100	100	0
100054	PBO+CT	EORTC QLQ-OV28：Body image	0	100	100	0
100054	PBO+CT	EORTC QLQ-OV28：Body image	8	66.6667	100	-33.3333
100054	PBO+CT	EORTC QLQ-OV28：Attitudes toward disease	0	77.7778	77.7778	0
100054	PBO+CT	EORTC QLQ-OV28：Attitudes toward disease	8	66.6667	77.7778	-11.1111
100054	PBO+CT	EORTC QLQ-OV28：Sexual function	0	100	100	0
100054	PBO+CT	EORTC QLQ-OV28：Sexual function	8	100	100	0
100054	PBO+CT	EORTC QLQ-OV28：Abdominal/GI	0	100	100	0
100054	PBO+CT	EORTC QLQ-OV28：Abdominal/GI	8	95.2381	100	-4.7619
100054	PBO+CT	EORTC QLQ-OV28：Other chemotherapy - related adverse effects	0	100	100	0
100054	PBO+CT	EORTC QLQ-OV28：Other chemotherapy - related adverse effects	8	100	100	0
100054	PBO+CT	EORTC QLQ-OV28：Peripheral neuropathy	0	77.7778	77.7778	0
100054	PBO+CT	EORTC QLQ-OV28：Peripheral neuropathy	8	66.6667	77.7778	-11.1111
100054	PBO+CT	EORTC QLQ-OV28：Hormonal	0	100	100	0
100054	PBO+CT	EORTC QLQ-OV28：Hormonal	8	100	100	0
100055	SV+CT	EORTC QLQ-OV28：Body image	0	66.6667	66.6667	0
100055	SV+CT	EORTC QLQ-OV28：Body image	8	83.3333	66.6667	16.6667
100055	SV+CT	EORTC QLQ-OV28：Body image	16	83.3333	66.6667	16.6667
100055	SV+CT	EORTC QLQ-OV28：Body image	24	66.6667	66.6667	0
100055	SV+CT	EORTC QLQ-OV28：Body image	32	100	66.6667	33.3333
100055	SV+CT	EORTC QLQ-OV28：Body image	40	66.6667	66.6667	0
100055	SV+CT	EORTC QLQ-OV28：Body image	48	66.6667	66.6667	0
100055	SV+CT	EORTC QLQ-OV28：Body image	60	83.3333	66.6667	16.6667
100055	SV+CT	EORTC QLQ-OV28：Body image	72	83.3333	66.6667	16.6667
100055	SV+CT	EORTC QLQ-OV28：Body image	84	83.3333	66.6667	16.6667
100055	SV+CT	EORTC QLQ-OV28：Attitudes toward disease	0	66.6667	66.6667	0
100055	SV+CT	EORTC QLQ-OV28：Attitudes toward disease	8	66.6667	66.6667	0
100055	SV+CT	EORTC QLQ-OV28：Attitudes toward disease	16	66.6667	66.6667	0
100055	SV+CT	EORTC QLQ-OV28：Attitudes toward disease	24	66.6667	66.6667	0
100055	SV+CT	EORTC QLQ-OV28：Attitudes toward disease	32	77.7778	66.6667	11.1111
100055	SV+CT	EORTC QLQ-OV28：Attitudes toward disease	40	66.6667	66.6667	0
100055	SV+CT	EORTC QLQ-OV28：Attitudes toward disease	48	66.6667	66.6667	0
100055	SV+CT	EORTC QLQ-OV28：Attitudes toward disease	60	88.8889	66.6667	22.2222
100055	SV+CT	EORTC QLQ-OV28：Attitudes toward disease	72	66.6667	66.6667	0
100055	SV+CT	EORTC QLQ-OV28：Attitudes toward disease	84	88.8889	66.6667	22.2222
100055	SV+CT	EORTC QLQ-OV28：Sexual function	0	100	100	0
100055	SV+CT	EORTC QLQ-OV28：Sexual function	8	100	100	0
100055	SV+CT	EORTC QLQ-OV28：Sexual function	16	100	100	0
100055	SV+CT	EORTC QLQ-OV28：Sexual function	24	100	100	0
100055	SV+CT	EORTC QLQ-OV28：Sexual function	32	100	100	0
100055	SV+CT	EORTC QLQ-OV28：Sexual function	40	100	100	0
100055	SV+CT	EORTC QLQ-OV28：Sexual function	48	100	100	0
100055	SV+CT	EORTC QLQ-OV28：Sexual function	60	100	100	0
100055	SV+CT	EORTC QLQ-OV28：Sexual function	72	100	100	0
100055	SV+CT	EORTC QLQ-OV28：Sexual function	84	100	100	0
100055	SV+CT	EORTC QLQ-OV28：Abdominal/GI	0	100	100	0
100055	SV+CT	EORTC QLQ-OV28：Abdominal/GI	8	100	100	0
100055	SV+CT	EORTC QLQ-OV28：Abdominal/GI	16	100	100	0
100055	SV+CT	EORTC QLQ-OV28：Abdominal/GI	24	100	100	0
100055	SV+CT	EORTC QLQ-OV28：Abdominal/GI	32	100	100	0
100055	SV+CT	EORTC QLQ-OV28：Abdominal/GI	40	100	100	0
100055	SV+CT	EORTC QLQ-OV28：Abdominal/GI	48	100	100	0
100055	SV+CT	EORTC QLQ-OV28：Abdominal/GI	60	100	100	0
100055	SV+CT	EORTC QLQ-OV28：Abdominal/GI	72	100	100	0
100055	SV+CT	EORTC QLQ-OV28：Abdominal/GI	84	100	100	0
100055	SV+CT	EORTC QLQ-OV28：Other chemotherapy - related adverse effects	0	100	100	0
100055	SV+CT	EORTC QLQ-OV28：Other chemotherapy - related adverse effects	8	94.4444	100	-5.55556
100055	SV+CT	EORTC QLQ-OV28：Other chemotherapy - related adverse effects	16	85.7143	100	-14.2857
100055	SV+CT	EORTC QLQ-OV28：Other chemotherapy - related adverse effects	24	85.7143	100	-14.2857
100055	SV+CT	EORTC QLQ-OV28：Other chemotherapy - related adverse effects	32	95.2381	100	-4.7619
100055	SV+CT	EORTC QLQ-OV28：Other chemotherapy - related adverse effects	40	85.7143	100	-14.2857
100055	SV+CT	EORTC QLQ-OV28：Other chemotherapy - related adverse effects	48	85.7143	100	-14.2857
100055	SV+CT	EORTC QLQ-OV28：Other chemotherapy - related adverse effects	60	100	100	0
100055	SV+CT	EORTC QLQ-OV28：Other chemotherapy - related adverse effects	72	90.4762	100	-9.52381
100055	SV+CT	EORTC QLQ-OV28：Other chemotherapy - related adverse effects	84	90.4762	100	-9.52381
100055	SV+CT	EORTC QLQ-OV28：Peripheral neuropathy	0	100	100	0
100055	SV+CT	EORTC QLQ-OV28：Peripheral neuropathy	8	100	100	0
100055	SV+CT	EORTC QLQ-OV28：Peripheral neuropathy	16	100	100	0
100055	SV+CT	EORTC QLQ-OV28：Peripheral neuropathy	24	88.8889	100	-11.1111
100055	SV+CT	EORTC QLQ-OV28：Peripheral neuropathy	32	88.8889	100	-11.1111
100055	SV+CT	EORTC QLQ-OV28：Peripheral neuropathy	40	88.8889	100	-11.1111
100055	SV+CT	EORTC QLQ-OV28：Peripheral neuropathy	48	88.8889	100	-11.1111
100055	SV+CT	EORTC QLQ-OV28：Peripheral neuropathy	60	100	100	0
100055	SV+CT	EORTC QLQ-OV28：Peripheral neuropathy	72	100	100	0
100055	SV+CT	EORTC QLQ-OV28：Peripheral neuropathy	84	100	100	0
100055	SV+CT	EORTC QLQ-OV28：Hormonal	0	100	100	0
100055	SV+CT	EORTC QLQ-OV28：Hormonal	8	100	100	0
100055	SV+CT	EORTC QLQ-OV28：Hormonal	16	100	100	0
100055	SV+CT	EORTC QLQ-OV28：Hormonal	24	100	100	0
100055	SV+CT	EORTC QLQ-OV28：Hormonal	32	100	100	0
100055	SV+CT	EORTC QLQ-OV28：Hormonal	40	100	100	0
100055	SV+CT	EORTC QLQ-OV28：Hormonal	48	100	100	0
100055	SV+CT	EORTC QLQ-OV28：Hormonal	60	100	100	0
100055	SV+CT	EORTC QLQ-OV28：Hormonal	72	100	100	0
100055	SV+CT	EORTC QLQ-OV28：Hormonal	84	100	100	0
100056	SV+CT	EORTC QLQ-OV28：Body image	0	100	100	0
100056	SV+CT	EORTC QLQ-OV28：Attitudes toward disease	0	100	100	0
100056	SV+CT	EORTC QLQ-OV28：Sexual function	0	66.6667	66.6667	0
100056	SV+CT	EORTC QLQ-OV28：Abdominal/GI	0	80.9524	80.9524	0
100056	SV+CT	EORTC QLQ-OV28：Other chemotherapy - related adverse effects	0	100	100	0
100056	SV+CT	EORTC QLQ-OV28：Peripheral neuropathy	0	100	100	0
100056	SV+CT	EORTC QLQ-OV28：Hormonal	0	100	100	0
100057	SV+CT	EORTC QLQ-OV28：Body image	0	100	100	0
100057	SV+CT	EORTC QLQ-OV28：Body image	8	100	100	0
100057	SV+CT	EORTC QLQ-OV28：Body image	16	100	100	0
100057	SV+CT	EORTC QLQ-OV28：Body image	24	100	100	0
100057	SV+CT	EORTC QLQ-OV28：Body image	32	100	100	0
100057	SV+CT	EORTC QLQ-OV28：Attitudes toward disease	0	66.6667	66.6667	0
100057	SV+CT	EORTC QLQ-OV28：Attitudes toward disease	8	100	66.6667	33.3333
100057	SV+CT	EORTC QLQ-OV28：Attitudes toward disease	16	88.8889	66.6667	22.2222
100057	SV+CT	EORTC QLQ-OV28：Attitudes toward disease	24	88.8889	66.6667	22.2222
100057	SV+CT	EORTC QLQ-OV28：Attitudes toward disease	32	100	66.6667	33.3333
100057	SV+CT	EORTC QLQ-OV28：Sexual function	0	100	100	0
100057	SV+CT	EORTC QLQ-OV28：Sexual function	8	100	100	0
100057	SV+CT	EORTC QLQ-OV28：Sexual function	16	100	100	0
100057	SV+CT	EORTC QLQ-OV28：Sexual function	24	100	100	0
100057	SV+CT	EORTC QLQ-OV28：Sexual function	32	100	100	0
100057	SV+CT	EORTC QLQ-OV28：Abdominal/GI	0	95.2381	95.2381	0
100057	SV+CT	EORTC QLQ-OV28：Abdominal/GI	8	100	95.2381	4.7619
100057	SV+CT	EORTC QLQ-OV28：Abdominal/GI	16	100	95.2381	4.7619
100057	SV+CT	EORTC QLQ-OV28：Abdominal/GI	24	100	95.2381	4.7619
100057	SV+CT	EORTC QLQ-OV28：Abdominal/GI	32	95.2381	95.2381	0
100057	SV+CT	EORTC QLQ-OV28：Other chemotherapy - related adverse effects	0	100	100	0
100057	SV+CT	EORTC QLQ-OV28：Other chemotherapy - related adverse effects	8	90.4762	100	-9.52381
100057	SV+CT	EORTC QLQ-OV28：Other chemotherapy - related adverse effects	16	95.2381	100	-4.7619
100057	SV+CT	EORTC QLQ-OV28：Other chemotherapy - related adverse effects	24	90.4762	100	-9.52381
100057	SV+CT	EORTC QLQ-OV28：Other chemotherapy - related adverse effects	32	100	100	0
100057	SV+CT	EORTC QLQ-OV28：Peripheral neuropathy	0	100	100	0
100057	SV+CT	EORTC QLQ-OV28：Peripheral neuropathy	8	100	100	0
100057	SV+CT	EORTC QLQ-OV28：Peripheral neuropathy	16	100	100	0
100057	SV+CT	EORTC QLQ-OV28：Peripheral neuropathy	24	100	100	0
100057	SV+CT	EORTC QLQ-OV28：Peripheral neuropathy	32	100	100	0
100057	SV+CT	EORTC QLQ-OV28：Hormonal	0	100	100	0
100057	SV+CT	EORTC QLQ-OV28：Hormonal	8	100	100	0
100057	SV+CT	EORTC QLQ-OV28：Hormonal	16	100	100	0
100057	SV+CT	EORTC QLQ-OV28：Hormonal	24	100	100	0
100057	SV+CT	EORTC QLQ-OV28：Hormonal	32	100	100	0
100058	PBO+CT	EORTC QLQ-OV28：Body image	0	83.3333	83.3333	0
100058	PBO+CT	EORTC QLQ-OV28：Body image	8	83.3333	83.3333	0
100058	PBO+CT	EORTC QLQ-OV28：Attitudes toward disease	0	66.6667	66.6667	0
100058	PBO+CT	EORTC QLQ-OV28：Attitudes toward disease	8	33.3333	66.6667	-33.3333
100058	PBO+CT	EORTC QLQ-OV28：Sexual function	0	100	100	0
100058	PBO+CT	EORTC QLQ-OV28：Sexual function	8	100	100	0
100058	PBO+CT	EORTC QLQ-OV28：Abdominal/GI	0	90.4762	90.4762	0
100058	PBO+CT	EORTC QLQ-OV28：Abdominal/GI	8	66.6667	90.4762	-23.8095
100058	PBO+CT	EORTC QLQ-OV28：Other chemotherapy - related adverse effects	0	100	100	0
100058	PBO+CT	EORTC QLQ-OV28：Other chemotherapy - related adverse effects	8	90.4762	100	-9.52381
100058	PBO+CT	EORTC QLQ-OV28：Peripheral neuropathy	0	100	100	0
100058	PBO+CT	EORTC QLQ-OV28：Peripheral neuropathy	8	77.7778	100	-22.2222
100058	PBO+CT	EORTC QLQ-OV28：Hormonal	0	83.3333	83.3333	0
100058	PBO+CT	EORTC QLQ-OV28：Hormonal	8	83.3333	83.3333	0
100059	SV+CT	EORTC QLQ-OV28：Body image	0	100	100	0
100059	SV+CT	EORTC QLQ-OV28：Body image	8	100	100	0
100059	SV+CT	EORTC QLQ-OV28：Body image	16	100	100	0
100059	SV+CT	EORTC QLQ-OV28：Body image	24	100	100	0
100059	SV+CT	EORTC QLQ-OV28：Body image	32	100	100	0
100059	SV+CT	EORTC QLQ-OV28：Body image	40	100	100	0
100059	SV+CT	EORTC QLQ-OV28：Body image	48	100	100	0
100059	SV+CT	EORTC QLQ-OV28：Body image	60	100	100	0
100059	SV+CT	EORTC QLQ-OV28：Body image	72	100	100	0
100059	SV+CT	EORTC QLQ-OV28：Attitudes toward disease	0	100	100	0
100059	SV+CT	EORTC QLQ-OV28：Attitudes toward disease	8	100	100	0
100059	SV+CT	EORTC QLQ-OV28：Attitudes toward disease	16	100	100	0
100059	SV+CT	EORTC QLQ-OV28：Attitudes toward disease	24	100	100	0
100059	SV+CT	EORTC QLQ-OV28：Attitudes toward disease	32	100	100	0
100059	SV+CT	EORTC QLQ-OV28：Attitudes toward disease	40	100	100	0
100059	SV+CT	EORTC QLQ-OV28：Attitudes toward disease	48	100	100	0
100059	SV+CT	EORTC QLQ-OV28：Attitudes toward disease	60	100	100	0
100059	SV+CT	EORTC QLQ-OV28：Attitudes toward disease	72	100	100	0
100059	SV+CT	EORTC QLQ-OV28：Sexual function	0	100	100	0
100059	SV+CT	EORTC QLQ-OV28：Sexual function	8	100	100	0
100059	SV+CT	EORTC QLQ-OV28：Sexual function	16	100	100	0
100059	SV+CT	EORTC QLQ-OV28：Sexual function	24	100	100	0
100059	SV+CT	EORTC QLQ-OV28：Sexual function	32	100	100	0
100059	SV+CT	EORTC QLQ-OV28：Sexual function	40	100	100	0
100059	SV+CT	EORTC QLQ-OV28：Sexual function	48	100	100	0
100059	SV+CT	EORTC QLQ-OV28：Sexual function	60	100	100	0
100059	SV+CT	EORTC QLQ-OV28：Sexual function	72	100	100	0
100059	SV+CT	EORTC QLQ-OV28：Abdominal/GI	0	100	100	0
100059	SV+CT	EORTC QLQ-OV28：Abdominal/GI	8	100	100	0
100059	SV+CT	EORTC QLQ-OV28：Abdominal/GI	16	100	100	0
100059	SV+CT	EORTC QLQ-OV28：Abdominal/GI	24	100	100	0
100059	SV+CT	EORTC QLQ-OV28：Abdominal/GI	32	100	100	0
100059	SV+CT	EORTC QLQ-OV28：Abdominal/GI	40	100	100	0
100059	SV+CT	EORTC QLQ-OV28：Abdominal/GI	48	100	100	0
100059	SV+CT	EORTC QLQ-OV28：Abdominal/GI	60	100	100	0
100059	SV+CT	EORTC QLQ-OV28：Abdominal/GI	72	100	100	0
100059	SV+CT	EORTC QLQ-OV28：Other chemotherapy - related adverse effects	0	100	100	0
100059	SV+CT	EORTC QLQ-OV28：Other chemotherapy - related adverse effects	8	100	100	0
100059	SV+CT	EORTC QLQ-OV28：Other chemotherapy - related adverse effects	16	100	100	0
100059	SV+CT	EORTC QLQ-OV28：Other chemotherapy - related adverse effects	24	100	100	0
100059	SV+CT	EORTC QLQ-OV28：Other chemotherapy - related adverse effects	32	100	100	0
100059	SV+CT	EORTC QLQ-OV28：Other chemotherapy - related adverse effects	40	95.2381	100	-4.7619
100059	SV+CT	EORTC QLQ-OV28：Other chemotherapy - related adverse effects	48	95.2381	100	-4.7619
100059	SV+CT	EORTC QLQ-OV28：Other chemotherapy - related adverse effects	60	100	100	0
100059	SV+CT	EORTC QLQ-OV28：Other chemotherapy - related adverse effects	72	100	100	0
100059	SV+CT	EORTC QLQ-OV28：Peripheral neuropathy	0	100	100	0
100059	SV+CT	EORTC QLQ-OV28：Peripheral neuropathy	8	88.8889	100	-11.1111
100059	SV+CT	EORTC QLQ-OV28：Peripheral neuropathy	16	100	100	0
100059	SV+CT	EORTC QLQ-OV28：Peripheral neuropathy	24	100	100	0
100059	SV+CT	EORTC QLQ-OV28：Peripheral neuropathy	32	100	100	0
100059	SV+CT	EORTC QLQ-OV28：Peripheral neuropathy	40	77.7778	100	-22.2222
100059	SV+CT	EORTC QLQ-OV28：Peripheral neuropathy	48	100	100	0
100059	SV+CT	EORTC QLQ-OV28：Peripheral neuropathy	60	100	100	0
100059	SV+CT	EORTC QLQ-OV28：Peripheral neuropathy	72	100	100	0
100059	SV+CT	EORTC QLQ-OV28：Hormonal	0	100	100	0
100059	SV+CT	EORTC QLQ-OV28：Hormonal	8	100	100	0
100059	SV+CT	EORTC QLQ-OV28：Hormonal	16	100	100	0
100059	SV+CT	EORTC QLQ-OV28：Hormonal	24	100	100	0
100059	SV+CT	EORTC QLQ-OV28：Hormonal	32	100	100	0
100059	SV+CT	EORTC QLQ-OV28：Hormonal	40	100	100	0
100059	SV+CT	EORTC QLQ-OV28：Hormonal	48	100	100	0
100059	SV+CT	EORTC QLQ-OV28：Hormonal	60	100	100	0
100059	SV+CT	EORTC QLQ-OV28：Hormonal	72	100	100	0
100060	SV+CT	EORTC QLQ-OV28：Body image	0	100	100	0
100060	SV+CT	EORTC QLQ-OV28：Body image	8	66.6667	100	-33.3333
100060	SV+CT	EORTC QLQ-OV28：Body image	16	66.6667	100	-33.3333
100060	SV+CT	EORTC QLQ-OV28：Attitudes toward disease	0	100	100	0
100060	SV+CT	EORTC QLQ-OV28：Attitudes toward disease	8	66.6667	100	-33.3333
100060	SV+CT	EORTC QLQ-OV28：Attitudes toward disease	16	66.6667	100	-33.3333
100060	SV+CT	EORTC QLQ-OV28：Sexual function	0	100	100	0
100060	SV+CT	EORTC QLQ-OV28：Sexual function	8	100	100	0
100060	SV+CT	EORTC QLQ-OV28：Sexual function	16	100	100	0
100060	SV+CT	EORTC QLQ-OV28：Abdominal/GI	0	95.2381	95.2381	0
100060	SV+CT	EORTC QLQ-OV28：Abdominal/GI	8	95.2381	95.2381	0
100060	SV+CT	EORTC QLQ-OV28：Abdominal/GI	16	85.7143	95.2381	-9.52381
100060	SV+CT	EORTC QLQ-OV28：Other chemotherapy - related adverse effects	0	100	100	0
100060	SV+CT	EORTC QLQ-OV28：Other chemotherapy - related adverse effects	8	76.1905	100	-23.8095
100060	SV+CT	EORTC QLQ-OV28：Other chemotherapy - related adverse effects	16	90.4762	100	-9.52381
100060	SV+CT	EORTC QLQ-OV28：Peripheral neuropathy	0	100	100	0
100060	SV+CT	EORTC QLQ-OV28：Peripheral neuropathy	8	88.8889	100	-11.1111
100060	SV+CT	EORTC QLQ-OV28：Peripheral neuropathy	16	88.8889	100	-11.1111
100060	SV+CT	EORTC QLQ-OV28：Hormonal	0	100	100	0
100060	SV+CT	EORTC QLQ-OV28：Hormonal	8	83.3333	100	-16.6667
100060	SV+CT	EORTC QLQ-OV28：Hormonal	16	100	100	0
100061	SV+CT	EORTC QLQ-OV28：Body image	0	100	100	0
100061	SV+CT	EORTC QLQ-OV28：Body image	8	16.6667	100	-83.3333
100061	SV+CT	EORTC QLQ-OV28：Attitudes toward disease	0	66.6667	66.6667	0
100061	SV+CT	EORTC QLQ-OV28：Attitudes toward disease	8	22.2222	66.6667	-44.4444
100061	SV+CT	EORTC QLQ-OV28：Sexual function	0	100	100	0
100061	SV+CT	EORTC QLQ-OV28：Sexual function	8	100	100	0
100061	SV+CT	EORTC QLQ-OV28：Abdominal/GI	0	85.7143	85.7143	0
100061	SV+CT	EORTC QLQ-OV28：Abdominal/GI	8	71.4286	85.7143	-14.2857
100061	SV+CT	EORTC QLQ-OV28：Other chemotherapy - related adverse effects	0	100	100	0
100061	SV+CT	EORTC QLQ-OV28：Other chemotherapy - related adverse effects	8	83.3333	100	-16.6667
100061	SV+CT	EORTC QLQ-OV28：Peripheral neuropathy	0	77.7778	77.7778	0
100061	SV+CT	EORTC QLQ-OV28：Peripheral neuropathy	8	77.7778	77.7778	0
100061	SV+CT	EORTC QLQ-OV28：Hormonal	0	100	100	0
100061	SV+CT	EORTC QLQ-OV28：Hormonal	8	100	100	0
100062	SV+CT	EORTC QLQ-OV28：Body image	0	83.3333	83.3333	0
100062	SV+CT	EORTC QLQ-OV28：Body image	8	50	83.3333	-33.3333
100062	SV+CT	EORTC QLQ-OV28：Attitudes toward disease	0	44.4444	44.4444	0
100062	SV+CT	EORTC QLQ-OV28：Attitudes toward disease	8	22.2222	44.4444	-22.2222
100062	SV+CT	EORTC QLQ-OV28：Sexual function	0	100	100	0
100062	SV+CT	EORTC QLQ-OV28：Sexual function	8	100	100	0
100062	SV+CT	EORTC QLQ-OV28：Abdominal/GI	0	85.7143	85.7143	0
100062	SV+CT	EORTC QLQ-OV28：Abdominal/GI	8	71.4286	85.7143	-14.2857
100062	SV+CT	EORTC QLQ-OV28：Other chemotherapy - related adverse effects	0	94.4444	94.4444	0
100062	SV+CT	EORTC QLQ-OV28：Other chemotherapy - related adverse effects	8	77.7778	94.4444	-16.6667
100062	SV+CT	EORTC QLQ-OV28：Peripheral neuropathy	0	77.7778	77.7778	0
100062	SV+CT	EORTC QLQ-OV28：Peripheral neuropathy	8	66.6667	77.7778	-11.1111
100062	SV+CT	EORTC QLQ-OV28：Hormonal	0	83.3333	83.3333	0
100062	SV+CT	EORTC QLQ-OV28：Hormonal	8	66.6667	83.3333	-16.6667
100063	SV+CT	EORTC QLQ-OV28：Body image	0	100	100	0
100063	SV+CT	EORTC QLQ-OV28：Body image	8	50	100	-50
100063	SV+CT	EORTC QLQ-OV28：Body image	16	33.3333	100	-66.6667
100063	SV+CT	EORTC QLQ-OV28：Body image	24	66.6667	100	-33.3333
100063	SV+CT	EORTC QLQ-OV28：Body image	32	66.6667	100	-33.3333
100063	SV+CT	EORTC QLQ-OV28：Body image	40	16.6667	100	-83.3333
100063	SV+CT	EORTC QLQ-OV28：Body image	48	33.3333	100	-66.6667
100063	SV+CT	EORTC QLQ-OV28：Body image	60	33.3333	100	-66.6667
100063	SV+CT	EORTC QLQ-OV28：Body image	72	50	100	-50
100063	SV+CT	EORTC QLQ-OV28：Body image	84	33.3333	100	-66.6667
100063	SV+CT	EORTC QLQ-OV28：Body image	96	66.6667	100	-33.3333
100063	SV+CT	EORTC QLQ-OV28：Attitudes toward disease	0	44.4444	44.4444	0
100063	SV+CT	EORTC QLQ-OV28：Attitudes toward disease	8	66.6667	44.4444	22.2222
100063	SV+CT	EORTC QLQ-OV28：Attitudes toward disease	16	0	44.4444	-44.4444
100063	SV+CT	EORTC QLQ-OV28：Attitudes toward disease	24	66.6667	44.4444	22.2222
100063	SV+CT	EORTC QLQ-OV28：Attitudes toward disease	32	55.5556	44.4444	11.1111
100063	SV+CT	EORTC QLQ-OV28：Attitudes toward disease	40	11.1111	44.4444	-33.3333
100063	SV+CT	EORTC QLQ-OV28：Attitudes toward disease	48	33.3333	44.4444	-11.1111
100063	SV+CT	EORTC QLQ-OV28：Attitudes toward disease	60	33.3333	44.4444	-11.1111
100063	SV+CT	EORTC QLQ-OV28：Attitudes toward disease	72	33.3333	44.4444	-11.1111
100063	SV+CT	EORTC QLQ-OV28：Attitudes toward disease	84	44.4444	44.4444	0
100063	SV+CT	EORTC QLQ-OV28：Attitudes toward disease	96	66.6667	44.4444	22.2222
100063	SV+CT	EORTC QLQ-OV28：Sexual function	0	100	100	0
100063	SV+CT	EORTC QLQ-OV28：Sexual function	8	100	100	0
100063	SV+CT	EORTC QLQ-OV28：Sexual function	16	100	100	0
100063	SV+CT	EORTC QLQ-OV28：Sexual function	24	100	100	0
100063	SV+CT	EORTC QLQ-OV28：Sexual function	32	100	100	0
100063	SV+CT	EORTC QLQ-OV28：Sexual function	40	100	100	0
100063	SV+CT	EORTC QLQ-OV28：Sexual function	48	100	100	0
100063	SV+CT	EORTC QLQ-OV28：Sexual function	60	100	100	0
100063	SV+CT	EORTC QLQ-OV28：Sexual function	72	100	100	0
100063	SV+CT	EORTC QLQ-OV28：Sexual function	84	100	100	0
100063	SV+CT	EORTC QLQ-OV28：Sexual function	96	100	100	0
100063	SV+CT	EORTC QLQ-OV28：Abdominal/GI	0	100	100	0
100063	SV+CT	EORTC QLQ-OV28：Abdominal/GI	8	90.4762	100	-9.52381
100063	SV+CT	EORTC QLQ-OV28：Abdominal/GI	16	80.9524	100	-19.0476
100063	SV+CT	EORTC QLQ-OV28：Abdominal/GI	24	95.2381	100	-4.7619
100063	SV+CT	EORTC QLQ-OV28：Abdominal/GI	32	90.4762	100	-9.52381
100063	SV+CT	EORTC QLQ-OV28：Abdominal/GI	40	80.9524	100	-19.0476
100063	SV+CT	EORTC QLQ-OV28：Abdominal/GI	48	85.7143	100	-14.2857
100063	SV+CT	EORTC QLQ-OV28：Abdominal/GI	60	85.7143	100	-14.2857
100063	SV+CT	EORTC QLQ-OV28：Abdominal/GI	72	80.9524	100	-19.0476
100063	SV+CT	EORTC QLQ-OV28：Abdominal/GI	84	100	100	0
100063	SV+CT	EORTC QLQ-OV28：Abdominal/GI	96	90.4762	100	-9.52381
100063	SV+CT	EORTC QLQ-OV28：Other chemotherapy - related adverse effects	0	100	100	0
100063	SV+CT	EORTC QLQ-OV28：Other chemotherapy - related adverse effects	8	71.4286	100	-28.5714
100063	SV+CT	EORTC QLQ-OV28：Other chemotherapy - related adverse effects	16	57.1429	100	-42.8571
100063	SV+CT	EORTC QLQ-OV28：Other chemotherapy - related adverse effects	24	66.6667	100	-33.3333
100063	SV+CT	EORTC QLQ-OV28：Other chemotherapy - related adverse effects	32	83.3333	100	-16.6667
100063	SV+CT	EORTC QLQ-OV28：Other chemotherapy - related adverse effects	40	52.381	100	-47.619
100063	SV+CT	EORTC QLQ-OV28：Other chemotherapy - related adverse effects	48	61.9048	100	-38.0952
100063	SV+CT	EORTC QLQ-OV28：Other chemotherapy - related adverse effects	60	83.3333	100	-16.6667
100063	SV+CT	EORTC QLQ-OV28：Other chemotherapy - related adverse effects	72	88.8889	100	-11.1111
100063	SV+CT	EORTC QLQ-OV28：Other chemotherapy - related adverse effects	84	83.3333	100	-16.6667
100063	SV+CT	EORTC QLQ-OV28：Other chemotherapy - related adverse effects	96	72.2222	100	-27.7778
100063	SV+CT	EORTC QLQ-OV28：Peripheral neuropathy	0	100	100	0
100063	SV+CT	EORTC QLQ-OV28：Peripheral neuropathy	8	77.7778	100	-22.2222
100063	SV+CT	EORTC QLQ-OV28：Peripheral neuropathy	16	44.4444	100	-55.5556
100063	SV+CT	EORTC QLQ-OV28：Peripheral neuropathy	24	66.6667	100	-33.3333
100063	SV+CT	EORTC QLQ-OV28：Peripheral neuropathy	32	66.6667	100	-33.3333
100063	SV+CT	EORTC QLQ-OV28：Peripheral neuropathy	40	33.3333	100	-66.6667
100063	SV+CT	EORTC QLQ-OV28：Peripheral neuropathy	48	55.5556	100	-44.4444
100063	SV+CT	EORTC QLQ-OV28：Peripheral neuropathy	60	66.6667	100	-33.3333
100063	SV+CT	EORTC QLQ-OV28：Peripheral neuropathy	72	66.6667	100	-33.3333
100063	SV+CT	EORTC QLQ-OV28：Peripheral neuropathy	84	66.6667	100	-33.3333
100063	SV+CT	EORTC QLQ-OV28：Peripheral neuropathy	96	66.6667	100	-33.3333
100063	SV+CT	EORTC QLQ-OV28：Hormonal	0	100	100	0
100063	SV+CT	EORTC QLQ-OV28：Hormonal	8	83.3333	100	-16.6667
100063	SV+CT	EORTC QLQ-OV28：Hormonal	16	66.6667	100	-33.3333
100063	SV+CT	EORTC QLQ-OV28：Hormonal	24	83.3333	100	-16.6667
100063	SV+CT	EORTC QLQ-OV28：Hormonal	32	100	100	0
100063	SV+CT	EORTC QLQ-OV28：Hormonal	40	100	100	0
100063	SV+CT	EORTC QLQ-OV28：Hormonal	48	66.6667	100	-33.3333
100063	SV+CT	EORTC QLQ-OV28：Hormonal	60	66.6667	100	-33.3333
100063	SV+CT	EORTC QLQ-OV28：Hormonal	72	66.6667	100	-33.3333
100063	SV+CT	EORTC QLQ-OV28：Hormonal	84	83.3333	100	-16.6667
100063	SV+CT	EORTC QLQ-OV28：Hormonal	96	83.3333	100	-16.6667
100064	SV+CT	EORTC QLQ-OV28：Body image	0	83.3333	83.3333	0
100064	SV+CT	EORTC QLQ-OV28：Body image	8	66.6667	83.3333	-16.6667
100064	SV+CT	EORTC QLQ-OV28：Body image	16	66.6667	83.3333	-16.6667
100064	SV+CT	EORTC QLQ-OV28：Body image	24	66.6667	83.3333	-16.6667
100064	SV+CT	EORTC QLQ-OV28：Body image	32	33.3333	83.3333	-50
100064	SV+CT	EORTC QLQ-OV28：Body image	40	50	83.3333	-33.3333
100064	SV+CT	EORTC QLQ-OV28：Attitudes toward disease	0	66.6667	66.6667	0
100064	SV+CT	EORTC QLQ-OV28：Attitudes toward disease	8	44.4444	66.6667	-22.2222
100064	SV+CT	EORTC QLQ-OV28：Attitudes toward disease	16	0	66.6667	-66.6667
100064	SV+CT	EORTC QLQ-OV28：Attitudes toward disease	24	66.6667	66.6667	0
100064	SV+CT	EORTC QLQ-OV28：Attitudes toward disease	32	22.2222	66.6667	-44.4444
100064	SV+CT	EORTC QLQ-OV28：Attitudes toward disease	40	0	66.6667	-66.6667
100064	SV+CT	EORTC QLQ-OV28：Sexual function	0	100	100	0
100064	SV+CT	EORTC QLQ-OV28：Sexual function	8	100	100	0
100064	SV+CT	EORTC QLQ-OV28：Sexual function	16	100	100	0
100064	SV+CT	EORTC QLQ-OV28：Sexual function	24	100	100	0
100064	SV+CT	EORTC QLQ-OV28：Sexual function	32	100	100	0
100064	SV+CT	EORTC QLQ-OV28：Sexual function	40	100	100	0
100064	SV+CT	EORTC QLQ-OV28：Abdominal/GI	0	66.6667	66.6667	0
100064	SV+CT	EORTC QLQ-OV28：Abdominal/GI	8	80.9524	66.6667	14.2857
100064	SV+CT	EORTC QLQ-OV28：Abdominal/GI	16	85.7143	66.6667	19.0476
100064	SV+CT	EORTC QLQ-OV28：Abdominal/GI	24	57.1429	66.6667	-9.52381
100064	SV+CT	EORTC QLQ-OV28：Abdominal/GI	32	95.2381	66.6667	28.5714
100064	SV+CT	EORTC QLQ-OV28：Abdominal/GI	40	66.6667	66.6667	0
100064	SV+CT	EORTC QLQ-OV28：Other chemotherapy - related adverse effects	0	94.4444	94.4444	0
100064	SV+CT	EORTC QLQ-OV28：Other chemotherapy - related adverse effects	8	100	94.4444	5.55556
100064	SV+CT	EORTC QLQ-OV28：Other chemotherapy - related adverse effects	16	94.4444	94.4444	0
100064	SV+CT	EORTC QLQ-OV28：Other chemotherapy - related adverse effects	24	77.7778	94.4444	-16.6667
100064	SV+CT	EORTC QLQ-OV28：Other chemotherapy - related adverse effects	32	94.4444	94.4444	0
100064	SV+CT	EORTC QLQ-OV28：Other chemotherapy - related adverse effects	40	71.4286	94.4444	-23.0159
100064	SV+CT	EORTC QLQ-OV28：Peripheral neuropathy	0	66.6667	66.6667	0
100064	SV+CT	EORTC QLQ-OV28：Peripheral neuropathy	8	88.8889	66.6667	22.2222
100064	SV+CT	EORTC QLQ-OV28：Peripheral neuropathy	16	77.7778	66.6667	11.1111
100064	SV+CT	EORTC QLQ-OV28：Peripheral neuropathy	24	66.6667	66.6667	0
100064	SV+CT	EORTC QLQ-OV28：Peripheral neuropathy	32	77.7778	66.6667	11.1111
100064	SV+CT	EORTC QLQ-OV28：Peripheral neuropathy	40	66.6667	66.6667	0
100064	SV+CT	EORTC QLQ-OV28：Hormonal	0	100	100	0
100064	SV+CT	EORTC QLQ-OV28：Hormonal	8	100	100	0
100064	SV+CT	EORTC QLQ-OV28：Hormonal	16	100	100	0
100064	SV+CT	EORTC QLQ-OV28：Hormonal	24	83.3333	100	-16.6667
100064	SV+CT	EORTC QLQ-OV28：Hormonal	32	100	100	0
100064	SV+CT	EORTC QLQ-OV28：Hormonal	40	100	100	0
100065	SV+CT	EORTC QLQ-OV28：Body image	0	66.6667	66.6667	0
100065	SV+CT	EORTC QLQ-OV28：Body image	8	66.6667	66.6667	0
100065	SV+CT	EORTC QLQ-OV28：Attitudes toward disease	0	77.7778	77.7778	0
100065	SV+CT	EORTC QLQ-OV28：Attitudes toward disease	8	33.3333	77.7778	-44.4444
100065	SV+CT	EORTC QLQ-OV28：Sexual function	0	100	100	0
100065	SV+CT	EORTC QLQ-OV28：Sexual function	8	100	100	0
100065	SV+CT	EORTC QLQ-OV28：Abdominal/GI	0	61.9048	61.9048	0
100065	SV+CT	EORTC QLQ-OV28：Abdominal/GI	8	61.9048	61.9048	0
100065	SV+CT	EORTC QLQ-OV28：Other chemotherapy - related adverse effects	0	85.7143	85.7143	0
100065	SV+CT	EORTC QLQ-OV28：Other chemotherapy - related adverse effects	8	77.7778	85.7143	-7.93651
100065	SV+CT	EORTC QLQ-OV28：Peripheral neuropathy	0	77.7778	77.7778	0
100065	SV+CT	EORTC QLQ-OV28：Peripheral neuropathy	8	66.6667	77.7778	-11.1111
100065	SV+CT	EORTC QLQ-OV28：Hormonal	0	83.3333	83.3333	0
100065	SV+CT	EORTC QLQ-OV28：Hormonal	8	83.3333	83.3333	0
100066	SV+CT	EORTC QLQ-OV28：Body image	0	100	100	0
100066	SV+CT	EORTC QLQ-OV28：Body image	8	66.6667	100	-33.3333
100066	SV+CT	EORTC QLQ-OV28：Body image	16	83.3333	100	-16.6667
100066	SV+CT	EORTC QLQ-OV28：Body image	24	66.6667	100	-33.3333
100066	SV+CT	EORTC QLQ-OV28：Attitudes toward disease	0	55.5556	55.5556	0
100066	SV+CT	EORTC QLQ-OV28：Attitudes toward disease	8	66.6667	55.5556	11.1111
100066	SV+CT	EORTC QLQ-OV28：Attitudes toward disease	16	66.6667	55.5556	11.1111
100066	SV+CT	EORTC QLQ-OV28：Attitudes toward disease	24	66.6667	55.5556	11.1111
100066	SV+CT	EORTC QLQ-OV28：Sexual function	0	100	100	0
100066	SV+CT	EORTC QLQ-OV28：Sexual function	8	100	100	0
100066	SV+CT	EORTC QLQ-OV28：Sexual function	16	100	100	0
100066	SV+CT	EORTC QLQ-OV28：Sexual function	24	100	100	0
100066	SV+CT	EORTC QLQ-OV28：Abdominal/GI	0	100	100	0
100066	SV+CT	EORTC QLQ-OV28：Abdominal/GI	8	90.4762	100	-9.52381
100066	SV+CT	EORTC QLQ-OV28：Abdominal/GI	16	80.9524	100	-19.0476
100066	SV+CT	EORTC QLQ-OV28：Abdominal/GI	24	90.4762	100	-9.52381
100066	SV+CT	EORTC QLQ-OV28：Other chemotherapy - related adverse effects	0	100	100	0
100066	SV+CT	EORTC QLQ-OV28：Other chemotherapy - related adverse effects	8	94.4444	100	-5.55556
100066	SV+CT	EORTC QLQ-OV28：Other chemotherapy - related adverse effects	16	100	100	0
100066	SV+CT	EORTC QLQ-OV28：Other chemotherapy - related adverse effects	24	90.4762	100	-9.52381
100066	SV+CT	EORTC QLQ-OV28：Peripheral neuropathy	0	100	100	0
100066	SV+CT	EORTC QLQ-OV28：Peripheral neuropathy	8	88.8889	100	-11.1111
100066	SV+CT	EORTC QLQ-OV28：Peripheral neuropathy	16	88.8889	100	-11.1111
100066	SV+CT	EORTC QLQ-OV28：Peripheral neuropathy	24	77.7778	100	-22.2222
100066	SV+CT	EORTC QLQ-OV28：Hormonal	0	100	100	0
100066	SV+CT	EORTC QLQ-OV28：Hormonal	8	100	100	0
100066	SV+CT	EORTC QLQ-OV28：Hormonal	16	100	100	0
100066	SV+CT	EORTC QLQ-OV28：Hormonal	24	100	100	0
100067	PBO+CT	EORTC QLQ-OV28：Body image	0	66.6667	66.6667	0
100067	PBO+CT	EORTC QLQ-OV28：Attitudes toward disease	0	77.7778	77.7778	0
100067	PBO+CT	EORTC QLQ-OV28：Sexual function	0	100	100	0
100067	PBO+CT	EORTC QLQ-OV28：Abdominal/GI	0	90.4762	90.4762	0
100067	PBO+CT	EORTC QLQ-OV28：Other chemotherapy - related adverse effects	0	90.4762	90.4762	0
100067	PBO+CT	EORTC QLQ-OV28：Peripheral neuropathy	0	88.8889	88.8889	0
100067	PBO+CT	EORTC QLQ-OV28：Hormonal	0	83.3333	83.3333	0
100068	SV+CT	EORTC QLQ-OV28：Body image	0	100	100	0
100068	SV+CT	EORTC QLQ-OV28：Body image	8	100	100	0
100068	SV+CT	EORTC QLQ-OV28：Body image	16	100	100	0
100068	SV+CT	EORTC QLQ-OV28：Body image	24	100	100	0
100068	SV+CT	EORTC QLQ-OV28：Body image	32	100	100	0
100068	SV+CT	EORTC QLQ-OV28：Body image	40	66.6667	100	-33.3333
100068	SV+CT	EORTC QLQ-OV28：Attitudes toward disease	0	100	100	0
100068	SV+CT	EORTC QLQ-OV28：Attitudes toward disease	8	100	100	0
100068	SV+CT	EORTC QLQ-OV28：Attitudes toward disease	16	100	100	0
100068	SV+CT	EORTC QLQ-OV28：Attitudes toward disease	24	88.8889	100	-11.1111
100068	SV+CT	EORTC QLQ-OV28：Attitudes toward disease	32	100	100	0
100068	SV+CT	EORTC QLQ-OV28：Attitudes toward disease	40	55.5556	100	-44.4444
100068	SV+CT	EORTC QLQ-OV28：Sexual function	0	100	100	0
100068	SV+CT	EORTC QLQ-OV28：Sexual function	8	100	100	0
100068	SV+CT	EORTC QLQ-OV28：Sexual function	16	100	100	0
100068	SV+CT	EORTC QLQ-OV28：Sexual function	24	100	100	0
100068	SV+CT	EORTC QLQ-OV28：Sexual function	32	100	100	0
100068	SV+CT	EORTC QLQ-OV28：Sexual function	40	100	100	0
100068	SV+CT	EORTC QLQ-OV28：Abdominal/GI	0	100	100	0
100068	SV+CT	EORTC QLQ-OV28：Abdominal/GI	8	100	100	0
100068	SV+CT	EORTC QLQ-OV28：Abdominal/GI	16	100	100	0
100068	SV+CT	EORTC QLQ-OV28：Abdominal/GI	24	100	100	0
100068	SV+CT	EORTC QLQ-OV28：Abdominal/GI	32	100	100	0
100068	SV+CT	EORTC QLQ-OV28：Abdominal/GI	40	100	100	0
100068	SV+CT	EORTC QLQ-OV28：Other chemotherapy - related adverse effects	0	90.4762	90.4762	0
100068	SV+CT	EORTC QLQ-OV28：Other chemotherapy - related adverse effects	8	94.4444	90.4762	3.96825
100068	SV+CT	EORTC QLQ-OV28：Other chemotherapy - related adverse effects	16	95.2381	90.4762	4.7619
100068	SV+CT	EORTC QLQ-OV28：Other chemotherapy - related adverse effects	24	83.3333	90.4762	-7.14286
100068	SV+CT	EORTC QLQ-OV28：Other chemotherapy - related adverse effects	32	80.9524	90.4762	-9.52381
100068	SV+CT	EORTC QLQ-OV28：Other chemotherapy - related adverse effects	40	100	90.4762	9.52381
100068	SV+CT	EORTC QLQ-OV28：Peripheral neuropathy	0	100	100	0
100068	SV+CT	EORTC QLQ-OV28：Peripheral neuropathy	8	100	100	0
100068	SV+CT	EORTC QLQ-OV28：Peripheral neuropathy	16	100	100	0
100068	SV+CT	EORTC QLQ-OV28：Peripheral neuropathy	24	88.8889	100	-11.1111
100068	SV+CT	EORTC QLQ-OV28：Peripheral neuropathy	32	100	100	0
100068	SV+CT	EORTC QLQ-OV28：Peripheral neuropathy	40	88.8889	100	-11.1111
100068	SV+CT	EORTC QLQ-OV28：Hormonal	0	100	100	0
100068	SV+CT	EORTC QLQ-OV28：Hormonal	8	100	100	0
100068	SV+CT	EORTC QLQ-OV28：Hormonal	16	100	100	0
100068	SV+CT	EORTC QLQ-OV28：Hormonal	24	100	100	0
100068	SV+CT	EORTC QLQ-OV28：Hormonal	32	100	100	0
100068	SV+CT	EORTC QLQ-OV28：Hormonal	40	83.3333	100	-16.6667
100069	PBO+CT	EORTC QLQ-OV28：Sexual function	0	100	100	0
100069	PBO+CT	EORTC QLQ-OV28：Sexual function	8	100	100	0
100069	PBO+CT	EORTC QLQ-OV28：Abdominal/GI	0	66.6667	66.6667	0
100069	PBO+CT	EORTC QLQ-OV28：Abdominal/GI	8	83.3333	66.6667	16.6667
100069	PBO+CT	EORTC QLQ-OV28：Other chemotherapy - related adverse effects	0	100	100	0
100069	PBO+CT	EORTC QLQ-OV28：Other chemotherapy - related adverse effects	8	100	100	0
100069	PBO+CT	EORTC QLQ-OV28：Hormonal	0	100	100	0
100069	PBO+CT	EORTC QLQ-OV28：Hormonal	8	100	100	0
100070	SV+CT	EORTC QLQ-OV28：Body image	0	100	100	0
100070	SV+CT	EORTC QLQ-OV28：Body image	8	83.3333	100	-16.6667
100070	SV+CT	EORTC QLQ-OV28：Body image	16	66.6667	100	-33.3333
100070	SV+CT	EORTC QLQ-OV28：Attitudes toward disease	0	0	0	0
100070	SV+CT	EORTC QLQ-OV28：Attitudes toward disease	8	44.4444	0	44.4444
100070	SV+CT	EORTC QLQ-OV28：Attitudes toward disease	16	55.5556	0	55.5556
100070	SV+CT	EORTC QLQ-OV28：Sexual function	0	100	100	0
100070	SV+CT	EORTC QLQ-OV28：Sexual function	8	100	100	0
100070	SV+CT	EORTC QLQ-OV28：Sexual function	16	100	100	0
100070	SV+CT	EORTC QLQ-OV28：Abdominal/GI	0	90.4762	90.4762	0
100070	SV+CT	EORTC QLQ-OV28：Abdominal/GI	8	85.7143	90.4762	-4.7619
100070	SV+CT	EORTC QLQ-OV28：Abdominal/GI	16	66.6667	90.4762	-23.8095
100070	SV+CT	EORTC QLQ-OV28：Other chemotherapy - related adverse effects	0	100	100	0
100070	SV+CT	EORTC QLQ-OV28：Other chemotherapy - related adverse effects	8	100	100	0
100070	SV+CT	EORTC QLQ-OV28：Other chemotherapy - related adverse effects	16	90.4762	100	-9.52381
100070	SV+CT	EORTC QLQ-OV28：Peripheral neuropathy	0	100	100	0
100070	SV+CT	EORTC QLQ-OV28：Peripheral neuropathy	8	88.8889	100	-11.1111
100070	SV+CT	EORTC QLQ-OV28：Peripheral neuropathy	16	88.8889	100	-11.1111
100070	SV+CT	EORTC QLQ-OV28：Hormonal	0	83.3333	83.3333	0
100070	SV+CT	EORTC QLQ-OV28：Hormonal	8	83.3333	83.3333	0
100070	SV+CT	EORTC QLQ-OV28：Hormonal	16	100	83.3333	16.6667
100071	SV+CT	EORTC QLQ-OV28：Body image	0	66.6667	66.6667	0
100071	SV+CT	EORTC QLQ-OV28：Attitudes toward disease	0	33.3333	33.3333	0
100071	SV+CT	EORTC QLQ-OV28：Sexual function	0	100	100	0
100071	SV+CT	EORTC QLQ-OV28：Abdominal/GI	0	71.4286	71.4286	0
100071	SV+CT	EORTC QLQ-OV28：Other chemotherapy - related adverse effects	0	100	100	0
100071	SV+CT	EORTC QLQ-OV28：Peripheral neuropathy	0	100	100	0
100071	SV+CT	EORTC QLQ-OV28：Hormonal	0	100	100	0
100072	SV+CT	EORTC QLQ-OV28：Body image	0	83.3333	83.3333	0
100072	SV+CT	EORTC QLQ-OV28：Body image	8	66.6667	83.3333	-16.6667
100072	SV+CT	EORTC QLQ-OV28：Body image	16	66.6667	83.3333	-16.6667
100072	SV+CT	EORTC QLQ-OV28：Attitudes toward disease	0	44.4444	44.4444	0
100072	SV+CT	EORTC QLQ-OV28：Attitudes toward disease	8	33.3333	44.4444	-11.1111
100072	SV+CT	EORTC QLQ-OV28：Attitudes toward disease	16	33.3333	44.4444	-11.1111
100072	SV+CT	EORTC QLQ-OV28：Sexual function	0	100	100	0
100072	SV+CT	EORTC QLQ-OV28：Sexual function	8	100	100	0
100072	SV+CT	EORTC QLQ-OV28：Sexual function	16	100	100	0
100072	SV+CT	EORTC QLQ-OV28：Abdominal/GI	0	95.2381	95.2381	0
100072	SV+CT	EORTC QLQ-OV28：Abdominal/GI	8	85.7143	95.2381	-9.52381
100072	SV+CT	EORTC QLQ-OV28：Abdominal/GI	16	76.1905	95.2381	-19.0476
100072	SV+CT	EORTC QLQ-OV28：Other chemotherapy - related adverse effects	0	94.4444	94.4444	0
100072	SV+CT	EORTC QLQ-OV28：Other chemotherapy - related adverse effects	8	85.7143	94.4444	-8.73016
100072	SV+CT	EORTC QLQ-OV28：Other chemotherapy - related adverse effects	16	76.1905	94.4444	-18.254
100072	SV+CT	EORTC QLQ-OV28：Peripheral neuropathy	0	88.8889	88.8889	0
100072	SV+CT	EORTC QLQ-OV28：Peripheral neuropathy	8	77.7778	88.8889	-11.1111
100072	SV+CT	EORTC QLQ-OV28：Peripheral neuropathy	16	77.7778	88.8889	-11.1111
100072	SV+CT	EORTC QLQ-OV28：Hormonal	0	100	100	0
100072	SV+CT	EORTC QLQ-OV28：Hormonal	8	100	100	0
100072	SV+CT	EORTC QLQ-OV28：Hormonal	16	83.3333	100	-16.6667
100073	PBO+CT	EORTC QLQ-OV28：Body image	0	66.6667	66.6667	0
100073	PBO+CT	EORTC QLQ-OV28：Attitudes toward disease	0	66.6667	66.6667	0
100073	PBO+CT	EORTC QLQ-OV28：Sexual function	0	100	100	0
100073	PBO+CT	EORTC QLQ-OV28：Abdominal/GI	0	100	100	0
100073	PBO+CT	EORTC QLQ-OV28：Other chemotherapy - related adverse effects	0	100	100	0
100073	PBO+CT	EORTC QLQ-OV28：Peripheral neuropathy	0	77.7778	77.7778	0
100073	PBO+CT	EORTC QLQ-OV28：Hormonal	0	100	100	0
100074	SV+CT	EORTC QLQ-OV28：Body image	0	83.3333	83.3333	0
100074	SV+CT	EORTC QLQ-OV28：Body image	8	100	83.3333	16.6667
100074	SV+CT	EORTC QLQ-OV28：Body image	16	83.3333	83.3333	0
100074	SV+CT	EORTC QLQ-OV28：Attitudes toward disease	0	88.8889	88.8889	0
100074	SV+CT	EORTC QLQ-OV28：Attitudes toward disease	8	66.6667	88.8889	-22.2222
100074	SV+CT	EORTC QLQ-OV28：Attitudes toward disease	16	66.6667	88.8889	-22.2222
100074	SV+CT	EORTC QLQ-OV28：Sexual function	0	100	100	0
100074	SV+CT	EORTC QLQ-OV28：Sexual function	8	91.6667	100	-8.33333
100074	SV+CT	EORTC QLQ-OV28：Sexual function	16	100	100	0
100074	SV+CT	EORTC QLQ-OV28：Abdominal/GI	0	95.2381	95.2381	0
100074	SV+CT	EORTC QLQ-OV28：Abdominal/GI	8	95.2381	95.2381	0
100074	SV+CT	EORTC QLQ-OV28：Abdominal/GI	16	80.9524	95.2381	-14.2857
100074	SV+CT	EORTC QLQ-OV28：Other chemotherapy - related adverse effects	0	94.4444	94.4444	0
100074	SV+CT	EORTC QLQ-OV28：Other chemotherapy - related adverse effects	8	95.2381	94.4444	0.793651
100074	SV+CT	EORTC QLQ-OV28：Other chemotherapy - related adverse effects	16	90.4762	94.4444	-3.96825
100074	SV+CT	EORTC QLQ-OV28：Peripheral neuropathy	0	88.8889	88.8889	0
100074	SV+CT	EORTC QLQ-OV28：Peripheral neuropathy	8	77.7778	88.8889	-11.1111
100074	SV+CT	EORTC QLQ-OV28：Peripheral neuropathy	16	66.6667	88.8889	-22.2222
100074	SV+CT	EORTC QLQ-OV28：Hormonal	0	100	100	0
100074	SV+CT	EORTC QLQ-OV28：Hormonal	8	83.3333	100	-16.6667
100074	SV+CT	EORTC QLQ-OV28：Hormonal	16	83.3333	100	-16.6667
100075	SV+CT	EORTC QLQ-OV28：Body image	0	83.3333	83.3333	0
100075	SV+CT	EORTC QLQ-OV28：Body image	8	66.6667	83.3333	-16.6667
100075	SV+CT	EORTC QLQ-OV28：Body image	16	83.3333	83.3333	0
100075	SV+CT	EORTC QLQ-OV28：Body image	24	66.6667	83.3333	-16.6667
100075	SV+CT	EORTC QLQ-OV28：Body image	32	66.6667	83.3333	-16.6667
100075	SV+CT	EORTC QLQ-OV28：Body image	40	66.6667	83.3333	-16.6667
100075	SV+CT	EORTC QLQ-OV28：Body image	48	66.6667	83.3333	-16.6667
100075	SV+CT	EORTC QLQ-OV28：Attitudes toward disease	0	66.6667	66.6667	0
100075	SV+CT	EORTC QLQ-OV28：Attitudes toward disease	8	44.4444	66.6667	-22.2222
100075	SV+CT	EORTC QLQ-OV28：Attitudes toward disease	16	33.3333	66.6667	-33.3333
100075	SV+CT	EORTC QLQ-OV28：Attitudes toward disease	24	33.3333	66.6667	-33.3333
100075	SV+CT	EORTC QLQ-OV28：Attitudes toward disease	32	55.5556	66.6667	-11.1111
100075	SV+CT	EORTC QLQ-OV28：Attitudes toward disease	40	33.3333	66.6667	-33.3333
100075	SV+CT	EORTC QLQ-OV28：Attitudes toward disease	48	33.3333	66.6667	-33.3333
100075	SV+CT	EORTC QLQ-OV28：Sexual function	0	100	100	0
100075	SV+CT	EORTC QLQ-OV28：Sexual function	8	83.3333	100	-16.6667
100075	SV+CT	EORTC QLQ-OV28：Sexual function	16	100	100	0
100075	SV+CT	EORTC QLQ-OV28：Sexual function	24	100	100	0
100075	SV+CT	EORTC QLQ-OV28：Sexual function	32	66.6667	100	-33.3333
100075	SV+CT	EORTC QLQ-OV28：Sexual function	40	100	100	0
100075	SV+CT	EORTC QLQ-OV28：Sexual function	48	100	100	0
100075	SV+CT	EORTC QLQ-OV28：Abdominal/GI	0	100	100	0
100075	SV+CT	EORTC QLQ-OV28：Abdominal/GI	8	100	100	0
100075	SV+CT	EORTC QLQ-OV28：Abdominal/GI	16	100	100	0
100075	SV+CT	EORTC QLQ-OV28：Abdominal/GI	24	100	100	0
100075	SV+CT	EORTC QLQ-OV28：Abdominal/GI	32	100	100	0
100075	SV+CT	EORTC QLQ-OV28：Abdominal/GI	40	100	100	0
100075	SV+CT	EORTC QLQ-OV28：Abdominal/GI	48	90.4762	100	-9.52381
100075	SV+CT	EORTC QLQ-OV28：Other chemotherapy - related adverse effects	0	100	100	0
100075	SV+CT	EORTC QLQ-OV28：Other chemotherapy - related adverse effects	8	80.9524	100	-19.0476
100075	SV+CT	EORTC QLQ-OV28：Other chemotherapy - related adverse effects	16	94.4444	100	-5.55556
100075	SV+CT	EORTC QLQ-OV28：Other chemotherapy - related adverse effects	24	88.8889	100	-11.1111
100075	SV+CT	EORTC QLQ-OV28：Other chemotherapy - related adverse effects	32	88.8889	100	-11.1111
100075	SV+CT	EORTC QLQ-OV28：Other chemotherapy - related adverse effects	40	83.3333	100	-16.6667
100075	SV+CT	EORTC QLQ-OV28：Other chemotherapy - related adverse effects	48	83.3333	100	-16.6667
100075	SV+CT	EORTC QLQ-OV28：Peripheral neuropathy	0	88.8889	88.8889	0
100075	SV+CT	EORTC QLQ-OV28：Peripheral neuropathy	8	88.8889	88.8889	0
100075	SV+CT	EORTC QLQ-OV28：Peripheral neuropathy	16	88.8889	88.8889	0
100075	SV+CT	EORTC QLQ-OV28：Peripheral neuropathy	24	77.7778	88.8889	-11.1111
100075	SV+CT	EORTC QLQ-OV28：Peripheral neuropathy	32	77.7778	88.8889	-11.1111
100075	SV+CT	EORTC QLQ-OV28：Peripheral neuropathy	40	77.7778	88.8889	-11.1111
100075	SV+CT	EORTC QLQ-OV28：Peripheral neuropathy	48	77.7778	88.8889	-11.1111
100075	SV+CT	EORTC QLQ-OV28：Hormonal	0	100	100	0
100075	SV+CT	EORTC QLQ-OV28：Hormonal	8	100	100	0
100075	SV+CT	EORTC QLQ-OV28：Hormonal	16	100	100	0
100075	SV+CT	EORTC QLQ-OV28：Hormonal	24	100	100	0
100075	SV+CT	EORTC QLQ-OV28：Hormonal	32	100	100	0
100075	SV+CT	EORTC QLQ-OV28：Hormonal	40	100	100	0
100075	SV+CT	EORTC QLQ-OV28：Hormonal	48	66.6667	100	-33.3333
100076	SV+CT	EORTC QLQ-OV28：Body image	0	66.6667	66.6667	0
100076	SV+CT	EORTC QLQ-OV28：Body image	8	66.6667	66.6667	0
100076	SV+CT	EORTC QLQ-OV28：Body image	16	50	66.6667	-16.6667
100076	SV+CT	EORTC QLQ-OV28：Attitudes toward disease	0	33.3333	33.3333	0
100076	SV+CT	EORTC QLQ-OV28：Attitudes toward disease	8	66.6667	33.3333	33.3333
100076	SV+CT	EORTC QLQ-OV28：Attitudes toward disease	16	33.3333	33.3333	0
100076	SV+CT	EORTC QLQ-OV28：Sexual function	0	100	100	0
100076	SV+CT	EORTC QLQ-OV28：Sexual function	8	100	100	0
100076	SV+CT	EORTC QLQ-OV28：Sexual function	16	100	100	0
100076	SV+CT	EORTC QLQ-OV28：Abdominal/GI	0	85.7143	85.7143	0
100076	SV+CT	EORTC QLQ-OV28：Abdominal/GI	8	71.4286	85.7143	-14.2857
100076	SV+CT	EORTC QLQ-OV28：Abdominal/GI	16	38.0952	85.7143	-47.619
100076	SV+CT	EORTC QLQ-OV28：Other chemotherapy - related adverse effects	0	94.4444	94.4444	0
100076	SV+CT	EORTC QLQ-OV28：Other chemotherapy - related adverse effects	8	88.8889	94.4444	-5.55556
100076	SV+CT	EORTC QLQ-OV28：Other chemotherapy - related adverse effects	16	72.2222	94.4444	-22.2222
100076	SV+CT	EORTC QLQ-OV28：Peripheral neuropathy	0	55.5556	55.5556	0
100076	SV+CT	EORTC QLQ-OV28：Peripheral neuropathy	8	66.6667	55.5556	11.1111
100076	SV+CT	EORTC QLQ-OV28：Peripheral neuropathy	16	55.5556	55.5556	0
100076	SV+CT	EORTC QLQ-OV28：Hormonal	0	100	100	0
100076	SV+CT	EORTC QLQ-OV28：Hormonal	8	83.3333	100	-16.6667
100076	SV+CT	EORTC QLQ-OV28：Hormonal	16	66.6667	100	-33.3333
100077	SV+CT	EORTC QLQ-OV28：Body image	0	83.3333	83.3333	0
100077	SV+CT	EORTC QLQ-OV28：Body image	8	83.3333	83.3333	0
100077	SV+CT	EORTC QLQ-OV28：Attitudes toward disease	0	44.4444	44.4444	0
100077	SV+CT	EORTC QLQ-OV28：Attitudes toward disease	8	66.6667	44.4444	22.2222
100077	SV+CT	EORTC QLQ-OV28：Sexual function	0	100	100	0
100077	SV+CT	EORTC QLQ-OV28：Sexual function	8	100	100	0
100077	SV+CT	EORTC QLQ-OV28：Abdominal/GI	0	76.1905	76.1905	0
100077	SV+CT	EORTC QLQ-OV28：Abdominal/GI	8	76.1905	76.1905	0
100077	SV+CT	EORTC QLQ-OV28：Other chemotherapy - related adverse effects	0	94.4444	94.4444	0
100077	SV+CT	EORTC QLQ-OV28：Other chemotherapy - related adverse effects	8	80.9524	94.4444	-13.4921
100077	SV+CT	EORTC QLQ-OV28：Peripheral neuropathy	0	66.6667	66.6667	0
100077	SV+CT	EORTC QLQ-OV28：Peripheral neuropathy	8	77.7778	66.6667	11.1111
100077	SV+CT	EORTC QLQ-OV28：Hormonal	0	66.6667	66.6667	0
100077	SV+CT	EORTC QLQ-OV28：Hormonal	8	83.3333	66.6667	16.6667
100078	SV+CT	EORTC QLQ-OV28：Body image	0	66.6667	66.6667	0
100078	SV+CT	EORTC QLQ-OV28：Attitudes toward disease	0	66.6667	66.6667	0
100078	SV+CT	EORTC QLQ-OV28：Sexual function	0	100	100	0
100078	SV+CT	EORTC QLQ-OV28：Abdominal/GI	0	85.7143	85.7143	0
100078	SV+CT	EORTC QLQ-OV28：Other chemotherapy - related adverse effects	0	80.9524	80.9524	0
100078	SV+CT	EORTC QLQ-OV28：Peripheral neuropathy	0	77.7778	77.7778	0
100078	SV+CT	EORTC QLQ-OV28：Hormonal	0	100	100	0
100079	SV+CT	EORTC QLQ-OV28：Body image	0	100	100	0
100079	SV+CT	EORTC QLQ-OV28：Body image	8	66.6667	100	-33.3333
100079	SV+CT	EORTC QLQ-OV28：Attitudes toward disease	0	77.7778	77.7778	0
100079	SV+CT	EORTC QLQ-OV28：Attitudes toward disease	8	66.6667	77.7778	-11.1111
100079	SV+CT	EORTC QLQ-OV28：Sexual function	0	100	100	0
100079	SV+CT	EORTC QLQ-OV28：Sexual function	8	100	100	0
100079	SV+CT	EORTC QLQ-OV28：Abdominal/GI	0	80.9524	80.9524	0
100079	SV+CT	EORTC QLQ-OV28：Abdominal/GI	8	90.4762	80.9524	9.52381
100079	SV+CT	EORTC QLQ-OV28：Other chemotherapy - related adverse effects	0	94.4444	94.4444	0
100079	SV+CT	EORTC QLQ-OV28：Other chemotherapy - related adverse effects	8	94.4444	94.4444	0
100079	SV+CT	EORTC QLQ-OV28：Peripheral neuropathy	0	100	100	0
100079	SV+CT	EORTC QLQ-OV28：Peripheral neuropathy	8	77.7778	100	-22.2222
100079	SV+CT	EORTC QLQ-OV28：Hormonal	0	100	100	0
100079	SV+CT	EORTC QLQ-OV28：Hormonal	8	83.3333	100	-16.6667
100080	SV+CT	EORTC QLQ-OV28：Body image	0	0	0	0
100080	SV+CT	EORTC QLQ-OV28：Body image	8	66.6667	0	66.6667
100080	SV+CT	EORTC QLQ-OV28：Body image	16	16.6667	0	16.6667
100080	SV+CT	EORTC QLQ-OV28：Attitudes toward disease	0	0	0	0
100080	SV+CT	EORTC QLQ-OV28：Attitudes toward disease	8	22.2222	0	22.2222
100080	SV+CT	EORTC QLQ-OV28：Attitudes toward disease	16	0	0	0
100080	SV+CT	EORTC QLQ-OV28：Sexual function	0	100	100	0
100080	SV+CT	EORTC QLQ-OV28：Sexual function	8	100	100	0
100080	SV+CT	EORTC QLQ-OV28：Sexual function	16	100	100	0
100080	SV+CT	EORTC QLQ-OV28：Abdominal/GI	0	52.381	52.381	0
100080	SV+CT	EORTC QLQ-OV28：Abdominal/GI	8	76.1905	52.381	23.8095
100080	SV+CT	EORTC QLQ-OV28：Abdominal/GI	16	57.1429	52.381	4.7619
100080	SV+CT	EORTC QLQ-OV28：Other chemotherapy - related adverse effects	0	55.5556	55.5556	0
100080	SV+CT	EORTC QLQ-OV28：Other chemotherapy - related adverse effects	8	100	55.5556	44.4444
100080	SV+CT	EORTC QLQ-OV28：Other chemotherapy - related adverse effects	16	33.3333	55.5556	-22.2222
100080	SV+CT	EORTC QLQ-OV28：Peripheral neuropathy	0	22.2222	22.2222	0
100080	SV+CT	EORTC QLQ-OV28：Peripheral neuropathy	8	55.5556	22.2222	33.3333
100080	SV+CT	EORTC QLQ-OV28：Peripheral neuropathy	16	22.2222	22.2222	0
100080	SV+CT	EORTC QLQ-OV28：Hormonal	0	66.6667	66.6667	0
100080	SV+CT	EORTC QLQ-OV28：Hormonal	8	83.3333	66.6667	16.6667
100080	SV+CT	EORTC QLQ-OV28：Hormonal	16	50	66.6667	-16.6667
100081	SV+CT	EORTC QLQ-OV28：Body image	0	50	50	0
100081	SV+CT	EORTC QLQ-OV28：Body image	8	50	50	0
100081	SV+CT	EORTC QLQ-OV28：Body image	16	66.6667	50	16.6667
100081	SV+CT	EORTC QLQ-OV28：Attitudes toward disease	0	22.2222	22.2222	0
100081	SV+CT	EORTC QLQ-OV28：Attitudes toward disease	8	22.2222	22.2222	0
100081	SV+CT	EORTC QLQ-OV28：Attitudes toward disease	16	33.3333	22.2222	11.1111
100081	SV+CT	EORTC QLQ-OV28：Sexual function	0	100	100	0
100081	SV+CT	EORTC QLQ-OV28：Sexual function	8	100	100	0
100081	SV+CT	EORTC QLQ-OV28：Sexual function	16	100	100	0
100081	SV+CT	EORTC QLQ-OV28：Abdominal/GI	0	100	100	0
100081	SV+CT	EORTC QLQ-OV28：Abdominal/GI	8	95.2381	100	-4.7619
100081	SV+CT	EORTC QLQ-OV28：Abdominal/GI	16	100	100	0
100081	SV+CT	EORTC QLQ-OV28：Other chemotherapy - related adverse effects	0	76.1905	76.1905	0
100081	SV+CT	EORTC QLQ-OV28：Other chemotherapy - related adverse effects	8	66.6667	76.1905	-9.52381
100081	SV+CT	EORTC QLQ-OV28：Other chemotherapy - related adverse effects	16	66.6667	76.1905	-9.52381
100081	SV+CT	EORTC QLQ-OV28：Peripheral neuropathy	0	88.8889	88.8889	0
100081	SV+CT	EORTC QLQ-OV28：Peripheral neuropathy	8	66.6667	88.8889	-22.2222
100081	SV+CT	EORTC QLQ-OV28：Peripheral neuropathy	16	77.7778	88.8889	-11.1111
100081	SV+CT	EORTC QLQ-OV28：Hormonal	0	100	100	0
100081	SV+CT	EORTC QLQ-OV28：Hormonal	8	100	100	0
100081	SV+CT	EORTC QLQ-OV28：Hormonal	16	100	100	0
100082	SV+CT	EORTC QLQ-OV28：Body image	0	100	100	0
100082	SV+CT	EORTC QLQ-OV28：Body image	8	100	100	0
100082	SV+CT	EORTC QLQ-OV28：Body image	16	66.6667	100	-33.3333
100082	SV+CT	EORTC QLQ-OV28：Body image	24	83.3333	100	-16.6667
100082	SV+CT	EORTC QLQ-OV28：Body image	32	66.6667	100	-33.3333
100082	SV+CT	EORTC QLQ-OV28：Attitudes toward disease	0	55.5556	55.5556	0
100082	SV+CT	EORTC QLQ-OV28：Attitudes toward disease	8	66.6667	55.5556	11.1111
100082	SV+CT	EORTC QLQ-OV28：Attitudes toward disease	16	44.4444	55.5556	-11.1111
100082	SV+CT	EORTC QLQ-OV28：Attitudes toward disease	24	44.4444	55.5556	-11.1111
100082	SV+CT	EORTC QLQ-OV28：Attitudes toward disease	32	66.6667	55.5556	11.1111
100082	SV+CT	EORTC QLQ-OV28：Sexual function	0	100	100	0
100082	SV+CT	EORTC QLQ-OV28：Sexual function	8	100	100	0
100082	SV+CT	EORTC QLQ-OV28：Sexual function	16	100	100	0
100082	SV+CT	EORTC QLQ-OV28：Sexual function	24	100	100	0
100082	SV+CT	EORTC QLQ-OV28：Sexual function	32	100	100	0
100082	SV+CT	EORTC QLQ-OV28：Abdominal/GI	0	100	100	0
100082	SV+CT	EORTC QLQ-OV28：Abdominal/GI	8	90.4762	100	-9.52381
100082	SV+CT	EORTC QLQ-OV28：Abdominal/GI	16	100	100	0
100082	SV+CT	EORTC QLQ-OV28：Abdominal/GI	24	90.4762	100	-9.52381
100082	SV+CT	EORTC QLQ-OV28：Abdominal/GI	32	80.9524	100	-19.0476
100082	SV+CT	EORTC QLQ-OV28：Other chemotherapy - related adverse effects	0	100	100	0
100082	SV+CT	EORTC QLQ-OV28：Other chemotherapy - related adverse effects	8	85.7143	100	-14.2857
100082	SV+CT	EORTC QLQ-OV28：Other chemotherapy - related adverse effects	16	90.4762	100	-9.52381
100082	SV+CT	EORTC QLQ-OV28：Other chemotherapy - related adverse effects	24	90.4762	100	-9.52381
100082	SV+CT	EORTC QLQ-OV28：Other chemotherapy - related adverse effects	32	85.7143	100	-14.2857
100082	SV+CT	EORTC QLQ-OV28：Peripheral neuropathy	0	100	100	0
100082	SV+CT	EORTC QLQ-OV28：Peripheral neuropathy	8	77.7778	100	-22.2222
100082	SV+CT	EORTC QLQ-OV28：Peripheral neuropathy	16	77.7778	100	-22.2222
100082	SV+CT	EORTC QLQ-OV28：Peripheral neuropathy	24	77.7778	100	-22.2222
100082	SV+CT	EORTC QLQ-OV28：Peripheral neuropathy	32	66.6667	100	-33.3333
100082	SV+CT	EORTC QLQ-OV28：Hormonal	0	100	100	0
[truncated: 7,495 more rows]
